# Supplementary material for: Modulation of macrophage inflammatory function through selective inhibition of the epigenetic reader protein SP140
Source: BMC Biol. 2022 Aug 19;20:182. doi: 10.1186/s12915-022-01380-6 (PMC9392322; doi:10.1186/s12915-022-01380-6)
Supplement: Supplementary file 2 — Additional file 2: Table S1. Summary statistics for microarray data (SP140 siRNA-“M1” macrophages vs scrambled siRNA-“M1” macrophages). [file 12915_2022_1380_MOESM2_ESM.xlsx]

## Sheet: Supplemental Table 1_microarray
	ID	logFC	AveExpr	t	P.Value	B
ILMN_2246882	SP140	-0.764842	8.95495	-8.42683	8.82e-07	4.60217
ILMN_2114568	GBP5	-0.57883	13.5182	-7.99742	1.61e-06	4.21427
ILMN_1716815	CEACAM1	-0.670819	8.75379	-7.92036	1.8e-06	4.14181
ILMN_1745356	CXCL9	-0.824376	13.4185	-7.75843	2.27e-06	3.98658
ILMN_2349393	MDK	0.839906	9.31853	6.51317	1.54e-05	2.65142
ILMN_1710482	APLP2	0.600427	10.6583	6.49104	1.6e-05	2.6253
ILMN_2093343	PLAC8	-0.69988	9.37914	-6.39769	1.86e-05	2.51419
ILMN_2333670	RNASE1	0.48211	10.8905	6.10269	3.03e-05	2.15273
ILMN_1667711	HRASLS3	0.73729	9.23211	6.04958	3.31e-05	2.08599
ILMN_1798706	EBI2	0.467321	12.8261	6.04764	3.32e-05	2.08354
ILMN_1776649	LRRK2	-0.430287	8.7446	-5.97157	3.77e-05	1.98702
ILMN_1666545	GCNT1	-0.528601	9.42427	-5.78776	5.17e-05	1.74945
ILMN_1771385	GBP4	-0.475318	13.3068	-5.72804	5.73e-05	1.67093
ILMN_1783709	RRAGA	0.388489	11.529	5.67415	6.29e-05	1.59951
ILMN_1741564	DCTN4	-0.476737	10.0715	-5.50359	8.47e-05	1.37001
ILMN_1727840	SLC35B1	0.369494	10.9115	5.25242	0.000132267	1.02243
ILMN_1683178	JAK2	-0.385121	10.7085	-5.23284	0.000136997	0.99485
ILMN_2370091	NGFRAP1	0.430677	8.94787	5.16925	0.000153607	0.904834
ILMN_1694589	PAQR8	-0.468774	10.0666	-5.16514	0.000154751	0.898987
ILMN_1677814	ABCC3	0.370021	10.1828	5.09938	0.000174296	0.805105
ILMN_2132599	ANKRD22	-0.65425	9.91906	-4.95912	0.000225059	0.60231
ILMN_1670000	DCAF6	0.450635	10.466	4.85318	0.000273446	0.446884
ILMN_3307659	SFT2D2	-0.352368	10.7561	-4.8465	0.000276835	0.437027
ILMN_1781386	WIPI1	0.412915	9.81868	4.84256	0.000278859	0.431197
ILMN_2319913	DGKA	0.330921	7.21665	4.7894	0.000307665	0.35241
ILMN_1793829	TMCO1	0.341403	12.3456	4.67991	0.000377137	0.188638
ILMN_1758400	GRIN3A	-0.491632	8.6863	-4.66487	0.000387875	0.165993
ILMN_1651343	ITGA11	-0.341919	7.19415	-4.60737	0.000431941	0.0790645
ILMN_2294762	AMY1A	-0.390534	11.5071	-4.59647	0.000440859	0.0625326
ILMN_1793349	MOBKL1A	-0.483259	8.79773	-4.55953	0.00047253	0.00634964
ILMN_1701386	STRADB	0.347162	9.83821	4.55547	0.000476155	0.000155424
ILMN_2302757	FCGBP	-0.333222	7.65735	-4.54297	0.000487484	-0.01891
ILMN_1758672	FAM107B	-0.383838	11.4865	-4.48239	0.000546475	-0.111664
ILMN_2170949	SNX10	-0.39222	13.0259	-4.42783	0.000605899	-0.195674
ILMN_2128162	SIPA1L1	-0.330556	7.48799	-4.4053	0.000632338	-0.230487
ILMN_1802615	CDK6	-0.31941	9.68891	-4.39136	0.000649297	-0.252073
ILMN_1668526	GVIN1	-0.634082	9.66493	-4.37893	0.000664804	-0.271334
ILMN_2148785	GBP1	-0.458181	13.9053	-4.3555	0.000695097	-0.30772
ILMN_1737484	RTN4R	0.335558	8.81405	4.34071	0.000714932	-0.330713
ILMN_2093720	THG1L	0.346306	7.77735	4.291	0.000786022	-0.408271
ILMN_1800197	MRPL36	0.284336	10.502	4.28159	0.000800273	-0.422988
ILMN_1691846	G0S2	0.372088	9.40598	4.27045	0.000817491	-0.440429
ILMN_1812441	C17orf63	0.293667	9.21433	4.25149	0.000847678	-0.470154
ILMN_1709032	FYCO1	0.332887	8.86757	4.14299	0.00104382	-0.641157
ILMN_1691112	PIGN	-0.303376	9.59949	-4.14263	0.00104454	-0.641718
ILMN_1698725	FRMD3	-0.450478	8.96381	-4.14164	0.00104653	-0.643289
ILMN_1671885	MLF2	0.31108	10.7691	4.13817	0.00105355	-0.648792
ILMN_2354381	PON2	0.312608	9.75199	4.1078	0.00111699	-0.696951
ILMN_1780368	GPR18	-0.502649	7.19034	-4.04886	0.00125151	-0.79073
ILMN_1778144	FLJ20489	0.393621	10.002	4.02849	0.00130174	-0.823229
ILMN_2337655	WARS	-0.346725	14.1943	-3.99806	0.0013807	-0.871891
ILMN_1812759	GCH1	-0.422219	11.986	-3.99544	0.00138773	-0.876091
ILMN_2325234	PQBP1	0.390829	8.97581	3.98472	0.00141685	-0.893259
ILMN_3239965	IDO1	-0.619462	11.8052	-3.96427	0.00147412	-0.926044
ILMN_2151281	GABARAPL1	0.302	10.3351	3.96288	0.0014781	-0.928275
ILMN_1809086	XRN1	-0.323702	11.1044	-3.94762	0.0015225	-0.95277
ILMN_3201975	LOC392285	-0.407095	12.5397	-3.94657	0.0015256	-0.954455
ILMN_2380418	BICD2	-0.405886	9.86673	-3.9445	0.00153174	-0.95778
ILMN_1782417	LOC651064	-0.376949	10.1896	-3.94182	0.00153973	-0.962086
ILMN_1699071	C21orf7	-0.385962	11.3356	-3.9399	0.00154547	-0.965173
ILMN_1776582	PDK3	-0.292497	10.4279	-3.91953	0.00160781	-0.997925
ILMN_1738116	TMEM119	0.378039	7.20889	3.91054	0.00163615	-1.01241
ILMN_1737297	LOC642377	0.519737	8.34996	3.90637	0.00164944	-1.01911
ILMN_1760727	ANG	0.498328	9.11407	3.88803	0.0017093	-1.04866
ILMN_1733863	FAM100A	0.35281	7.74673	3.88153	0.00173105	-1.05915
ILMN_1721657	RSU1	-0.276702	10.1115	-3.87887	0.00174004	-1.06345
ILMN_2330243	NUDT1	0.325116	8.82668	3.8775	0.00174466	-1.06565
ILMN_1719433	CD1D	-0.338404	8.90243	-3.87541	0.00175179	-1.06903
ILMN_1739749	B3GALT6	0.30197	8.52815	3.85989	0.00180551	-1.09409
ILMN_3201221	LOC341315	-0.402197	11.7526	-3.85744	0.00181413	-1.09804
ILMN_3238036	JAGN1	0.370139	9.21527	3.84087	0.00187362	-1.12483
ILMN_1739942	FAM117B	-0.296176	8.1756	-3.84018	0.00187615	-1.12595
ILMN_1793287	LOC642755	0.349	10.4745	3.81959	0.00195294	-1.15926
ILMN_2159322	SLK	-0.37365	10.2209	-3.81314	0.00197766	-1.16971
ILMN_1724148	ORAI1	0.305681	9.57284	3.77505	0.00213022	-1.23148
ILMN_2388539	C17orf101	0.285453	8.93827	3.7687	0.00215676	-1.24178
ILMN_1738552	SLC1A3	0.329922	11.3531	3.76738	0.00216233	-1.24392
ILMN_1656310	INDO	-0.634	11.5513	-3.75847	0.0022003	-1.2584
ILMN_1696317	CACNA2D4	0.339028	8.12572	3.75752	0.00220437	-1.25994
ILMN_1700660	RNF135	0.308633	10.4565	3.74186	0.00227288	-1.2854
ILMN_1660341	LRPAP1	0.280165	11.546	3.73947	0.00228348	-1.28928
ILMN_1712708	TRIM47	0.302023	8.79771	3.73525	0.0023024	-1.29614
ILMN_1669032	PPIC	0.368744	8.40831	3.72348	0.002356	-1.3153
ILMN_3281877	LOC400558	-0.346698	7.34904	-3.72244	0.00236078	-1.31699
ILMN_1751023	LOC390372	0.318158	7.18241	3.72124	0.00236633	-1.31894
ILMN_1656920	CRIP1	0.362774	10.0645	3.71985	0.00237279	-1.32121
ILMN_1723971	SLC29A1	0.30878	9.37591	3.70995	0.00241914	-1.33732
ILMN_1678766	DYNLT1	-0.25391	13.0987	-3.70549	0.00244036	-1.3446
ILMN_1703558	FHL3	0.536301	8.61748	3.69202	0.00250551	-1.36654
ILMN_1808707	FSCN1	0.288064	13.1058	3.68982	0.00251632	-1.37013
ILMN_1766245	SUPT4H1	0.27213	10.0591	3.68618	0.00253431	-1.37606
ILMN_2321064	BAX	0.282371	10.0987	3.68531	0.00253865	-1.37749
ILMN_1692760	DPAGT1	0.30474	10.2793	3.67712	0.00257966	-1.39084
ILMN_3238435	SNORA12	-0.403804	7.65981	-3.67407	0.00259513	-1.39582
ILMN_2126706	LMNB1	-0.424895	8.7108	-3.65357	0.00270142	-1.42928
ILMN_1724181	IL15	-0.302732	10.8631	-3.64919	0.00272471	-1.43644
ILMN_1780825	RRAS	0.320267	10.5777	3.63639	0.00279388	-1.45735
ILMN_1726327	AMY1B	-0.330756	10.2939	-3.62776	0.00284155	-1.47146
ILMN_1728845	SMARCD1	0.298474	10.3234	3.62488	0.00285763	-1.47617
ILMN_3237966	FBXL11	0.244767	10.2573	3.6215	0.00287664	-1.4817
ILMN_2158781	LOC650717	-0.325525	8.04934	-3.61934	0.00288884	-1.48523
ILMN_1712673	SASH1	-0.26194	10.7253	-3.59805	0.00301201	-1.52007
ILMN_2121816	GPR137B	-0.257013	11.949	-3.58047	0.00311766	-1.54884
ILMN_1772459	RPS23	-0.256003	10.1004	-3.57837	0.00313052	-1.55228
ILMN_1808374	SNTB2	-0.402879	9.85718	-3.57821	0.00313152	-1.55255
ILMN_1800855	PPTC7	-0.401856	9.53557	-3.57163	0.00317221	-1.56332
ILMN_1669252	CUL2	-0.290904	10.3804	-3.56939	0.00318617	-1.56699
ILMN_2147435	MAN2A1	-0.354175	10.6134	-3.53838	0.00338621	-1.61785
ILMN_1758529	P2RX1	0.317731	8.79214	3.53656	0.00339828	-1.62082
ILMN_2183409	SCARB1	0.287478	10.7462	3.52955	0.0034454	-1.63233
ILMN_3236904	LOC648740	-0.294796	9.3369	-3.52296	0.00349031	-1.64315
ILMN_1698007	LOC651872	0.322964	7.14827	3.51398	0.00355244	-1.65789
ILMN_1670472	FAF2	-0.240158	11.2286	-3.50853	0.00359063	-1.66683
ILMN_1751464	TNFSF9	0.258949	9.92077	3.50706	0.00360107	-1.66926
ILMN_1764230	GNPTG	0.347988	10.6676	3.50608	0.00360802	-1.67087
ILMN_1779735	C7orf59	0.253347	11.0124	3.50353	0.00362609	-1.67505
ILMN_3227023	SNHG7	0.324632	8.18763	3.49678	0.0036745	-1.68613
ILMN_1721978	CARD11	-0.306765	7.39521	-3.4908	0.00371794	-1.69595
ILMN_1794213	ABHD14A	0.243705	8.77283	3.48802	0.00373831	-1.70052
ILMN_3204682	LOC646548	-0.435651	7.00072	-3.47249	0.00385418	-1.72605
ILMN_2065299	EDEM3	-0.228388	9.57206	-3.46762	0.00389124	-1.73405
ILMN_1774091	FECH	-0.247249	9.74483	-3.45951	0.00395386	-1.7474
ILMN_1742187	MAN1A1	-0.293136	9.10328	-3.45679	0.003975	-1.75186
ILMN_2129505	CYBASC3	0.264831	12.4667	3.45052	0.00402434	-1.76218
ILMN_2179837	BANF1	0.354854	11.502	3.44665	0.00405505	-1.76854
ILMN_1682717	IER3	0.557901	13.0494	3.43767	0.00412733	-1.78332
ILMN_2342835	P2RY14	-0.285281	7.06661	-3.43268	0.00416805	-1.79153
ILMN_1744963	ERO1L	-0.218648	10.0074	-3.43171	0.00417597	-1.79312
ILMN_1681802	GRK6	0.314393	7.4558	3.42633	0.00422042	-1.80198
ILMN_1763837	ANPEP	0.393078	10.1562	3.42576	0.00422513	-1.80291
ILMN_1689585	C20orf194	0.267251	9.11601	3.42271	0.0042506	-1.80794
ILMN_3307930	RAN	0.292727	11.5136	3.41929	0.0042793	-1.81357
ILMN_1782487	LOC400759	-0.499322	11.2623	-3.41794	0.00429063	-1.81578
ILMN_1744046	DIAPH2	-0.277812	9.26907	-3.41708	0.00429789	-1.8172
ILMN_1779177	U2AF1L4	0.293786	8.6065	3.41217	0.00433966	-1.82529
ILMN_1705953	LONRF1	-0.239725	9.22004	-3.40365	0.00441302	-1.83932
ILMN_1735930	KLF2	-0.280439	10.1701	-3.39431	0.00449484	-1.8547
ILMN_1661599	DDIT4	0.304061	10.5978	3.39318	0.00450479	-1.85655
ILMN_1730734	TMEM205	0.290439	11.2075	3.38928	0.00453953	-1.86298
ILMN_1680390	GCNT2	-0.253167	9.52733	-3.38268	0.00459884	-1.87385
ILMN_1739222	ETV5	-0.227891	9.58671	-3.38204	0.00460466	-1.87491
ILMN_1694711	MAD2L1BP	0.238225	10.3678	3.3801	0.00462226	-1.8781
ILMN_1738494	AQP7	0.268981	7.19419	3.37737	0.0046472	-1.8826
ILMN_1787541	SPSB2	0.328838	7.71041	3.37236	0.00469325	-1.89086
ILMN_2112256	TNFRSF4	0.511537	9.12913	3.36504	0.00476135	-1.90292
ILMN_1750373	KAL1	-0.255563	7.6564	-3.35756	0.00483193	-1.91524
ILMN_2066849	FAM26F	-0.44087	12.3039	-3.34227	0.00497956	-1.94044
ILMN_1697864	CXorf38	-0.274465	10.3338	-3.34078	0.00499416	-1.94289
ILMN_1739792	RHOG	0.219391	12.9709	3.33778	0.00502378	-1.94785
ILMN_1730433	CD2AP	-0.23742	8.99246	-3.33697	0.00503182	-1.94918
ILMN_1685124	TCTN1	0.260664	8.87741	3.33638	0.00503766	-1.95016
ILMN_3237165	LOC100128164	0.2669	7.20489	3.33617	0.00503971	-1.9505
ILMN_1801307	TNFSF10	-0.245234	12.6674	-3.3305	0.00509624	-1.95984
ILMN_1661940	CAMTA1	-0.271912	7.16124	-3.32835	0.00511784	-1.96338
ILMN_1659688	LGALS3BP	0.288578	11.8998	3.32734	0.00512809	-1.96506
ILMN_1697024	LOC730432	-0.23168	11.0756	-3.32697	0.00513178	-1.96566
ILMN_1774733	SOCS1	-0.341079	10.135	-3.32677	0.00513386	-1.966
ILMN_1784540	KBTBD2	0.27599	10.8761	3.32518	0.00514988	-1.96861
ILMN_1742544	MEF2C	-0.503703	7.99181	-3.32424	0.0051595	-1.97017
ILMN_1703346	CHRNE	0.289047	7.99748	3.31313	0.0052736	-1.98849
ILMN_2151168	SLC30A6	0.249613	7.0784	3.31163	0.00528912	-1.99096
ILMN_1700257	C4orf32	-0.364153	9.82291	-3.30944	0.00531198	-1.99457
ILMN_1677376	CHD7	-0.264859	8.18494	-3.3009	0.00540205	-2.00865
ILMN_1778668	TAGLN	-0.223167	9.49248	-3.29955	0.0054164	-2.01088
ILMN_1723412	ASCL2	-0.250472	10.7736	-3.29622	0.00545202	-2.01637
ILMN_1665943	MAP4K1	0.277515	9.03084	3.28933	0.00552653	-2.02774
ILMN_1671992	LOC650128	-0.403787	8.26593	-3.28776	0.00554359	-2.03032
ILMN_2368292	TSEN34	-0.238529	11.3671	-3.28004	0.00562852	-2.04306
ILMN_1679520	AGPAT1	0.225819	9.36953	3.27676	0.00566503	-2.04848
ILMN_1666453	STK3	-0.281348	10.3932	-3.2751	0.00568354	-2.05121
ILMN_1786176	CD37	0.309905	11.1112	3.2745	0.00569021	-2.05219
ILMN_1668152	FLJ30851	-0.383463	6.86811	-3.26469	0.00580127	-2.06839
ILMN_3255061	CYTSB	-0.320265	7.57384	-3.2643	0.00580564	-2.06902
ILMN_1663080	LFNG	0.309093	11.3056	3.2636	0.00581369	-2.07018
ILMN_3244515	LOC100134009	0.310854	7.03687	3.25499	0.00591301	-2.08437
ILMN_2229261	SIGLEC16	-0.242388	6.93226	-3.25343	0.00593124	-2.08695
ILMN_1692834	C1orf26	-0.303552	8.12713	-3.2494	0.00597847	-2.0936
ILMN_1667551	GUSBL1	0.253425	11.6609	3.24077	0.00608099	-2.10785
ILMN_1711919	SCYL2	-0.315852	11.1174	-3.24029	0.00608667	-2.10863
ILMN_1754660	ZCCHC24	0.295933	8.26231	3.23878	0.00610483	-2.11113
ILMN_1765880	C16orf57	0.243743	9.87694	3.2387	0.00610583	-2.11126
ILMN_2392189	CTDSPL	0.220476	8.52013	3.23823	0.00611142	-2.11203
ILMN_3309349	SNHG8	0.257973	9.64032	3.23376	0.00616551	-2.11942
ILMN_1795286	C6orf47	0.289345	9.54873	3.23041	0.00620627	-2.12494
ILMN_3260281	LOC100128055	0.26819	7.26965	3.22882	0.00622569	-2.12756
ILMN_1758128	CYGB	0.322805	8.46796	3.22443	0.00627975	-2.1348
ILMN_3244583	NCRNA00219	0.254705	10.0166	3.22278	0.0063002	-2.13753
ILMN_1813338	LAG3	0.338525	10.9522	3.21945	0.00634163	-2.14302
ILMN_2325347	B3GALNT1	-0.232268	7.89223	-3.2186	0.00635219	-2.14441
ILMN_1670807	FAM84B	-0.38603	7.31692	-3.21676	0.00637529	-2.14746
ILMN_1700143	FRMD4B	-0.241971	8.40648	-3.21372	0.00641361	-2.15248
ILMN_1805778	RBM12B	-0.345707	8.29348	-3.20951	0.00646697	-2.15942
ILMN_1787410	EIF6	0.220895	9.9913	3.20933	0.0064692	-2.15971
ILMN_1665300	C1orf25	-0.223176	9.32816	-3.20897	0.00647383	-2.16031
ILMN_2150654	ZSWIM4	0.283039	8.67738	3.19242	0.00668814	-2.18761
ILMN_1683175	C9orf23	0.250213	9.06988	3.18986	0.00672192	-2.19183
ILMN_1714461	RNF14	-0.221971	10.5892	-3.18759	0.00675204	-2.19558
ILMN_2253732	ST8SIA4	-0.359338	9.46925	-3.18748	0.00675351	-2.19576
ILMN_1747451	PLCXD1	0.300303	7.82196	3.18299	0.00681349	-2.20317
ILMN_1795918	CENTG3	0.300637	10.0905	3.17448	0.0069285	-2.2172
ILMN_1803624	TMEM147	0.216894	11.8248	3.17281	0.00695133	-2.21996
ILMN_1662129	RCN2	-0.231818	9.87419	-3.16671	0.00703537	-2.23003
ILMN_1708782	MFAP3	0.247455	8.73072	3.16297	0.00708732	-2.2362
ILMN_1742124	KIAA1128	-0.339902	9.68932	-3.15688	0.00717279	-2.24625
ILMN_1694367	SNORD35B	-0.228849	7.56406	-3.15544	0.00719312	-2.24862
ILMN_1710962	TMEM97	-0.330944	9.86784	-3.15504	0.00719877	-2.24928
ILMN_1808299	IQSEC1	0.297167	9.7418	3.15381	0.00721623	-2.25131
ILMN_1685856	FAM92A1	-0.298931	7.72974	-3.15184	0.00724431	-2.25456
ILMN_1746968	PHF1	0.283665	8.99007	3.14888	0.00728654	-2.25944
ILMN_1799069	LOC440280	-0.230855	8.89599	-3.14799	0.00729929	-2.2609
ILMN_3245116	GOLIM4	-0.324261	8.0467	-3.14412	0.00735516	-2.26729
ILMN_1679495	ULK3	0.361344	8.22634	3.14308	0.00737026	-2.26901
ILMN_3245314	LOC100133999	0.28902	8.84744	3.13835	0.00743915	-2.27681
ILMN_3236713	SNHG1	0.258758	9.01313	3.12541	0.00763098	-2.29815
ILMN_1722158	CASP5	-0.240437	8.25037	-3.12359	0.00765829	-2.30115
ILMN_1736103	ITPR2	-0.255425	8.20501	-3.11646	0.00776641	-2.3129
ILMN_1738866	DEXI	0.276988	9.8484	3.11372	0.00780838	-2.31741
ILMN_2166524	CCNYL1	-0.244723	10.2458	-3.11355	0.00781109	-2.31771
ILMN_1784493	LOC401286	0.3636	7.64198	3.11208	0.0078337	-2.32013
ILMN_1700628	DDX24	0.267803	10.6195	3.10847	0.0078895	-2.32608
ILMN_1803686	ADA	0.230898	12.0532	3.10671	0.00791681	-2.32897
ILMN_1651628	EXOC6	-0.260272	9.13686	-3.10539	0.00793741	-2.33115
ILMN_1752932	MPZL2	-0.240183	8.34097	-3.10299	0.00797502	-2.33512
ILMN_1656386	SEC24D	-0.300102	10.4234	-3.09319	0.00813026	-2.35128
ILMN_1781536	FAH	0.233415	9.62578	3.08986	0.00818361	-2.35676
ILMN_1770085	BTG2	0.245384	11.298	3.08612	0.00824403	-2.36292
ILMN_1660840	PPPDE1	-0.200635	10.0704	-3.08235	0.00830534	-2.36913
ILMN_1670572	IDO2	0.407898	8.8878	3.07883	0.00836297	-2.37493
ILMN_1765446	EMP3	0.236071	13.6732	3.07155	0.00848356	-2.38693
ILMN_1651788	MAP3K11	0.284457	9.88939	3.07062	0.00849918	-2.38847
ILMN_2139100	SHISA5	0.234501	12.0563	3.06489	0.00859539	-2.39791
ILMN_3238196	CYTH4	0.224836	10.7144	3.06317	0.00862449	-2.40074
ILMN_1687538	ETS1	-0.300578	10.0073	-3.06223	0.00864038	-2.40228
ILMN_1654389	LOC728744	-0.268313	8.47975	-3.05686	0.00873218	-2.41114
ILMN_1688480	CCND1	-0.262983	9.60974	-3.05388	0.0087834	-2.41604
ILMN_1651752	CXorf21	-0.348409	8.12006	-3.05309	0.00879711	-2.41735
ILMN_1807359	CLEC11A	0.305881	8.44282	3.05252	0.00880693	-2.41828
ILMN_2389151	UGP2	-0.211978	12.3393	-3.05163	0.00882232	-2.41974
ILMN_1674402	TMEM71	0.335229	9.41713	3.04752	0.00889393	-2.42652
ILMN_1722772	LOC651398	0.415282	7.3809	3.04624	0.0089163	-2.42863
ILMN_1793476	PRKCDBP	0.325635	8.99628	3.04489	0.00893992	-2.43084
ILMN_1709634	CMBL	0.308916	9.03475	3.04419	0.00895232	-2.432
ILMN_2170814	LAMP3	0.242103	10.14	3.04136	0.00900218	-2.43666
ILMN_1813039	LOC652551	0.271468	7.04078	3.04061	0.00901548	-2.4379
ILMN_1665557	USP15	-0.223167	8.79902	-3.04055	0.00901661	-2.438
ILMN_1664920	C19orf12	-0.22136	11.0436	-3.04004	0.00902556	-2.43883
ILMN_1733356	PREI3	0.277418	9.93226	3.03905	0.00904314	-2.44046
ILMN_1702501	RPS6KA2	0.202525	10.6334	3.03854	0.00905219	-2.4413
ILMN_3251511	SFRS2IP	-0.250419	11.123	-3.0337	0.00913879	-2.44928
ILMN_1813561	SCIN	-0.278216	10.0471	-3.03091	0.00918896	-2.45387
ILMN_1761138	C9orf142	0.222386	9.82471	3.02907	0.00922223	-2.4569
ILMN_2058512	PSMA2	-0.256348	10.1154	-3.02508	0.00929484	-2.46347
ILMN_1806328	PDIK1L	-0.236407	7.91989	-3.02018	0.00938463	-2.47153
ILMN_1764396	HDAC4	-0.25156	8.14418	-3.01905	0.00940553	-2.47339
ILMN_1683456	CCL7	-0.344816	8.56799	-3.01568	0.00946796	-2.47893
ILMN_1703244	MAP1LC3B	0.218051	11.471	3.01504	0.00947987	-2.47999
ILMN_1746664	WSB2	-0.307584	11.2146	-3.01421	0.00949532	-2.48135
ILMN_1757287	MAPK6	0.212118	11.562	3.01407	0.00949787	-2.48158
ILMN_1755504	CALCOCO2	-0.240453	9.20141	-3.01271	0.00952339	-2.48383
ILMN_1704730	CD93	-0.242388	8.35898	-3.01028	0.00956893	-2.48782
ILMN_2134110	SELK	0.233454	11.0448	3.01011	0.00957209	-2.4881
ILMN_1736042	ME1	-0.245334	11.3982	-3.00723	0.00962645	-2.49284
ILMN_1719661	SEPX1	-0.199259	11.7028	-3.00703	0.00963018	-2.49317
ILMN_3234615	LOC728650	0.303435	8.98353	3.00664	0.00963751	-2.49381
ILMN_3245773	PION	-0.259846	9.80944	-3.00641	0.00964186	-2.49418
ILMN_1669015	XPNPEP1	-0.201985	11.9859	-3.00633	0.00964345	-2.49432
ILMN_1786021	PRKAB2	-0.279616	8.32992	-3.00619	0.00964602	-2.49455
ILMN_1661174	LOC731640	-0.231148	12.7586	-3.00608	0.00964811	-2.49473
ILMN_2081883	IQCK	0.212687	9.71948	3.00575	0.00965441	-2.49527
ILMN_1699476	RPE	-0.237233	9.64031	-3.00359	0.00969547	-2.49883
ILMN_3247261	RAPGEF2	-0.292585	11.7742	-3.00204	0.00972499	-2.50138
ILMN_1755588	ANKRD47	-0.260468	7.68255	-3.00134	0.00973845	-2.50254
ILMN_1733690	AKAP7	-0.215351	10.4755	-2.99841	0.00979461	-2.50736
ILMN_1727670	FLJ44674	-0.343213	6.95872	-2.99836	0.00979546	-2.50743
ILMN_1659017	C11orf74	0.20451	9.58219	2.99554	0.00984987	-2.51207
ILMN_1799488	ZNF383	0.22227	7.59257	2.99529	0.00985474	-2.51248
ILMN_1804277	SPRED1	-0.2039	10.7585	-2.99483	0.00986358	-2.51323
ILMN_1810560	P8	0.218311	11.4689	2.99475	0.00986518	-2.51337
ILMN_1662378	GFRA4	-0.260778	7.49621	-2.99469	0.0098663	-2.51347
ILMN_1756686	LOC642740	0.362766	7.46068	2.9926	0.00990692	-2.51691
ILMN_1800164	PPFIA1	-0.188213	10.576	-2.98777	0.0100012	-2.52485
ILMN_2398865	VPS13C	-0.411797	8.73108	-2.98721	0.0100123	-2.52577
ILMN_1789436	C1orf218	-0.27838	11.2069	-2.98632	0.0100298	-2.52724
ILMN_1656822	DNM2	0.240128	9.00429	2.98621	0.0100319	-2.52741
ILMN_1795400	TBCD	0.34256	8.84819	2.9859	0.010038	-2.52792
ILMN_1781761	ENPP4	-0.233283	10.2464	-2.97491	0.0102569	-2.54599
ILMN_1736510	FOXN2	-0.217792	11.098	-2.97452	0.0102648	-2.54664
ILMN_1707493	SNHG3-RCC1	0.200636	7.61271	2.97245	0.0103064	-2.55003
ILMN_1791884	SNHG11	0.307992	8.70223	2.96934	0.0103696	-2.55515
ILMN_1665964	GAB2	-0.229935	11.3207	-2.96908	0.0103748	-2.55556
ILMN_1783676	CCDC15	-0.319222	7.40619	-2.96844	0.010388	-2.55663
ILMN_1670439	FYTTD1	-0.243489	11.1662	-2.96756	0.0104058	-2.55806
ILMN_1803676	ENOSF1	-0.194673	10.7009	-2.967	0.0104174	-2.559
ILMN_1678504	RHOT1	-0.233896	10.4595	-2.96674	0.0104225	-2.55941
ILMN_2171295	PFTK1	-0.229483	8.12444	-2.96259	0.0105079	-2.56624
ILMN_1681296	ICAM4	0.210372	7.35623	2.95651	0.0106339	-2.57623
ILMN_2359453	ERGIC3	0.215882	12.0276	2.95131	0.0107429	-2.58477
ILMN_1778374	BSG	0.264713	11.9741	2.95036	0.0107628	-2.58632
ILMN_1796063	TRIM44	0.218427	10.8424	2.94921	0.0107871	-2.58821
ILMN_1677719	CHST1	0.446512	8.27955	2.94593	0.0108567	-2.5936
ILMN_1716026	ARMCX6	0.226405	10.5078	2.94582	0.0108591	-2.59378
ILMN_2053103	SLC40A1	-0.27696	11.1662	-2.94338	0.0109112	-2.59779
ILMN_1786328	WDR40A	0.203344	10.8697	2.94271	0.0109256	-2.59889
ILMN_1708375	IRF1	-0.259543	13.1635	-2.94244	0.0109313	-2.59933
ILMN_1708101	LMNB2	0.214337	9.10822	2.93534	0.0110844	-2.61098
ILMN_1712095	FOXO4	0.266867	9.41314	2.93429	0.0111073	-2.61271
ILMN_3245688	DGCR6L	0.192196	10.0868	2.93425	0.0111083	-2.61278
ILMN_1734707	CHST13	0.294374	10.7845	2.93405	0.0111126	-2.61311
ILMN_1770048	DPH5	0.19253	8.10207	2.93265	0.0111431	-2.6154
ILMN_1761844	ZCCHC17	0.216324	9.54077	2.92597	0.0112899	-2.62637
ILMN_1758705	IRX6	0.44375	8.1052	2.92585	0.0112927	-2.62657
ILMN_2410772	KEAP1	0.204946	9.74689	2.92434	0.0113261	-2.62904
ILMN_1798354	PAPOLA	-0.234604	11.0104	-2.92337	0.0113477	-2.63064
ILMN_2362581	FNDC3A	0.265455	10.983	2.92206	0.0113769	-2.63279
ILMN_1777139	MAK16	-0.209411	9.17823	-2.91939	0.0114364	-2.63716
ILMN_3241378	LOC728448	0.260819	8.00287	2.91925	0.0114396	-2.63739
ILMN_1689836	C5AR1	0.247965	12.0253	2.9191	0.0114429	-2.63763
ILMN_1653856	STS-1	-0.201668	10.2555	-2.91708	0.0114884	-2.64096
ILMN_1723520	CD1A	-0.256613	7.11158	-2.90993	0.0116505	-2.65269
ILMN_1654609	TIGA1	0.231979	10.1596	2.90935	0.0116636	-2.65363
ILMN_2209993	PLIN5	-0.540627	8.73584	-2.90907	0.01167	-2.65409
ILMN_1708906	C2orf29	0.211303	10.7601	2.90558	0.01175	-2.65981
ILMN_1663313	AMY1C	-0.261506	12.7784	-2.90099	0.0118561	-2.66733
ILMN_1652357	PDHX	-0.210431	10.3977	-2.9003	0.0118721	-2.66846
ILMN_1807600	NPLOC4	0.275217	8.38905	2.89625	0.0119666	-2.6751
ILMN_1758938	SLC31A2	-0.223283	12.7837	-2.89534	0.0119881	-2.6766
ILMN_1743747	RUSC1	0.196416	10.5541	2.89041	0.0121042	-2.68467
ILMN_1799614	PNPLA6	-0.205869	10.6937	-2.88982	0.0121183	-2.68564
ILMN_1674411	CKAP2	-0.197376	8.25836	-2.88981	0.0121186	-2.68566
ILMN_3185784	LOC100125556	-0.270259	8.669	-2.88827	0.0121551	-2.68818
ILMN_1815635	C9orf62	0.500619	7.91414	2.88822	0.0121564	-2.68827
ILMN_2402798	AP2M1	0.255726	11.3012	2.88518	0.0122288	-2.69324
ILMN_1755075	IDI1	-0.276668	11.594	-2.88456	0.0122438	-2.69426
ILMN_3242462	UHRF1BP1	-0.246258	10.3229	-2.88329	0.012274	-2.69633
ILMN_3251312	TMEM69	0.207261	10.0125	2.88182	0.0123096	-2.69875
ILMN_1701613	RARRES3	-0.272153	12.9188	-2.88027	0.012347	-2.70129
ILMN_3234762	RN5S9	-0.403022	9.52255	-2.87795	0.012403	-2.70508
ILMN_1688242	C6	0.267427	7.15202	2.87707	0.0124243	-2.70652
ILMN_1702055	ROPN1B	0.288713	7.86559	2.87647	0.012439	-2.70751
ILMN_1774027	ZNF37A	0.269408	7.16398	2.86991	0.0125996	-2.71824
ILMN_3269339	FLJ43859	0.471611	6.76702	2.86951	0.0126095	-2.7189
ILMN_2400500	LASS2	0.20398	10.8512	2.86857	0.0126327	-2.72043
ILMN_1725312	RASA1	-0.185484	10.9564	-2.86708	0.0126696	-2.72288
ILMN_1800634	NME4	0.237886	10.9218	2.86474	0.0127279	-2.72671
ILMN_1804798	BEXL1	0.270651	11.6355	2.86329	0.0127639	-2.72908
ILMN_2176063	FCGR1A	-0.296327	11.9244	-2.86267	0.0127795	-2.7301
ILMN_2231928	MX2	0.254403	11.9828	2.86206	0.0127945	-2.73109
ILMN_2368713	TMEM189-UBE2V1	0.233314	10.9292	2.86193	0.0127979	-2.73131
ILMN_1800837	CFDP1	0.202671	9.98182	2.85989	0.012849	-2.73464
ILMN_1656837	RBP1	0.255112	9.17678	2.85795	0.0128978	-2.73781
ILMN_2376416	UBXN11	0.235802	8.57361	2.85751	0.0129089	-2.73853
ILMN_1682232	MIER1	-0.196717	10.0845	-2.85491	0.0129748	-2.74279
ILMN_1681301	AIM2	-0.238457	11.5926	-2.85472	0.0129795	-2.74309
ILMN_1801584	CXCR4	0.345337	8.97264	2.85301	0.0130231	-2.7459
ILMN_3308748	MIR346	0.306087	7.01815	2.85139	0.0130643	-2.74855
ILMN_2167426	ASPHD2	-0.230198	8.45903	-2.85054	0.0130862	-2.74994
ILMN_2089977	FKBP9L	0.208667	9.53947	2.84656	0.0131882	-2.75644
ILMN_1706817	SERP1	0.276554	10.3351	2.8374	0.0134266	-2.77142
ILMN_1718297	EML4	-0.210694	11.2675	-2.83684	0.0134411	-2.77233
ILMN_1764861	ISOC1	-0.203286	10.7986	-2.83591	0.0134657	-2.77386
ILMN_1767934	PCSK5	-0.239767	7.99932	-2.83523	0.0134836	-2.77497
ILMN_1695110	BCAT2	0.330529	8.23953	2.8305	0.0136088	-2.78269
ILMN_2092118	FPR1	-0.223649	9.93454	-2.82956	0.0136337	-2.78423
ILMN_1681492	HTR3A	0.215946	7.78751	2.82785	0.0136793	-2.78702
ILMN_1743829	ATXN2	0.206302	9.67912	2.82252	0.0138226	-2.79573
ILMN_1704385	LOC347376	-0.272038	11.1515	-2.81961	0.0139012	-2.80048
ILMN_1674811	OASL	0.262981	12.0002	2.81783	0.0139496	-2.80338
ILMN_1670931	PDS5A	-0.233783	9.5097	-2.81778	0.0139511	-2.80347
ILMN_1700690	VAT1	0.361452	12.0492	2.81457	0.0140388	-2.80871
ILMN_1722089	RNF217	-0.237985	8.4341	-2.81272	0.0140894	-2.81172
ILMN_1675085	UBA6	-0.303307	10.927	-2.81271	0.0140898	-2.81174
ILMN_1717420	UBE2W	-0.200228	8.62852	-2.81243	0.0140974	-2.8122
ILMN_1721225	C20orf4	0.195654	10.0355	2.81224	0.0141028	-2.81251
ILMN_1747355	CCL3L1	0.882781	12.4775	2.80725	0.0142407	-2.82065
ILMN_1781986	UCRC	0.367744	9.90981	2.80569	0.0142841	-2.82319
ILMN_3294318	LOC644173	0.225791	7.69461	2.80093	0.0144173	-2.83095
ILMN_2189605	FAM122B	-0.198649	8.56169	-2.79873	0.0144795	-2.83455
ILMN_2122374	FAM49B	-0.317859	11.0241	-2.79694	0.0145302	-2.83747
ILMN_1684368	C5orf62	0.280206	9.57845	2.79572	0.0145648	-2.83946
ILMN_1811171	GPR132	0.260217	9.77546	2.79527	0.0145776	-2.84019
ILMN_1757882	PPP1R16A	-0.234483	8.01461	-2.79181	0.0146762	-2.84583
ILMN_2383516	WDR7	-0.190824	9.47714	-2.79173	0.0146784	-2.84595
ILMN_1669663	BCR	0.270997	7.92251	2.79129	0.014691	-2.84667
ILMN_2316386	GPBAR1	-0.269142	8.83713	-2.79059	0.0147111	-2.84781
ILMN_1654319	HAPLN3	-0.235572	9.19009	-2.79002	0.0147275	-2.84874
ILMN_1788160	KIF5B	-0.246541	10.2563	-2.7888	0.0147627	-2.85074
ILMN_1755024	IKBKE	0.259267	8.80792	2.78685	0.0148189	-2.85392
ILMN_1718629	NRIP1	-0.232451	10.3339	-2.78581	0.0148489	-2.85561
ILMN_1798164	PHF3	-0.201593	10.4839	-2.78562	0.0148545	-2.85592
ILMN_1676986	NPIP	0.22481	8.52491	2.7812	0.014983	-2.86312
ILMN_1719864	PACS2	0.237903	7.79142	2.78057	0.0150014	-2.86415
ILMN_1712836	C6orf27	0.37803	7.84777	2.76896	0.0153446	-2.88304
ILMN_1664094	P2RY13	-0.303253	8.66734	-2.76847	0.0153594	-2.88385
ILMN_1668194	LMTK3	-0.229225	7.60653	-2.76592	0.0154359	-2.888
ILMN_1717052	STARD10	0.302031	8.31372	2.7659	0.0154365	-2.88803
ILMN_1795342	MLPH	0.211331	8.51314	2.7645	0.0154788	-2.89032
ILMN_1810474	UBE2I	0.223701	11.8125	2.76375	0.0155013	-2.89153
ILMN_1798270	C11orf75	-0.179141	12.85	-2.76134	0.0155743	-2.89545
ILMN_1656159	ATP10D	-0.29633	6.81056	-2.75978	0.0156214	-2.89798
ILMN_1800091	RARRES1	0.21663	11.5457	2.75911	0.015642	-2.89908
ILMN_1704656	PPP2R1B	-0.211718	8.01123	-2.75887	0.0156492	-2.89946
ILMN_1677693	GPR109B	0.254694	8.06743	2.75873	0.0156535	-2.89969
ILMN_1666615	PREPL	-0.251841	8.49696	-2.75823	0.0156689	-2.90051
ILMN_1811719	MYO7A	0.312446	8.50521	2.75611	0.0157336	-2.90396
ILMN_1711878	ENOPH1	-0.21438	10.7951	-2.7518	0.0158661	-2.91096
ILMN_2119486	DMTF1	-0.253057	9.84739	-2.7516	0.0158724	-2.91129
ILMN_3234993	ROMO1	0.192339	11.9543	2.7472	0.0160091	-2.91845
ILMN_1701958	DLG1	-0.264196	7.05065	-2.73637	0.0163501	-2.93605
ILMN_1778381	LOC650029	-0.187491	9.12876	-2.73583	0.0163671	-2.93692
ILMN_3297880	SEC13	0.19059	9.5052	2.73521	0.0163869	-2.93793
ILMN_1783673	LRRC37A	-0.248039	7.07226	-2.73477	0.0164008	-2.93864
ILMN_2203463	SPATS2	-0.237256	7.52636	-2.73385	0.0164302	-2.94013
ILMN_2412549	GAR1	0.211113	8.90233	2.72782	0.0166242	-2.94993
ILMN_2182335	ARID2	-0.200829	8.39559	-2.72561	0.0166957	-2.95351
ILMN_1808956	C15orf27	0.218937	7.27804	2.72423	0.0167405	-2.95575
ILMN_1795104	ACADS	0.289885	8.15385	2.72393	0.0167501	-2.95623
ILMN_1801633	C20orf52	0.218614	12.4005	2.72328	0.0167714	-2.95729
ILMN_2062381	LCOR	-0.304081	10.0534	-2.72018	0.0168729	-2.96233
ILMN_3244019	LOC647886	0.221075	8.80783	2.71746	0.0169624	-2.96674
ILMN_1708110	TMEM144	-0.236206	10.8165	-2.71586	0.0170152	-2.96933
ILMN_1804955	CTSF	0.202334	9.57865	2.71216	0.017138	-2.97533
ILMN_1733811	JUP	0.321633	9.58326	2.71093	0.0171789	-2.97732
ILMN_1702301	DOCK10	-0.204067	12.054	-2.7102	0.0172035	-2.97851
ILMN_1702073	ODF2L	-0.217076	8.65165	-2.70854	0.0172588	-2.98119
ILMN_1665205	ZNF260	0.183012	8.03762	2.70835	0.0172653	-2.98151
ILMN_1678754	PFDN2	0.366731	7.76297	2.7078	0.0172837	-2.9824
ILMN_1753312	PLXDC2	-0.18822	11.4093	-2.70623	0.0173365	-2.98494
ILMN_2129877	PARP11	-0.195955	9.3091	-2.70458	0.0173922	-2.98761
ILMN_1770787	DDAH2	0.206891	9.4915	2.70193	0.0174818	-2.9919
ILMN_1740170	CHCHD10	0.209155	12.4898	2.70044	0.0175324	-2.99432
ILMN_1763144	NEU1	0.187492	11.7651	2.70031	0.0175371	-2.99454
ILMN_1662010	DLK2	0.221869	7.5752	2.7003	0.0175372	-2.99455
ILMN_2104830	ACP2	0.297432	11.4791	2.69843	0.017601	-2.99757
ILMN_2200659	SNHG5	0.221262	11.6093	2.69828	0.0176064	-2.99783
ILMN_1668442	C21orf42	0.208142	9.26932	2.69707	0.0176476	-2.99978
ILMN_1716983	LILRA2	-0.212381	11.4026	-2.69539	0.0177053	-3.0025
ILMN_1728512	YWHAH	-0.187548	13.1843	-2.69521	0.0177115	-3.00279
ILMN_1744949	RHOBTB3	-0.235534	7.86915	-2.68886	0.0179312	-3.01307
ILMN_1776653	SCML1	-0.221422	10.3348	-2.68858	0.017941	-3.01353
ILMN_1761101	CCDC112	-0.217823	8.66417	-2.68163	0.0181845	-3.02477
ILMN_2140799	FAM24B	0.193606	7.23186	2.68151	0.0181888	-3.02497
ILMN_1690761	SURF4	0.229565	10.8232	2.67846	0.0182968	-3.02991
ILMN_3239460	OAZ2	0.379711	9.65174	2.6747	0.0184305	-3.03598
ILMN_1717180	MTMR6	-0.2199	10.4617	-2.6744	0.0184413	-3.03646
ILMN_1678035	LOC651561	0.300027	7.22303	2.6737	0.0184664	-3.0376
ILMN_1685005	TNFRSF1A	0.188936	11.205	2.67101	0.0185628	-3.04194
ILMN_1705570	H2AFY2	0.223614	10.9916	2.6693	0.0186245	-3.0447
ILMN_1730568	ZDHHC7	0.203696	11.6374	2.66848	0.0186542	-3.04603
ILMN_1681415	SIGLEC7	0.220715	9.43947	2.66753	0.0186885	-3.04756
ILMN_1708798	EAF2	-0.183333	9.83442	-2.66639	0.0187301	-3.04941
ILMN_1682459	TUBB4	0.364397	7.59848	2.66569	0.0187555	-3.05055
ILMN_1662587	PNPLA7	0.193808	8.98446	2.66455	0.0187967	-3.05237
ILMN_1756360	RPL35A	0.180711	13.4939	2.66261	0.0188675	-3.05551
ILMN_1777366	TTC35	-0.273702	8.30136	-2.66233	0.0188779	-3.05597
ILMN_3282321	LOC643336	-0.231329	11.3078	-2.65831	0.0190256	-3.06246
ILMN_1662795	CA2	-0.235056	11.0013	-2.65714	0.0190688	-3.06435
ILMN_2402674	DPM3	0.183308	9.91876	2.6559	0.0191146	-3.06635
ILMN_1753712	STX10	0.22098	9.77208	2.65578	0.0191189	-3.06654
ILMN_1692121	USO1	-0.240473	11.6449	-2.65523	0.0191392	-3.06742
ILMN_1733103	LOC285908	0.228952	7.31839	2.65297	0.0192232	-3.07107
ILMN_1769720	STAU2	-0.215071	8.16602	-2.65127	0.0192867	-3.07382
ILMN_1731736	RIN3	0.231746	7.72654	2.65086	0.0193021	-3.07448
ILMN_1683059	SIRT5	0.210047	9.17572	2.64917	0.0193655	-3.07722
ILMN_1810423	RPP40	-0.220777	7.83568	-2.64877	0.0193802	-3.07785
ILMN_1775074	TUBGCP2	0.244667	9.83616	2.64837	0.0193954	-3.0785
ILMN_1805930	CSF1	0.203221	7.1393	2.64455	0.0195392	-3.08466
ILMN_1654392	KHNYN	0.181528	9.05823	2.64449	0.0195417	-3.08476
ILMN_1773066	CDKN2AIP	0.265888	9.37643	2.63926	0.0197403	-3.09318
ILMN_3308335	RNU6-1	0.180809	11.4281	2.63874	0.0197605	-3.09403
ILMN_1742332	KCTD12	-0.282674	12.314	-2.63669	0.0198388	-3.09733
ILMN_2352190	CLIP2	0.267477	8.39368	2.63475	0.0199136	-3.10046
ILMN_3300313	P4HTM	0.174318	9.37655	2.63188	0.0200243	-3.10508
ILMN_1675266	NAGPA	0.283973	9.96736	2.6313	0.020047	-3.10602
ILMN_1770454	AGRN	0.255674	10.2621	2.63042	0.0200812	-3.10744
ILMN_1705442	CMTM3	0.188589	12.2113	2.62947	0.0201181	-3.10897
ILMN_1686811	LOC402644	-0.305658	12.6093	-2.62937	0.0201217	-3.10912
ILMN_1813641	C9orf167	0.209794	9.23104	2.62834	0.020162	-3.11078
ILMN_1809285	DCP1A	0.220721	10.2684	2.62708	0.0202113	-3.11282
ILMN_1769290	TTC39B	-0.188013	9.35798	-2.62707	0.0202117	-3.11283
ILMN_1660125	SFMBT2	-0.325241	7.73105	-2.62397	0.020333	-3.11781
ILMN_2266595	LILRA5	-0.410496	11.0204	-2.62363	0.0203466	-3.11837
ILMN_1656292	LOC388532	-0.175356	12.4632	-2.62273	0.020382	-3.11982
ILMN_2105573	CCL3L3	0.86909	12.9525	2.62268	0.0203839	-3.1199
ILMN_3235800	LOC100134528	0.222895	7.10603	2.62171	0.0204223	-3.12147
ILMN_1802553	MRPS24	0.198301	10.9154	2.62092	0.0204532	-3.12272
ILMN_1779765	LOC649318	0.314887	7.53122	2.62012	0.0204849	-3.12401
ILMN_1751079	TAP1	-0.201565	14.1443	-2.61889	0.0205339	-3.126
ILMN_1791147	YPEL3	0.218495	9.21682	2.61725	0.020599	-3.12863
ILMN_1783149	CDH23	0.243313	7.96371	2.61635	0.020635	-3.13009
ILMN_2334296	IL18BP	-0.182477	13.0883	-2.61607	0.020646	-3.13053
ILMN_3194508	ASAP2	-0.239219	7.66956	-2.61592	0.0206519	-3.13077
ILMN_1760954	DENR	-0.19643	10.9606	-2.61464	0.0207032	-3.13283
ILMN_1761281	LOC441019	-0.252714	9.05368	-2.61318	0.0207617	-3.13518
ILMN_1753143	RHPN2	-0.267197	7.25282	-2.61206	0.0208068	-3.13699
ILMN_3247552	KNCN	-0.276013	7.09963	-2.6077	0.0209827	-3.14399
ILMN_1687392	NRK	-0.208061	7.43893	-2.60747	0.020992	-3.14436
ILMN_1751816	MCTS1	-0.195422	10.384	-2.60656	0.021029	-3.14583
ILMN_1665945	ACBD3	-0.209105	11.1322	-2.6065	0.0210315	-3.14593
ILMN_3215627	LOC349114	0.224579	7.03028	2.60455	0.0211107	-3.14906
ILMN_2415235	CSNK1E	0.204101	9.33097	2.6043	0.021121	-3.14946
ILMN_1705403	CYP2S1	0.243554	8.432	2.60269	0.0211865	-3.15204
ILMN_1654639	HERC6	0.200227	10.9393	2.60099	0.0212561	-3.15477
ILMN_1766110	PHF6	-0.222383	7.14331	-2.6001	0.021293	-3.15621
ILMN_1687306	LGALS2	0.293868	10.8512	2.59928	0.0213264	-3.15751
ILMN_1781580	BRI3	0.158157	13.1197	2.59823	0.0213696	-3.1592
ILMN_1666192	DCTN5	0.191673	10.1691	2.59776	0.0213893	-3.15996
ILMN_1752837	ARL8B	-0.176972	12.6669	-2.59431	0.0215321	-3.1655
ILMN_1711838	SLC25A24	0.553203	9.34562	2.59277	0.0215961	-3.16796
ILMN_1703946	ADORA2B	0.218515	10.6246	2.59188	0.0216335	-3.16941
ILMN_3266197	LOC100130171	-0.21049	7.43416	-2.59144	0.0216516	-3.1701
ILMN_2206716	JTB	0.160709	13.1688	2.58918	0.0217462	-3.17373
ILMN_1749210	BUD13	-0.178971	8.59278	-2.58896	0.0217555	-3.17408
ILMN_1692938	PSAT1	0.342738	8.95661	2.5847	0.0219353	-3.18093
ILMN_1807283	NDST1	0.221659	7.89847	2.58354	0.0219843	-3.18278
ILMN_1767857	LOC651137	0.50967	7.43889	2.57873	0.0221891	-3.19049
ILMN_1765019	SACM1L	-0.207049	9.89	-2.57745	0.0222438	-3.19254
ILMN_1742929	HESX1	0.21304	10.8678	2.57635	0.0222911	-3.1943
ILMN_1803977	GALNT1	-0.2094	9.73177	-2.57569	0.0223196	-3.19536
ILMN_1765860	DOCK11	-0.215462	10.5481	-2.57514	0.0223434	-3.19625
ILMN_1664718	CYP51A1	-0.243916	10.4592	-2.57368	0.0224064	-3.19859
ILMN_1662799	GPSM3	0.210532	11.8071	2.57266	0.0224503	-3.20022
ILMN_1681845	PAPD4	-0.217674	12.3667	-2.57228	0.0224665	-3.20082
ILMN_1723092	CRB3	0.380841	7.84932	2.57216	0.0224718	-3.20102
ILMN_1803060	MAML1	0.256318	8.75834	2.57194	0.0224816	-3.20138
ILMN_1686664	MT2A	-0.189004	13.7082	-2.57186	0.0224849	-3.2015
ILMN_1710362	LOC644591	-0.258138	8.21075	-2.57182	0.0224865	-3.20156
ILMN_1695404	LY6E	0.326286	13.9831	2.56962	0.022582	-3.20508
ILMN_1691410	BAMBI	-0.307429	8.80313	-2.5691	0.0226046	-3.20591
ILMN_1711078	CDC2L2	-0.309202	7.76806	-2.56849	0.0226313	-3.20689
ILMN_2104696	ERICH1	-0.177508	11.4451	-2.56819	0.0226446	-3.20738
ILMN_1790249	F8A1	0.218368	10.0687	2.56752	0.0226738	-3.20845
ILMN_1699323	LOC650406	-0.227318	7.39537	-2.56608	0.0227367	-3.21075
ILMN_1753819	RFFL	0.177846	10.6537	2.56577	0.0227503	-3.21125
ILMN_3244516	C12orf51	0.230052	8.47383	2.56561	0.0227572	-3.2115
ILMN_1702065	MFSD5	0.194141	9.7862	2.56259	0.0228899	-3.21633
ILMN_3263290	LOC100129697	-0.21604	7.85508	-2.56069	0.0229741	-3.21938
ILMN_1711853	MED24	0.22094	8.79674	2.55956	0.0230239	-3.22118
ILMN_3239426	GPN3	-0.204893	10.2382	-2.55779	0.0231027	-3.22402
ILMN_1695423	CD9	0.1645	12.1082	2.55703	0.0231364	-3.22523
ILMN_2138765	PLIN2	0.254055	11.8053	2.55627	0.0231702	-3.22644
ILMN_2115125	CTGF	-0.246111	7.06938	-2.55611	0.0231774	-3.2267
ILMN_1682312	CYBB	-0.2426	12.529	-2.55475	0.0232384	-3.22889
ILMN_1655117	WDR19	0.202111	8.69113	2.55438	0.0232547	-3.22947
ILMN_1703092	RECQL4	0.262319	8.37487	2.55338	0.0232996	-3.23107
ILMN_2080637	ZBTB44	-0.200153	8.27766	-2.55298	0.0233177	-3.23172
ILMN_1683700	TNFSF12	0.189566	10.8256	2.55176	0.0233726	-3.23367
ILMN_2227968	NTHL1	0.189054	7.19233	2.54924	0.0234859	-3.23769
ILMN_1751898	C12orf4	-0.19003	10.1211	-2.5483	0.0235286	-3.23919
ILMN_1731137	TXNDC9	-0.218568	9.82899	-2.54784	0.0235491	-3.23992
ILMN_1782459	OSBPL8	-0.184003	10.8139	-2.54776	0.0235529	-3.24005
ILMN_1772814	NLK	-0.231876	7.99029	-2.54772	0.0235548	-3.24012
ILMN_1688158	CYB5R4	-0.20773	11.3264	-2.54666	0.023603	-3.24182
ILMN_1691264	NAT8B	-0.282186	7.91788	-2.54663	0.023604	-3.24185
ILMN_1802316	SMPD3	-0.228028	7.32684	-2.54464	0.0236949	-3.24504
ILMN_1720476	PHF2	0.185692	8.85934	2.5441	0.0237194	-3.2459
ILMN_1765085	TRMT6	-0.264543	6.9879	-2.54386	0.0237304	-3.24629
ILMN_1671509	CCL3	0.897649	12.9365	2.54378	0.023734	-3.24641
ILMN_2161832	VPS37A	-0.214664	11.0807	-2.54257	0.0237892	-3.24834
ILMN_1740200	LOC728216	-0.297008	7.78827	-2.54044	0.0238871	-3.25175
ILMN_1680624	CREG1	0.162537	13.9589	2.5404	0.0238888	-3.25181
ILMN_1711566	TIMP1	0.195972	12.2242	2.54012	0.0239018	-3.25226
ILMN_3242572	LOC100131368	-0.305557	7.61162	-2.53948	0.0239312	-3.25328
ILMN_1770701	OR52H1	0.252766	7.00674	2.53884	0.0239605	-3.2543
ILMN_2172174	NP	-0.229338	9.91951	-2.53865	0.0239693	-3.2546
ILMN_1734317	DPF2	0.191681	10.116	2.53861	0.023971	-3.25466
ILMN_1725700	MOV10	0.288653	9.7217	2.53734	0.0240297	-3.25669
ILMN_3235514	GPR183	0.262885	9.77463	2.53727	0.0240331	-3.25681
ILMN_1786125	CCNA2	-0.211232	7.50336	-2.53656	0.024066	-3.25795
ILMN_3301974	LOC728476	-0.224902	7.28645	-2.5339	0.0241891	-3.26218
ILMN_1797342	FNBP1	-0.206353	12.3222	-2.53318	0.0242225	-3.26333
ILMN_1654697	ZNF280B	0.175831	7.17832	2.53176	0.0242889	-3.2656
ILMN_1725188	PRKCI	-0.232474	8.26567	-2.53046	0.0243498	-3.26768
ILMN_3244065	C9orf69	0.244611	9.17265	2.52946	0.0243962	-3.26926
ILMN_1781819	PAPSS1	-0.168802	11.3405	-2.52631	0.0245443	-3.27428
ILMN_1800739	SPINT2	0.171831	10.5039	2.52475	0.0246182	-3.27677
ILMN_1749984	LOC440313	0.268795	7.53871	2.52413	0.0246474	-3.27776
ILMN_2246328	PTPN22	-0.228962	9.60545	-2.52369	0.0246684	-3.27847
ILMN_2126832	SEC24A	-0.313415	9.26994	-2.52045	0.0248223	-3.28363
ILMN_1690999	MED23	-0.251629	8.97711	-2.52015	0.0248366	-3.2841
ILMN_1713813	LOC400578	-0.235799	7.26699	-2.52001	0.0248434	-3.28433
ILMN_2329429	GIMAP6	-0.2404	9.20535	-2.51908	0.0248879	-3.28581
ILMN_1812262	DDR1	0.351058	7.97609	2.51852	0.0249144	-3.2867
ILMN_1713058	PSTPIP2	-0.256126	11.8018	-2.51695	0.0249897	-3.2892
ILMN_1671547	HMGA2	0.394981	7.09308	2.51644	0.025014	-3.29001
ILMN_1660027	FCGR2B	0.273948	10.8665	2.51572	0.0250486	-3.29115
ILMN_2155228	CRLF3	-0.171763	10.6143	-2.51558	0.0250556	-3.29139
ILMN_1801421	EMD	0.194826	11.1795	2.51515	0.0250762	-3.29207
ILMN_1681601	SUCNR1	-0.355962	10.9732	-2.51454	0.0251056	-3.29304
ILMN_1683792	LAP3	-0.173286	13.7452	-2.51309	0.0251754	-3.29534
ILMN_3272424	LOC100128836	-0.254363	9.01617	-2.5118	0.0252381	-3.29741
ILMN_1659771	LOC645683	0.192632	13.644	2.50855	0.0253959	-3.30258
ILMN_1696133	SELI	-0.188246	7.7642	-2.50803	0.025421	-3.30339
ILMN_1685567	TGDS	0.318907	8.80043	2.50797	0.0254239	-3.30349
ILMN_1690329	FAM118B	0.231098	7.38038	2.50792	0.0254266	-3.30358
ILMN_1762316	CPSF3L	0.269958	8.06679	2.50761	0.0254418	-3.30407
ILMN_1682180	VCPIP1	-0.216082	10.3914	-2.50738	0.0254529	-3.30444
ILMN_1713638	NIPAL4	0.250067	9.45825	2.50649	0.0254962	-3.30585
ILMN_1779470	ABCG4	0.243131	7.61918	2.50512	0.0255635	-3.30803
ILMN_1732151	COL6A1	0.275431	7.35128	2.50267	0.0256837	-3.31192
ILMN_1729611	REEP4	-0.179547	8.74831	-2.50258	0.0256881	-3.31206
ILMN_2323944	FAM110A	0.217809	8.69585	2.50218	0.025708	-3.3127
ILMN_1714433	MARCKSL1	0.296616	10.0771	2.50112	0.0257605	-3.3144
ILMN_1720799	TECR	0.233464	12.065	2.5004	0.0257958	-3.31553
ILMN_1708672	ACAT2	-0.253723	12.1425	-2.4987	0.0258799	-3.31823
ILMN_2058975	KIAA0776	-0.273951	7.78577	-2.49584	0.0260226	-3.32279
ILMN_1718853	UQCRC2	-0.195116	11.2616	-2.49531	0.0260488	-3.32362
ILMN_1763560	NFKBID	0.247227	7.9323	2.49452	0.0260881	-3.32487
ILMN_1776146	RTP2	0.255058	7.6936	2.49365	0.026132	-3.32626
ILMN_1687896	PIK3C3	-0.166801	9.10763	-2.49339	0.0261451	-3.32668
ILMN_1749396	LSR	0.186061	7.21391	2.49325	0.026152	-3.3269
ILMN_1654685	MCTP1	-0.214785	10.3918	-2.4914	0.0262448	-3.32983
ILMN_1662470	C10orf35	-0.228771	7.04756	-2.48948	0.0263415	-3.33288
ILMN_2211122	TRAPPC2P1	0.186444	9.4966	2.48839	0.0263965	-3.33461
ILMN_1728714	SSSCA1	0.262731	8.03277	2.4869	0.0264717	-3.33697
ILMN_1662880	FIS	-0.228492	7.02609	-2.48683	0.0264756	-3.33709
ILMN_1752510	FAM13A	-0.248067	8.13752	-2.48638	0.0264985	-3.33781
ILMN_1702498	FTMT	0.190467	8.26038	2.48473	0.0265823	-3.34042
ILMN_1770643	PEX26	-0.218549	7.03053	-2.48451	0.0265932	-3.34076
ILMN_1686865	CLCN1	0.390802	7.76797	2.48225	0.0267086	-3.34435
ILMN_1695745	DISP1	-0.190443	7.96219	-2.48071	0.0267873	-3.34679
ILMN_3300972	SIVA1	0.184502	10.7859	2.48065	0.0267905	-3.34688
ILMN_1680757	LRRC26	0.330529	8.19318	2.47914	0.026868	-3.34928
ILMN_1767662	LASS6	-0.259454	11.602	-2.47762	0.0269467	-3.3517
ILMN_1747525	LOC650780	-0.206072	7.49328	-2.47743	0.0269561	-3.35199
ILMN_1748911	SNAP23	-0.250561	9.83259	-2.47526	0.0270685	-3.35544
ILMN_2252309	DPP7	0.267613	10.7404	2.47448	0.0271088	-3.35667
ILMN_1652379	SUCLG2	-0.163753	11.2215	-2.47404	0.0271317	-3.35737
ILMN_1769783	ZDHHC2	-0.264216	8.02144	-2.47211	0.0272323	-3.36043
ILMN_1675479	ZNF646	0.38456	7.71945	2.47164	0.0272566	-3.36117
ILMN_1676984	DDIT3	0.175034	9.64561	2.47159	0.0272593	-3.36125
ILMN_1762308	LOC654191	-0.18028	9.77587	-2.47063	0.0273093	-3.36277
ILMN_1668924	BEGAIN	-0.189061	8.14347	-2.46941	0.0273734	-3.36471
ILMN_3230286	LOC731605	-0.199307	7.17355	-2.46924	0.0273819	-3.36497
ILMN_1681325	LOC727825	0.241421	8.71717	2.46725	0.0274866	-3.36813
ILMN_1659524	C6orf66	0.195103	8.83935	2.46684	0.0275081	-3.36878
ILMN_2254635	ITGAX	0.226055	12.6065	2.46656	0.0275229	-3.36922
ILMN_1657993	ADNP	-0.216527	9.81531	-2.4665	0.0275261	-3.36932
ILMN_1776602	RNASE4	0.270907	8.17823	2.4654	0.027584	-3.37106
ILMN_3247821	TMEM206	0.214316	9.56458	2.46448	0.0276325	-3.37251
ILMN_1748077	DDX59	-0.157383	9.65551	-2.46406	0.0276547	-3.37318
ILMN_1756162	EXOSC8	0.226843	9.06992	2.46404	0.0276555	-3.3732
ILMN_1674563	CCL4	0.62447	9.69991	2.46395	0.0276603	-3.37334
ILMN_1665630	LOC643872	0.190968	8.12079	2.4628	0.0277213	-3.37517
ILMN_2232430	NMD3	0.213538	10.0598	2.46269	0.027727	-3.37534
ILMN_1749009	REXO2	0.158682	10.7033	2.4623	0.0277479	-3.37596
ILMN_1652023	AGFG2	0.291542	6.84996	2.46053	0.027842	-3.37876
ILMN_1775522	MAGED1	0.189055	10.3347	2.45945	0.0278995	-3.38047
ILMN_1757186	GIMAP1	-0.256658	8.56635	-2.45934	0.0279054	-3.38065
ILMN_1745620	KRCC1	-0.219367	9.8109	-2.45913	0.0279165	-3.38098
ILMN_1802519	VPS36	-0.163779	9.37095	-2.45792	0.0279809	-3.38288
ILMN_3276697	LOC646956	-0.210556	8.03976	-2.45782	0.0279865	-3.38305
ILMN_1796336	MAP1S	0.229214	9.90606	2.45721	0.0280189	-3.38401
ILMN_1735827	NISCH	0.183053	9.37545	2.45703	0.0280289	-3.3843
ILMN_1780465	CLEC5A	-0.226307	8.42337	-2.45698	0.0280312	-3.38437
ILMN_1767992	SLC12A6	-0.206416	8.23405	-2.45541	0.0281155	-3.38686
ILMN_1805646	SS18	-0.18672	10.0804	-2.45412	0.0281852	-3.3889
ILMN_1713990	TRIP6	0.24389	10.2013	2.45263	0.0282651	-3.39125
ILMN_1671489	PC	0.285318	8.48656	2.45222	0.0282872	-3.39189
ILMN_1722789	THEG	0.236765	7.21402	2.45098	0.0283543	-3.39385
ILMN_2404688	NUPR1	0.250324	12.064	2.45061	0.0283747	-3.39445
ILMN_1723536	USP33	-0.293362	9.35663	-2.44997	0.0284091	-3.39545
ILMN_1782954	HIP2	-0.197706	10.2825	-2.44937	0.028442	-3.39641
ILMN_1803779	AP2A2	0.228269	7.71085	2.44845	0.028492	-3.39786
ILMN_3237446	SCARNA16	-0.293932	7.06109	-2.44653	0.0285964	-3.40089
ILMN_1715543	ACOT1	0.235918	10.2851	2.44403	0.0287333	-3.40484
ILMN_1762167	GTDC1	-0.235553	8.1146	-2.44301	0.0287895	-3.40645
ILMN_2145997	SP4	-0.286682	8.3424	-2.44237	0.0288246	-3.40746
ILMN_1740737	DCPS	0.209797	7.9466	2.44221	0.0288335	-3.40772
ILMN_3294007	LOC442442	0.22672	7.12282	2.44202	0.0288435	-3.408
ILMN_1699695	TNFRSF21	0.24623	11.1782	2.4399	0.0289606	-3.41135
ILMN_1680644	MIOS	-0.201139	9.42314	-2.43988	0.0289615	-3.41138
ILMN_1757237	DDEF2	-0.260077	7.63504	-2.43965	0.0289743	-3.41175
ILMN_1769926	DBN1	0.189865	7.34116	2.43856	0.0290349	-3.41347
ILMN_1753241	SNTA1	0.231964	8.33786	2.43777	0.0290783	-3.41471
ILMN_1686360	ZNF124	-0.170126	8.72557	-2.43625	0.0291629	-3.41711
ILMN_1711314	NUDT5	0.168744	10.5359	2.43586	0.0291848	-3.41773
ILMN_1749218	TOPORS	-0.219223	8.50416	-2.4358	0.0291882	-3.41783
ILMN_1741356	PRICKLE1	-0.21799	7.34493	-2.43526	0.0292183	-3.41868
ILMN_1771862	TXNDC11	0.178753	8.84664	2.43259	0.0293675	-3.42289
ILMN_1730575	GCLC	-0.195464	11.0527	-2.43186	0.0294079	-3.42403
ILMN_2101920	HNRPH1	-0.245626	9.78698	-2.4314	0.0294337	-3.42475
ILMN_1739441	GANAB	0.280065	10.2133	2.43093	0.0294606	-3.42551
ILMN_1677906	LOC643287	-0.242029	10.328	-2.42868	0.0295873	-3.42905
ILMN_1734205	RASSF1	0.19003	8.83141	2.42848	0.0295981	-3.42936
ILMN_2096012	UHMK1	-0.462308	8.51359	-2.42818	0.0296154	-3.42984
ILMN_1806017	PSME1	-0.158252	13.9635	-2.42744	0.0296572	-3.43101
ILMN_2100209	CCL4L1	0.971681	11.444	2.42691	0.0296869	-3.43183
ILMN_1779234	CXCL6	0.32964	7.11477	2.42452	0.0298227	-3.4356
ILMN_1658513	IQSEC2	0.251383	8.0268	2.42216	0.0299572	-3.43932
ILMN_1765872	SIPA1L3	0.394804	9.49678	2.42088	0.0300302	-3.44133
ILMN_2179652	PRELID1	0.199624	9.45864	2.42038	0.030059	-3.44213
ILMN_1739583	ROCK1	-0.214725	8.65627	-2.41886	0.030146	-3.44451
ILMN_1737964	HIATL1	-0.162342	10.8528	-2.41824	0.0301816	-3.44549
ILMN_1673509	RPL28	0.202816	7.48421	2.41822	0.0301825	-3.44551
ILMN_3237241	FAM32A	0.193498	10.1705	2.41814	0.0301875	-3.44565
ILMN_1762825	CANX	-0.187132	11.964	-2.41798	0.0301964	-3.44589
ILMN_1807611	PPIG	-0.201843	9.55594	-2.41783	0.0302051	-3.44613
ILMN_1727532	OLFML3	0.220348	9.33136	2.41758	0.0302196	-3.44653
ILMN_1794594	RASGRP2	-0.294209	7.13066	-2.41704	0.0302504	-3.44737
ILMN_1765621	HDGF	0.231099	9.7576	2.4168	0.0302644	-3.44775
ILMN_1703142	2002-03-01	0.223489	10.409	2.41655	0.0302785	-3.44814
ILMN_1738424	CDC42	-0.261726	11.5703	-2.4155	0.0303396	-3.4498
ILMN_1702320	JAKMIP2	-0.270266	8.923	-2.41526	0.0303535	-3.45018
ILMN_1704793	MYPOP	0.212427	9.65324	2.41457	0.0303931	-3.45126
ILMN_1762787	RNF26	0.202159	7.84999	2.41453	0.0303953	-3.45132
ILMN_1794038	FAM49A	-0.17887	10.5353	-2.41385	0.0304348	-3.45239
ILMN_1786834	PRKX	-0.186178	9.36584	-2.41384	0.0304354	-3.45241
ILMN_1722491	APRT	0.21081	10.1297	2.4111	0.0305948	-3.45672
ILMN_1682636	CXCL2	0.345606	10.2126	2.41092	0.0306048	-3.45699
ILMN_1691364	STAT1	-0.222801	14.3916	-2.41041	0.0306347	-3.4578
ILMN_2053415	LDLR	-0.211121	12.9413	-2.40993	0.0306625	-3.45855
ILMN_1759792	CLIP4	0.168216	9.8315	2.40967	0.0306782	-3.45897
ILMN_2069224	PVALB	0.178547	7.04516	2.40805	0.0307729	-3.46152
ILMN_3281502	LOC653375	-0.186062	7.79389	-2.40782	0.0307859	-3.46186
ILMN_1750051	FLJ39827	-0.166616	8.98394	-2.40464	0.0309728	-3.46686
ILMN_1673069	DPP9	0.214698	9.59083	2.40449	0.0309815	-3.46709
ILMN_1791396	DGCR6	0.191719	10.9534	2.40391	0.031016	-3.46801
ILMN_1662905	NME1-NME2	0.201965	12.4315	2.402	0.0311287	-3.47101
ILMN_1710514	BCL3	0.305216	11.2429	2.40136	0.0311666	-3.47201
ILMN_1760479	MOS	0.276765	7.6371	2.39869	0.0313253	-3.4762
ILMN_1786259	LRRC59	0.163617	7.72314	2.39705	0.0314234	-3.47878
ILMN_1773006	FABP4	-0.257533	11.8721	-2.39689	0.0314331	-3.47904
ILMN_2137789	KLF4	-0.169974	10.0123	-2.39688	0.0314335	-3.47905
ILMN_2184373	IL8	1.20387	12.683	2.39571	0.0315034	-3.48088
ILMN_1795026	FAM189B	0.160987	10.5607	2.39538	0.0315232	-3.4814
ILMN_3233179	LOC728969	0.200935	8.97191	2.39529	0.0315287	-3.48154
ILMN_1730159	TIFAB	0.298991	9.32046	2.39158	0.0317515	-3.48736
ILMN_1749324	DPYS	0.151382	7.54162	2.3901	0.0318412	-3.48968
ILMN_3231638	FAM160B1	-0.202175	10.9138	-2.38974	0.0318629	-3.49025
ILMN_3239388	LOC100133950	-0.284919	7.63608	-2.3884	0.0319442	-3.49235
ILMN_1742167	TUBA1C	-0.179082	14.499	-2.38798	0.0319698	-3.49301
ILMN_3198247	LOC388707	0.18523	10.4818	2.38782	0.0319793	-3.49326
ILMN_1738642	CMPK1	-0.175643	11.3053	-2.38536	0.0321292	-3.49711
ILMN_1695759	AMDHD2	0.228339	9.31902	2.38481	0.0321625	-3.49797
ILMN_1680738	C5orf13	0.211783	10.8139	2.38354	0.0322402	-3.49996
ILMN_1670124	LOC150223	-0.257156	7.66487	-2.38303	0.0322713	-3.50075
ILMN_2041293	SQLE	-0.212342	11.4224	-2.38264	0.0322956	-3.50137
ILMN_1752478	DHRS3	0.199855	10.9325	2.38239	0.0323106	-3.50176
ILMN_1712888	HSPH1	-0.221527	11.9354	-2.38176	0.0323491	-3.50274
ILMN_1698218	TRAF1	0.333975	10.365	2.38127	0.0323794	-3.50351
ILMN_1720542	POLR2I	0.176872	9.64766	2.37927	0.0325029	-3.50665
ILMN_1674789	LOC651738	-0.203174	7.52882	-2.37746	0.0326148	-3.50948
ILMN_1675878	LOC285359	-0.224678	6.89589	-2.37734	0.032622	-3.50967
ILMN_1793118	TAX1BP1	-0.191818	12.5609	-2.37641	0.0326795	-3.51112
ILMN_1711603	LOC652565	0.273433	8.55144	2.37462	0.0327904	-3.51391
ILMN_1775501	IL1B	1.25368	11.528	2.37448	0.0327992	-3.51413
ILMN_1680223	PNPLA8	-0.192498	9.86384	-2.37	0.0330791	-3.52114
ILMN_1711227	GMDS	-0.161169	9.65998	-2.3695	0.0331106	-3.52192
ILMN_1731503	MARCO	0.265001	9.65624	2.36931	0.0331225	-3.52222
ILMN_1665192	NUDT6	0.218579	8.04731	2.36891	0.0331478	-3.52285
ILMN_1780769	TUBB2C	0.200526	10.4907	2.36853	0.0331715	-3.52344
ILMN_1759789	KAT5	0.220107	7.51363	2.36715	0.0332583	-3.52559
ILMN_3236599	FLJ44054	-0.185828	8.47289	-2.36689	0.0332749	-3.526
ILMN_3302937	LOC729793	-0.201655	7.23961	-2.36676	0.0332831	-3.52621
ILMN_2232712	MYO10	-0.250844	8.78649	-2.36639	0.0333067	-3.52679
ILMN_1718971	TTC7B	0.279094	8.5199	2.36478	0.0334086	-3.52931
ILMN_1805693	GMIP	0.227595	9.21339	2.36425	0.033442	-3.53013
ILMN_1810891	ZNF629	0.162623	8.33468	2.36341	0.0334952	-3.53144
ILMN_1674574	VNN1	-0.206854	7.41544	-2.36335	0.0334989	-3.53153
ILMN_1663068	MGC33556	-0.190614	7.7267	-2.36307	0.0335166	-3.53197
ILMN_1781001	SOCS3	0.25813	9.71771	2.36295	0.0335244	-3.53216
ILMN_2400352	LRDD	0.281316	7.05493	2.36243	0.0335573	-3.53297
ILMN_1683757	CLDN9	0.205142	7.50955	2.35992	0.0337172	-3.53688
ILMN_1704091	DGAT1	0.222015	8.86316	2.35298	0.0341633	-3.54771
ILMN_2094266	HES2	0.205155	7.07241	2.35128	0.0342735	-3.55036
ILMN_1721921	BLMH	-0.237459	8.90077	-2.35058	0.034319	-3.55145
ILMN_1725707	ATG16L1	0.206557	10.0387	2.3475	0.0345199	-3.55626
ILMN_1811117	LOC400986	-0.461227	8.2288	-2.34582	0.0346297	-3.55887
ILMN_1763852	ACACB	0.186194	7.24449	2.34501	0.0346826	-3.56013
ILMN_1804461	MYH14	0.259855	7.48894	2.34475	0.0346994	-3.56053
ILMN_1655126	PI4KAP2	0.184023	9.26258	2.34452	0.0347148	-3.5609
ILMN_2148679	SDHAP3	-0.234474	7.48673	-2.34281	0.0348274	-3.56356
ILMN_1774945	NRG3	0.333192	7.38513	2.34043	0.0349843	-3.56726
ILMN_1679450	LOC730746	-0.271267	7.70469	-2.33965	0.0350358	-3.56847
ILMN_1659843	DNAJC3	-0.237419	8.96049	-2.33896	0.0350821	-3.56956
ILMN_2062468	IGFBP7	0.225898	9.35263	2.33823	0.0351301	-3.57068
ILMN_1741701	LOC441843	0.204164	7.02091	2.33759	0.0351725	-3.57168
ILMN_1672287	MYNN	-0.164446	9.27518	-2.33743	0.0351833	-3.57193
ILMN_1657803	CFH	-0.176625	10.5984	-2.33446	0.0353815	-3.57655
ILMN_1712751	HADHA	-0.181505	9.13228	-2.33347	0.0354474	-3.57808
ILMN_2228035	HS3ST1	0.245459	7.52012	2.33271	0.0354986	-3.57927
ILMN_3248910	MIR155HG	0.181912	10.9956	2.33074	0.0356311	-3.58234
ILMN_3225894	LOC729774	-0.202885	8.90597	-2.32899	0.0357492	-3.58506
ILMN_3188984	C20orf199	0.16601	12.2074	2.32732	0.0358618	-3.58764
ILMN_2229922	C12orf35	-0.192469	10.2217	-2.32713	0.035875	-3.58795
ILMN_1669409	VSIG4	-0.309645	9.78203	-2.32521	0.0360053	-3.59093
ILMN_1663132	ADCK2	0.201418	10.3523	2.32492	0.0360245	-3.59137
ILMN_1805972	LOC643075	-0.16174	7.20208	-2.3249	0.036026	-3.5914
ILMN_1706344	ABHD6	0.189102	9.57917	2.32367	0.03611	-3.59332
ILMN_1786065	UHRF1	-0.201724	7.20378	-2.32225	0.0362066	-3.59551
ILMN_2135272	GIMAP2	-0.223748	10.2972	-2.32168	0.036246	-3.59641
ILMN_1800447	PHKB	-0.189105	10.2674	-2.32057	0.036322	-3.59813
ILMN_1671152	LOC649801	-0.225348	7.85876	-2.31947	0.036397	-3.59983
ILMN_1655011	SERF1B	0.21095	8.78611	2.31766	0.0365218	-3.60264
ILMN_2358202	ARS2	0.170427	11.5251	2.31734	0.036544	-3.60314
ILMN_1675671	ICOSLG	0.204526	9.12695	2.31636	0.0366116	-3.60466
ILMN_2377459	PSCD2	-0.234394	8.37505	-2.31608	0.0366311	-3.60509
ILMN_3261938	LOC100130154	-0.176752	12.2704	-2.31605	0.0366326	-3.60513
ILMN_2074860	RN7SK	-0.318958	9.37387	-2.3158	0.0366499	-3.60552
ILMN_1812618	ARAP3	0.232106	7.7796	2.31541	0.0366774	-3.60613
ILMN_1804117	FAM89B	0.19466	9.95815	2.31401	0.0367742	-3.6083
ILMN_1764573	XIST	-0.159938	9.78137	-2.31396	0.0367772	-3.60837
ILMN_1725609	LOC653107	0.192571	7.07461	2.31361	0.0368021	-3.60892
ILMN_2329735	ECM1	0.225185	9.49612	2.31348	0.036811	-3.60912
ILMN_1706967	ATF7	0.38957	7.31363	2.31292	0.0368499	-3.60999
ILMN_2086952	TOP1P1	-0.226418	8.15778	-2.31183	0.0369259	-3.61168
ILMN_1772131	IL1R2	-0.215888	7.36521	-2.3095	0.0370884	-3.61529
ILMN_3305447	LOC729898	-0.18645	7.91942	-2.30884	0.0371345	-3.61631
ILMN_3248941	C6orf225	-0.243847	7.91742	-2.30882	0.0371355	-3.61633
ILMN_2311826	USP6NL	-0.170161	9.88178	-2.30781	0.0372063	-3.6179
ILMN_1766637	GLA	0.161854	13.0256	2.30697	0.0372656	-3.61921
ILMN_1700432	ITPKB	0.17577	8.52465	2.30665	0.037288	-3.6197
ILMN_3232696	LOC729816	-0.197554	9.16628	-2.30497	0.037406	-3.6223
ILMN_1688504	OR1L8	0.388534	7.64852	2.3046	0.0374324	-3.62288
ILMN_1726114	SLC45A3	0.213466	7.99006	2.30238	0.0375892	-3.62631
ILMN_3248676	CBWD3	0.231706	7.65197	2.30232	0.0375931	-3.62639
ILMN_1654141	ZDHHC20	-0.166241	7.43552	-2.30063	0.0377133	-3.62902
ILMN_1742147	UBL4A	0.183933	8.25012	2.30006	0.0377541	-3.6299
ILMN_1722446	CCDC60	0.286793	7.94584	2.29934	0.0378049	-3.63101
ILMN_1764297	ARF6	-0.217595	7.89685	-2.29795	0.0379041	-3.63316
ILMN_1745904	CCDC6	-0.139932	11.648	-2.29718	0.0379594	-3.63436
ILMN_1803136	RAB4B	-0.174435	9.56655	-2.29523	0.0380986	-3.63736
ILMN_1766125	LONP1	0.195457	9.17546	2.29433	0.0381632	-3.63875
ILMN_1800425	SLC9A1	0.260506	10.1856	2.2942	0.0381725	-3.63895
ILMN_1696311	IMPAD1	-0.204223	9.02779	-2.29398	0.0381882	-3.63929
ILMN_1769412	RAPGEF1	0.201125	11.6738	2.29212	0.0383224	-3.64217
ILMN_1780940	PPP2R5D	0.184009	7.86167	2.292	0.0383311	-3.64236
ILMN_1815063	PXK	0.252495	7.80528	2.29177	0.0383476	-3.64271
ILMN_1797201	KRTAP10-2	0.204265	8.89068	2.29135	0.038378	-3.64336
ILMN_1715175	MET	0.228511	8.90174	2.29048	0.0384403	-3.64469
ILMN_2063586	CLIC4	-0.162616	12.889	-2.2895	0.0385114	-3.64621
ILMN_1764629	SLC39A14	-0.195993	7.10698	-2.28786	0.0386309	-3.64875
ILMN_1749115	RTN2	0.201142	8.15068	2.28708	0.0386871	-3.64994
ILMN_1728199	POLE	0.154843	7.38555	2.28696	0.0386964	-3.65014
ILMN_1662453	PRDM6	0.257864	7.34961	2.28666	0.0387183	-3.6506
ILMN_1756125	H1FNT	0.283279	6.86465	2.28657	0.0387244	-3.65073
ILMN_1690454	C3orf54	0.277576	7.55616	2.28621	0.0387504	-3.65128
ILMN_1658639	SLC46A3	0.160475	11.0487	2.28488	0.0388481	-3.65335
ILMN_1659913	ISG20	-0.233591	12.8111	-2.2821	0.0390511	-3.65763
ILMN_1794017	SERTAD1	0.214421	10.894	2.28133	0.0391077	-3.65882
ILMN_1651699	EPS8	-0.212855	7.53064	-2.28016	0.0391939	-3.66062
ILMN_1686454	TIFA	-0.193167	7.98617	-2.28003	0.0392037	-3.66083
ILMN_3287952	LOC100133800	-0.271036	8.05315	-2.27905	0.0392761	-3.66234
ILMN_2087692	CYBRD1	0.163241	11.0067	2.27732	0.0394033	-3.66499
ILMN_1693620	PGM3	-0.188199	9.5712	-2.27691	0.0394344	-3.66564
ILMN_1768818	LRRC46	0.277836	7.03474	2.27688	0.0394365	-3.66568
ILMN_1712431	FAM113B	-0.250487	8.33455	-2.27666	0.0394528	-3.66602
ILMN_2386008	MPZL1	0.159782	9.41429	2.27621	0.0394863	-3.66672
ILMN_3248932	KCNV2	0.199064	7.45555	2.27604	0.0394983	-3.66697
ILMN_1742753	OR8D1	0.332143	6.77329	2.27379	0.0396657	-3.67044
ILMN_1761722	ZNF579	0.213727	7.46421	2.27373	0.0396703	-3.67053
ILMN_1667857	C12orf52	0.237897	8.42103	2.27287	0.0397346	-3.67186
ILMN_1783598	CAB39L	-0.173391	8.81732	-2.27228	0.0397781	-3.67276
ILMN_1678841	UBD	-0.379655	10.4872	-2.26804	0.040096	-3.67928
ILMN_1719286	CTSA	0.234786	12.3877	2.26779	0.0401155	-3.67968
ILMN_1808754	LOC641860	0.632199	7.16278	2.26682	0.0401884	-3.68117
ILMN_1655296	UTRN	-0.218291	7.75359	-2.26606	0.0402457	-3.68234
ILMN_1745798	GTF2F2	-0.191448	10.9388	-2.2643	0.0403784	-3.68503
ILMN_1757914	C19orf56	0.20156	11.0501	2.26268	0.0405016	-3.68753
ILMN_1803742	CAPZA1	-0.270004	11.1098	-2.26234	0.0405278	-3.68806
ILMN_1815010	RNF141	-0.200433	8.18946	-2.26227	0.0405325	-3.68815
ILMN_2362858	PILRA	0.323126	12.1626	2.26127	0.0406089	-3.6897
ILMN_1752968	LAMB2	0.326215	8.30508	2.26071	0.0406515	-3.69056
ILMN_2262462	C19orf29	0.208489	7.59095	2.25976	0.0407242	-3.69202
ILMN_1804679	MYST1	0.23282	8.19299	2.2596	0.0407364	-3.69226
ILMN_2173451	GPI	0.235562	10.2848	2.25884	0.040794	-3.69342
ILMN_2361695	BAG5	-0.15862	10.4832	-2.2588	0.0407977	-3.6935
ILMN_2133784	PATE2	-0.223046	9.26745	-2.2566	0.0409659	-3.69687
ILMN_3260715	CRTC3	0.201311	9.75149	2.25599	0.041013	-3.69781
ILMN_1794825	ALDH3A2	0.186515	10.8167	2.25592	0.0410185	-3.69792
ILMN_1730491	FMNL2	-0.160882	10.7227	-2.25501	0.0410882	-3.69931
ILMN_2219556	ISCA1	0.17606	9.10393	2.25444	0.0411323	-3.70019
ILMN_3243011	LOC641844	0.148307	12.3721	2.25251	0.0412815	-3.70315
ILMN_1717334	VAV1	0.21973	8.92489	2.25138	0.0413689	-3.70489
ILMN_3200056	LOC728208	-0.166392	7.38502	-2.25132	0.041373	-3.70497
ILMN_1655429	TNFAIP1	0.194229	9.56391	2.25092	0.0414046	-3.70559
ILMN_1708934	ADM	0.306589	12.6172	2.25053	0.041435	-3.70619
ILMN_3224290	LOC730052	0.185165	10.5071	2.25024	0.0414569	-3.70663
ILMN_1660576	LOC646604	0.275265	7.62106	2.24835	0.0416043	-3.70953
ILMN_1787844	C19orf10	0.285239	10.8609	2.24682	0.0417237	-3.71188
ILMN_1742731	SLC35A2	0.152388	9.84201	2.24615	0.0417758	-3.7129
ILMN_1810420	DYSF	-0.223434	10.6221	-2.24612	0.0417782	-3.71294
ILMN_1788192	ARMCX1	0.226617	11.2156	2.2437	0.041968	-3.71666
ILMN_1692539	SH3BP1	0.230578	9.47682	2.24199	0.0421022	-3.71927
ILMN_1711792	GPBP1	-0.143549	11.4075	-2.24092	0.0421868	-3.72091
ILMN_2115336	GNB3	0.277501	7.26227	2.2409	0.0421881	-3.72094
ILMN_1761531	SGPL1	0.178708	9.89826	2.24017	0.0422464	-3.72207
ILMN_3289489	LOC387753	-0.222606	9.42723	-2.23978	0.0422768	-3.72266
ILMN_2146495	GPR153	-0.26207	7.07847	-2.23872	0.0423606	-3.72428
ILMN_2123402	TMEM4	0.153479	10.1131	2.23764	0.0424464	-3.72593
ILMN_1731745	NINJ2	0.169881	10.3415	2.23746	0.0424606	-3.7262
ILMN_1768117	RBM25	-0.156852	10.6716	-2.23681	0.0425121	-3.7272
ILMN_1743345	ARMCX4	-0.182006	7.10442	-2.2368	0.042513	-3.72721
ILMN_1723962	LXN	0.166531	10.9583	2.23665	0.0425255	-3.72745
ILMN_1771238	CHM	-0.193903	9.67984	-2.2366	0.0425293	-3.72753
ILMN_2400372	SULT1A2	0.165322	9.15537	2.23517	0.0426428	-3.72971
ILMN_3298167	ZSWIM7	-0.190085	9.0564	-2.23513	0.0426465	-3.72978
ILMN_1659343	BOLA2	0.21945	11.2256	2.23258	0.0428504	-3.73368
ILMN_1739054	CCDC121	-0.219399	7.11704	-2.23194	0.0429014	-3.73465
ILMN_1763202	LOC441179	-0.212721	7.24659	-2.2308	0.0429929	-3.73639
ILMN_2203807	MRP63	-0.341849	9.59477	-2.22998	0.0430589	-3.73765
ILMN_1723048	GJC2	0.260255	8.37381	2.22918	0.043123	-3.73887
ILMN_2144088	FDFT1	-0.202189	12.1816	-2.22826	0.0431975	-3.74028
ILMN_3301698	LOC731282	0.310861	6.97358	2.22811	0.0432094	-3.7405
ILMN_2161556	C12orf49	-0.261268	8.58844	-2.22659	0.0433322	-3.74282
ILMN_1811327	MRPL27	0.244977	10.0105	2.22577	0.0433992	-3.74409
ILMN_1788059	PCGF5	-0.18021	8.78273	-2.22434	0.043515	-3.74626
ILMN_1719415	LOC652140	0.183344	7.63553	2.22346	0.0435863	-3.7476
ILMN_1739508	LOC652493	0.168447	7.67717	2.22331	0.043599	-3.74784
ILMN_3283455	LOC100131308	0.207118	8.80168	2.22239	0.043674	-3.74925
ILMN_1666208	C14orf106	-0.184226	8.88978	-2.22202	0.0437042	-3.74981
ILMN_2088847	OTUD5	0.189198	7.72066	2.22175	0.0437262	-3.75022
ILMN_1749081	AUTS2	-0.235206	7.9611	-2.22095	0.0437914	-3.75144
ILMN_1752741	TRIM23	-0.25808	8.59552	-2.21786	0.0440445	-3.75615
ILMN_1669456	NME3	0.178113	9.65268	2.21715	0.0441032	-3.75724
ILMN_1780582	CD83	0.25342	13.375	2.21707	0.0441097	-3.75736
ILMN_1758087	TAOK1	-0.440427	8.70128	-2.2166	0.0441483	-3.75807
ILMN_1804328	WWP1	-0.201185	10.9016	-2.2163	0.0441734	-3.75854
ILMN_1714765	LOC389599	0.243869	9.61695	2.21591	0.0442055	-3.75913
ILMN_1761789	CA7	0.240413	7.4462	2.21486	0.0442922	-3.76073
ILMN_1724884	SNORD22	0.236636	7.01345	2.2145	0.044322	-3.76128
ILMN_1715625	C20orf94	-0.401548	7.70139	-2.21428	0.0443396	-3.7616
ILMN_1728074	PHAX	-0.163144	9.54908	-2.21342	0.0444113	-3.76292
ILMN_2391765	C6orf48	0.200009	11.6185	2.21243	0.0444929	-3.76442
ILMN_2194627	GMCL1	-0.246727	7.87838	-2.20966	0.0447235	-3.76865
ILMN_1655418	CAPNS1	0.167194	11.5819	2.20929	0.0447548	-3.76922
ILMN_1753500	ARHGAP12	-0.166897	9.78013	-2.20922	0.04476	-3.76931
ILMN_1678165	LSM7	0.172604	10.2646	2.2085	0.0448208	-3.77042
ILMN_1730347	CCDC115	0.171492	10.8059	2.2084	0.0448284	-3.77056
ILMN_2347917	EED	-0.192527	9.23392	-2.20736	0.0449155	-3.77214
ILMN_2367384	EPHB2	0.192174	8.53072	2.20708	0.0449389	-3.77257
ILMN_1778154	LOC399888	0.356437	7.26691	2.20616	0.0450164	-3.77398
ILMN_1660986	PER3	-0.2372	8.57567	-2.20603	0.0450276	-3.77418
ILMN_1776267	CLN6	0.198445	8.85163	2.20508	0.0451072	-3.77562
ILMN_1728684	PELP1	0.269415	8.19727	2.20502	0.0451123	-3.77571
ILMN_1753468	CD63	0.198254	13.6118	2.20457	0.0451497	-3.77639
ILMN_1653266	DNAJB14	-0.258	9.73956	-2.20413	0.0451869	-3.77706
ILMN_1726169	EDF1	0.183536	12.2473	2.20392	0.0452047	-3.77738
ILMN_1744623	MGC57359	0.205337	9.02411	2.20385	0.0452109	-3.7775
ILMN_1675462	LSM6	-0.244789	8.60513	-2.20044	0.0454986	-3.78267
ILMN_1742467	C6orf138	0.238496	7.21532	2.19795	0.0457105	-3.78647
ILMN_1786426	TMEM149	0.186535	11.7734	2.19617	0.0458622	-3.78917
ILMN_1669310	RHOT2	0.224035	8.75867	2.19568	0.0459035	-3.7899
ILMN_1674652	LOC643345	0.161345	7.72961	2.19544	0.0459244	-3.79027
ILMN_3205271	LOC100132863	-0.170019	12.0283	-2.19409	0.0460399	-3.79232
ILMN_1763447	PLXNB2	0.144208	11.0386	2.1936	0.0460819	-3.79307
ILMN_1741404	MSC	0.269783	9.37619	2.19317	0.046119	-3.79372
ILMN_1691395	ZBTB11	-0.197144	7.85422	-2.19315	0.0461203	-3.79375
ILMN_2258543	PRDM2	0.172953	6.86404	2.19262	0.0461656	-3.79455
ILMN_1683250	LOC440731	-0.180048	8.0596	-2.19226	0.0461965	-3.79509
ILMN_3243042	LOC100134209	-0.207881	7.61388	-2.19224	0.0461982	-3.79512
ILMN_1768394	ARPC5	-0.158064	14.0871	-2.19009	0.0463833	-3.79839
ILMN_1662846	GPR160	-0.171597	8.54763	-2.18931	0.046451	-3.79958
ILMN_1788053	SLC25A12	0.159596	7.53956	2.18895	0.0464823	-3.80012
ILMN_1773125	ENTPD1	-0.183124	10.4354	-2.18859	0.0465129	-3.80066
ILMN_1781374	TUFT1	-0.187822	8.98199	-2.18859	0.046513	-3.80066
ILMN_2071446	PI15	0.206672	7.14223	2.18814	0.0465522	-3.80135
ILMN_1773427	KANK1	0.223052	8.75077	2.18759	0.0466001	-3.80219
ILMN_1673950	STBD1	0.16422	7.8208	2.18486	0.0468368	-3.80632
ILMN_1672295	ZC3H12A	0.425725	10.5572	2.18482	0.0468404	-3.80638
ILMN_1684885	KRTAP4-8	0.229209	7.54627	2.18475	0.0468467	-3.80649
ILMN_3235832	LOC728835	1.30285	12.1866	2.1845	0.0468687	-3.80687
ILMN_1708369	EPS15L1	-0.159704	7.61516	-2.18368	0.0469398	-3.80811
ILMN_1715705	SSNA1	0.172525	8.40774	2.18367	0.0469405	-3.80812
ILMN_2129388	FAM190B	-0.234837	10.1813	-2.18093	0.0471802	-3.81227
ILMN_1688698	ZEB2	-0.179611	11.2716	-2.17981	0.0472789	-3.81398
ILMN_3208014	LOC100131866	-0.17142	9.67343	-2.17944	0.0473111	-3.81453
ILMN_1785660	SRPR	0.195434	9.625	2.17936	0.0473181	-3.81465
ILMN_1713235	MGC12965	-0.200956	6.77724	-2.17902	0.0473481	-3.81517
ILMN_1666049	NUP214	0.229403	10.1515	2.17729	0.0475005	-3.81779
ILMN_2404063	APP	0.263467	10.0087	2.17706	0.047521	-3.81814
ILMN_1745806	PEMT	0.156766	8.84867	2.17703	0.0475236	-3.81819
ILMN_3251560	TMEM167A	-0.178226	10.2739	-2.17689	0.047536	-3.8184
ILMN_1680501	GTF2IRD2B	0.199689	8.95949	2.17554	0.0476552	-3.82044
ILMN_3271587	LOC100129907	-0.181249	7.50201	-2.17531	0.0476757	-3.82079
ILMN_1706497	P2RX2	0.217041	7.4919	2.17486	0.0477152	-3.82146
ILMN_2085933	OR1J1	-0.206609	7.06669	-2.17409	0.0477837	-3.82263
ILMN_1672565	RG9MTD1	0.155196	9.05693	2.17396	0.0477949	-3.82282
ILMN_1723743	ROM1	0.226828	8.99145	2.17395	0.0477962	-3.82284
ILMN_1693862	MGC70857	0.240562	7.57648	2.17223	0.0479492	-3.82545
ILMN_1759915	ARPC1A	0.160809	10.8674	2.172	0.0479694	-3.82579
ILMN_3247560	BSPRY	-0.152765	7.18213	-2.17091	0.0480666	-3.82744
ILMN_2120273	AP1S2	-0.155591	13.5621	-2.17044	0.0481084	-3.82815
ILMN_1720595	MDGA1	0.434682	7.25129	2.16933	0.0482081	-3.82983
ILMN_2347949	G6PD	-0.167269	12.0248	-2.16913	0.0482257	-3.83013
ILMN_1683755	SOX13	0.241944	8.32849	2.16901	0.0482359	-3.8303
ILMN_1701434	RAP1B	-0.146854	10.0067	-2.1677	0.048354	-3.83229
ILMN_1753002	RAB2B	-0.173476	12.0173	-2.1674	0.0483806	-3.83274
ILMN_1676563	HTRA1	0.220293	7.27404	2.16647	0.0484643	-3.83415
ILMN_1674768	LOC220686	0.184794	8.16842	2.16634	0.0484754	-3.83434
ILMN_1671482	GALM	-0.172328	11.245	-2.16626	0.0484834	-3.83447
ILMN_1670456	RBM42	0.191324	10.2901	2.16612	0.0484957	-3.83468
ILMN_3304022	LOC729102	0.205735	11.2227	2.16505	0.0485921	-3.83629
ILMN_3242325	BSPH1	-0.264001	7.59326	-2.16434	0.0486556	-3.83736
ILMN_2334350	BTBD3	-0.223441	8.49043	-2.16369	0.0487149	-3.83835
ILMN_1681679	TSPO	-0.140262	14.011	-2.16233	0.0488377	-3.8404
ILMN_1740490	ZFP82	0.221413	7.21289	2.16231	0.0488396	-3.84043
ILMN_3305993	LOC728602	-0.17493	10.5007	-2.15797	0.0492337	-3.84697
ILMN_1783593	CCL13	-0.229844	7.29615	-2.15658	0.0493611	-3.84907
ILMN_2047914	NPY5R	0.232332	8.3723	2.1561	0.0494045	-3.84979
ILMN_2408039	EEF1D	0.160877	11.6439	2.15198	0.0497834	-3.856
ILMN_1656129	SLC39A10	0.175996	8.35033	2.15102	0.0498719	-3.85745
ILMN_1769143	KCNE2	-0.169375	7.01614	-2.15058	0.0499127	-3.85811
ILMN_1768202	ANKRD24	0.226637	7.27187	2.15045	0.0499241	-3.8583
ILMN_3238560	IFI27L2	0.199208	10.3519	2.14982	0.0499822	-3.85925
ILMN_1709630	CCDC107	0.186665	8.19985	2.14946	0.0500163	-3.8598
ILMN_1773363	CIITA	-0.201171	9.34092	-2.14935	0.0500259	-3.85996
ILMN_1680139	MAFF	0.258769	9.58873	2.14841	0.050113	-3.86137
ILMN_1676600	SEC24C	0.168603	11.0594	2.14713	0.0502318	-3.8633
ILMN_1783852	CD164	-0.213341	10.5878	-2.14662	0.0502796	-3.86407
ILMN_1767365	PAK1	-0.160458	9.77332	-2.14648	0.0502928	-3.86428
ILMN_1794522	EIF5A	-0.154217	10.6218	-2.14573	0.0503623	-3.86541
ILMN_1677396	NDFIP2	-0.144902	8.09576	-2.14568	0.0503666	-3.86547
ILMN_2066858	TNFSF13B	0.165831	13.9485	2.14534	0.0503987	-3.86599
ILMN_1728626	WDR5	0.147819	7.40434	2.14433	0.0504927	-3.86751
ILMN_1723007	ZCCHC9	0.14191	10.4993	2.14326	0.0505931	-3.86912
ILMN_1781638	HDDC3	0.189497	9.01699	2.14288	0.0506283	-3.86969
ILMN_1731354	PARL	0.162843	11.3068	2.1417	0.0507388	-3.87146
ILMN_1740875	FPR2	-0.250672	8.9309	-2.14135	0.050772	-3.87199
ILMN_1700232	FBXO30	-0.1543	9.45233	-2.14114	0.0507915	-3.8723
ILMN_3277715	LOC389873	0.20985	7.66991	2.14098	0.050807	-3.87255
ILMN_1796738	SPAST	-0.202056	9.31684	-2.14014	0.0508856	-3.87381
ILMN_2364535	SNUPN	0.193146	8.7639	2.14007	0.0508922	-3.87391
ILMN_3267760	LOC100128936	-0.169056	11.5731	-2.13946	0.0509499	-3.87483
ILMN_2337835	ZNF182	0.149973	7.64334	2.13836	0.0510537	-3.87649
ILMN_2092756	TMEM109	0.153542	10.8638	2.13741	0.0511428	-3.8779
ILMN_3242459	DCTPP1	0.181671	9.96229	2.13583	0.0512926	-3.88028
ILMN_1794095	HTR1E	-0.361572	6.97362	-2.13579	0.0512962	-3.88034
ILMN_1764549	UBE3A	-0.149259	11.151	-2.13553	0.0513213	-3.88074
ILMN_1716276	CCL4L2	1.18898	12.1308	2.13467	0.0514022	-3.88202
ILMN_1665428	GSDMD	-0.171272	10.8343	-2.13399	0.0514672	-3.88304
ILMN_1652277	SECTM1	-0.187083	7.36228	-2.13354	0.0515103	-3.88372
ILMN_1732371	SLC26A10	0.202921	7.42265	2.13294	0.0515677	-3.88463
ILMN_1763723	PTDSS2	0.277158	7.81531	2.13172	0.0516837	-3.88645
ILMN_1794927	LOC90925	0.397918	8.86962	2.13161	0.0516941	-3.88661
ILMN_3240594	RNU4ATAC	-0.157122	7.77039	-2.13113	0.0517401	-3.88734
ILMN_2412214	LGALS9	0.258057	11.6015	2.12914	0.0519308	-3.89032
ILMN_1797001	DDX58	0.193226	9.88472	2.12813	0.0520268	-3.89182
ILMN_1812191	C12orf57	0.154744	9.47755	2.1281	0.0520301	-3.89188
ILMN_2303166	MBNL3	0.190453	8.14108	2.12784	0.0520553	-3.89227
ILMN_1778187	TARS2	-0.187328	7.73518	-2.1271	0.0521261	-3.89337
ILMN_1770466	ATP5G3	-0.14945	7.89619	-2.12667	0.0521676	-3.89402
ILMN_1812580	YDJC	0.181828	7.57854	2.12644	0.05219	-3.89437
ILMN_1662243	ING1	-0.169008	7.48273	-2.12641	0.0521922	-3.8944
ILMN_1727315	DENND1A	-0.190514	8.13216	-2.12635	0.052198	-3.89449
ILMN_2043615	C17orf90	0.185557	9.73492	2.12568	0.0522626	-3.89549
ILMN_2196347	CDKN1B	-0.255385	10.523	-2.12556	0.0522745	-3.89568
ILMN_1708502	AFF4	0.179268	10.6878	2.12536	0.0522936	-3.89598
ILMN_2099783	ATP6V1F	0.163303	13.4807	2.1251	0.0523191	-3.89637
ILMN_1803775	HSPE1	-0.201967	11.5205	-2.12494	0.0523347	-3.89661
ILMN_1685703	ACOX2	-0.216697	8.55256	-2.12456	0.0523714	-3.89718
ILMN_2067453	LCAP	0.370498	6.81998	2.12383	0.0524422	-3.89828
ILMN_2394561	IRF2BP2	-0.232549	9.2948	-2.12286	0.0525357	-3.89972
ILMN_1651438	ZFPM1	0.189235	8.11345	2.12245	0.0525751	-3.90033
ILMN_1724863	TICAM1	0.221105	11.0225	2.12216	0.0526031	-3.90077
ILMN_1676361	ARHGAP22	0.183089	10.2756	2.12104	0.0527119	-3.90244
ILMN_1672120	KRT73	0.182801	7.57843	2.12099	0.0527171	-3.90252
ILMN_1725175	FOSL2	0.192145	8.76095	2.12032	0.0527823	-3.90352
ILMN_1801236	SPG20	-0.184285	8.04407	-2.11975	0.0528377	-3.90438
ILMN_1726842	TYW3	-0.203026	7.7663	-2.11935	0.0528771	-3.90498
ILMN_1789338	SORBS3	0.161959	10.1934	2.11907	0.0529036	-3.90539
ILMN_1696654	IFIT5	-0.175994	9.02557	-2.11898	0.0529131	-3.90553
ILMN_1715173	RPS6KA1	0.203514	9.6197	2.11893	0.0529177	-3.90561
ILMN_3236653	RNU1-5	-0.188854	9.12944	-2.1186	0.0529502	-3.9061
ILMN_2094106	HSD17B12	-0.181483	12.6609	-2.11808	0.0530007	-3.90688
ILMN_1658247	OAS1	0.165254	11.7321	2.11716	0.0530909	-3.90826
ILMN_1701455	FBXO6	-0.153915	11.2615	-2.11602	0.0532021	-3.90995
ILMN_2062524	RBBP4	-0.192972	8.58606	-2.11565	0.0532383	-3.9105
ILMN_1692026	SUV420H1	0.203158	8.45791	2.11513	0.0532893	-3.91128
ILMN_1813938	CHCHD4	-0.16016	8.94539	-2.1147	0.0533323	-3.91193
ILMN_1666706	LOC645676	0.173054	7.68493	2.11402	0.0533985	-3.91294
ILMN_1750800	ACO1	-0.165083	11.2275	-2.11401	0.0533995	-3.91296
ILMN_1752923	IFNAR1	0.201691	10.3757	2.11272	0.0535266	-3.91488
ILMN_1720430	PPDPF	0.275764	8.99875	2.11232	0.0535664	-3.91549
ILMN_3230608	NBPF8	-0.380729	11.2248	-2.11127	0.0536697	-3.91705
ILMN_1781987	CDK5	0.145259	8.64142	2.11102	0.0536945	-3.91742
ILMN_3184599	FLJ37786	0.190614	7.63137	2.11038	0.0537576	-3.91838
ILMN_3267451	GAPDHL6	0.199115	7.73619	2.10985	0.0538108	-3.91918
ILMN_1663486	TLK2	-0.18356	9.93869	-2.10902	0.0538928	-3.92041
ILMN_1794056	DNAJB5	0.195366	9.20611	2.10893	0.0539021	-3.92055
ILMN_1716272	KBTBD8	-0.155072	9.00317	-2.10871	0.0539237	-3.92088
ILMN_1801105	PRKCD	0.153228	12.4813	2.10796	0.0539981	-3.922
ILMN_3258546	LOC100129365	0.246398	7.14826	2.10779	0.0540149	-3.92225
ILMN_1769201	ELF3	-0.184999	7.67457	-2.1071	0.0540836	-3.92328
ILMN_1751034	ITPRIPL2	-0.276633	11.1316	-2.10694	0.0541	-3.92352
ILMN_1782222	KIAA1033	-0.24479	9.35771	-2.10679	0.054115	-3.92375
ILMN_1790062	FAM105B	0.175292	10.2874	2.10644	0.0541495	-3.92427
ILMN_1703650	TNIP1	0.152036	11.3284	2.10408	0.0543852	-3.92779
ILMN_1683552	LOC400174	0.227663	7.0716	2.10218	0.0545757	-3.93062
ILMN_1785661	FAM108B1	-0.184832	8.6115	-2.10146	0.0546474	-3.93168
ILMN_1792455	TMEM158	0.147334	9.03266	2.10142	0.0546514	-3.93174
ILMN_1761912	MGAT1	0.245311	12.4417	2.10111	0.0546827	-3.93221
ILMN_1765520	MTIF2	-0.169256	9.92798	-2.10104	0.0546902	-3.93232
ILMN_2208455	DDHD1	-0.226236	8.06444	-2.10043	0.0547513	-3.93322
ILMN_1725121	XPO1	-0.18404	11.2153	-2.10016	0.0547791	-3.93363
ILMN_3309389	MIR147	-0.174941	7.3931	-2.09999	0.0547957	-3.93388
ILMN_2381138	SEH1L	-0.164657	8.88445	-2.09841	0.0549556	-3.93624
ILMN_1777565	TAP2	-0.161134	10.8122	-2.09821	0.0549758	-3.93654
ILMN_1780898	PRKCH	0.189884	8.96715	2.0969	0.0551084	-3.93849
ILMN_1698406	ORMDL1	-0.152718	11.2367	-2.09688	0.0551099	-3.93851
ILMN_1765704	CDC2L1	0.162232	7.97344	2.09667	0.0551308	-3.93882
ILMN_1713156	MSL3L1	-0.315803	10.1891	-2.09561	0.0552389	-3.9404
ILMN_1693334	P4HA1	-0.161011	10.9044	-2.09465	0.0553366	-3.94183
ILMN_1803853	NOL7	0.16989	11.9272	2.09422	0.0553803	-3.94247
ILMN_1790471	CICE	0.167797	10.6802	2.09398	0.0554041	-3.94282
ILMN_1759766	CTXN1	0.190345	7.50663	2.09294	0.05551	-3.94437
ILMN_1752793	SAP18	-0.218254	8.89346	-2.09266	0.0555386	-3.94478
ILMN_3311165	NCRNA00173	0.235449	7.288	2.09142	0.0556652	-3.94663
ILMN_1651872	UBIAD1	-0.183542	9.19498	-2.09043	0.055767	-3.94811
ILMN_1800575	LOC649260	-0.322294	8.56949	-2.0901	0.0558009	-3.9486
ILMN_3291413	LOC646672	-0.195514	9.17011	-2.08962	0.0558499	-3.94931
ILMN_1741440	SLC35A1	-0.154534	10.0911	-2.0893	0.0558829	-3.94979
ILMN_1797578	CASP10	-0.185832	7.90991	-2.0889	0.0559239	-3.95038
ILMN_1778543	LOC653874	-0.204328	8.11053	-2.08866	0.0559488	-3.95074
ILMN_1733249	GNB4	-0.29598	10.4746	-2.08839	0.0559764	-3.95114
ILMN_1768031	DEDD2	0.169731	11.0975	2.08837	0.0559782	-3.95117
ILMN_2055165	MRFAP1	0.162955	12.06	2.08801	0.0560149	-3.9517
ILMN_1782753	LOC153684	-0.193593	7.47727	-2.08783	0.0560335	-3.95197
ILMN_1676515	IMPDH1	0.189872	10.6152	2.08738	0.05608	-3.95264
ILMN_1707727	ANGPTL4	0.168386	8.32259	2.08695	0.0561241	-3.95327
ILMN_1800078	LMO2	-0.178397	11.9248	-2.08519	0.0563064	-3.9559
ILMN_1743246	LOC644929	-0.172848	7.1981	-2.08505	0.0563203	-3.9561
ILMN_1668876	HECTD2	-0.160442	7.22618	-2.08331	0.0565004	-3.95868
ILMN_1746485	LOC645899	0.173874	14.4345	2.08246	0.0565886	-3.95994
ILMN_1665738	FLI1	-0.233196	9.30537	-2.08131	0.0567081	-3.96165
ILMN_1779040	INO80B	0.206147	7.86384	2.08129	0.0567102	-3.96168
ILMN_2048507	KLF3	-0.224423	7.52181	-2.08099	0.0567421	-3.96214
ILMN_2111237	MN1	0.169515	8.33246	2.08062	0.0567805	-3.96268
ILMN_1805643	RILPL1	0.189298	9.55621	2.07943	0.0569038	-3.96444
ILMN_2365410	TRNAU1AP	-0.154252	7.19437	-2.07905	0.0569438	-3.965
ILMN_1694477	NKX1-1	0.205349	7.8555	2.07858	0.056993	-3.9657
ILMN_1704398	FZD9	0.18408	7.56969	2.07835	0.0570172	-3.96605
ILMN_1668748	MED15	0.193447	8.04604	2.07821	0.0570315	-3.96625
ILMN_2410783	GAA	0.279081	11.0765	2.07797	0.0570567	-3.96661
ILMN_1762993	PIGV	-0.269546	8.50394	-2.07776	0.0570782	-3.96691
ILMN_1758674	TMEM93	-0.170629	10.7254	-2.07555	0.0573103	-3.97019
ILMN_3229770	SKP1	-0.204273	9.77308	-2.07525	0.0573415	-3.97063
ILMN_1807304	MBNL1	-0.195166	11.9386	-2.07503	0.057365	-3.97096
ILMN_2124951	RBMX	0.163498	10.2211	2.07437	0.0574344	-3.97194
ILMN_3214256	LOC128192	-0.193728	11.8685	-2.0743	0.0574416	-3.97204
ILMN_3261345	LOC100130053	-0.327656	10.5434	-2.07427	0.0574451	-3.97209
ILMN_2215656	MAGOH	0.164403	10.1115	2.07286	0.0575932	-3.97417
ILMN_1811909	LOC402221	-0.264351	12.1486	-2.07127	0.0577615	-3.97653
ILMN_1668039	GYPC	0.169543	12.016	2.07076	0.0578157	-3.97729
ILMN_1692486	ZNRD1	0.159332	9.14977	2.07072	0.0578198	-3.97735
ILMN_1778464	TMEM1	-0.218994	8.53343	-2.07048	0.0578448	-3.9777
ILMN_1791186	ARHGAP18	-0.188775	9.30331	-2.07037	0.057857	-3.97787
ILMN_1763975	FLJ44005	0.427541	7.02436	2.07013	0.0578821	-3.97822
ILMN_1802843	PRCC	0.180873	8.4961	2.07003	0.0578928	-3.97837
ILMN_1662686	USPL1	-0.160785	9.69165	-2.06976	0.0579211	-3.97876
ILMN_1726547	MAP3K5	-0.202206	10.8764	-2.06973	0.0579252	-3.97882
ILMN_2234412	TLE3	0.254835	8.33677	2.06952	0.0579467	-3.97912
ILMN_1744713	PARK7	0.149061	12.3252	2.06906	0.0579956	-3.9798
ILMN_1673282	LAMP2	0.134711	13.9064	2.06903	0.0579988	-3.97985
ILMN_1773909	LOC645334	-0.210064	7.17415	-2.06878	0.0580256	-3.98022
ILMN_1743767	ZNF446	0.208402	7.54409	2.06827	0.0580793	-3.98097
ILMN_1696975	USP1	-0.208895	9.25987	-2.06711	0.0582032	-3.98269
ILMN_1780618	TMEM192	-0.171047	8.03727	-2.06694	0.0582213	-3.98294
ILMN_1718177	CYP20A1	-0.13963	10.3179	-2.06674	0.0582431	-3.98324
ILMN_3243419	LOC100130715	0.207935	8.86617	2.06597	0.0583252	-3.98438
ILMN_1724207	IVD	-0.178828	8.63861	-2.06595	0.0583265	-3.9844
ILMN_1675106	YIPF2	-0.207263	7.21873	-2.06585	0.0583374	-3.98455
ILMN_1664186	MFN1	-0.153879	8.74491	-2.06572	0.0583516	-3.98475
ILMN_1731175	XKR6	-0.232447	7.69024	-2.0653	0.0583967	-3.98537
ILMN_1788109	IL17C	0.191153	8.76412	2.06513	0.0584141	-3.98561
ILMN_1789007	APOC1	0.163243	14.3134	2.06451	0.0584814	-3.98654
ILMN_1796490	GRINA	0.257984	11.735	2.0641	0.0585245	-3.98714
ILMN_1675359	NKAP	-0.192394	8.3804	-2.064	0.0585355	-3.98729
ILMN_3309468	MGC12982	0.351427	7.70204	2.06328	0.0586132	-3.98836
ILMN_3241469	LOC100134537	0.15142	10.9683	2.06238	0.0587097	-3.98969
ILMN_1781360	MPHOSPH6	-0.155554	8.78281	-2.06175	0.0587765	-3.99061
ILMN_1729801	S100A8	-0.307844	10.1488	-2.06098	0.0588603	-3.99176
ILMN_1806456	C14orf45	0.199874	7.55394	2.06053	0.0589079	-3.99241
ILMN_1747630	DEK	-0.154602	11.8698	-2.05959	0.0590092	-3.9938
ILMN_1748797	GRB2	-0.253224	11.0793	-2.05911	0.0590618	-3.99452
ILMN_1693145	BUB3	-0.136021	11.6718	-2.0581	0.0591706	-3.996
ILMN_1784110	PCTK3	0.20008	7.9575	2.05652	0.0593414	-3.99833
ILMN_2347888	LARP4	-0.184526	9.18434	-2.05619	0.0593775	-3.99882
ILMN_2134974	RAB38	0.17928	9.48276	2.05618	0.0593791	-3.99884
ILMN_1799600	STARD8	-0.215498	9.43906	-2.05606	0.0593915	-3.99901
ILMN_1793430	LOC441426	0.247583	7.58372	2.05359	0.0596609	-4.00266
ILMN_3240177	LLPH	-0.20603	10.9097	-2.05194	0.0598402	-4.00509
ILMN_1705849	SPR	0.146122	7.96618	2.05173	0.0598633	-4.0054
ILMN_1791531	FA2H	0.182613	7.59783	2.05075	0.0599711	-4.00685
ILMN_1765532	RDBP	0.160766	8.64683	2.05024	0.0600271	-4.0076
ILMN_1753716	EIF2B1	0.152288	9.65446	2.04984	0.06007	-4.00818
ILMN_2229969	ERO1LB	-0.151026	7.44386	-2.04979	0.0600754	-4.00825
ILMN_1717326	SLC29A3	0.165215	10.2884	2.04869	0.0601964	-4.00987
ILMN_1796240	KIAA1012	-0.218704	10.3929	-2.04843	0.060225	-4.01026
ILMN_3207764	LOC645605	-0.256392	7.35195	-2.04745	0.0603335	-4.01171
ILMN_1801845	DNAL4	0.157444	9.19067	2.04707	0.0603749	-4.01226
ILMN_1777129	C16orf56	0.197661	8.39298	2.04703	0.0603796	-4.01233
ILMN_1670172	WDR33	-0.151968	10.5888	-2.04603	0.0604895	-4.01379
ILMN_2384807	LRRCC1	-0.317991	9.28325	-2.04551	0.0605476	-4.01457
ILMN_1789001	SLC35B2	0.202727	10.3401	2.04546	0.0605527	-4.01463
ILMN_2145423	DET1	0.20055	8.04777	2.04433	0.0606781	-4.0163
ILMN_2059505	ARPP19	-0.187033	11.1843	-2.04424	0.0606881	-4.01644
ILMN_1689446	EIF3G	0.158992	10.7483	2.04421	0.0606908	-4.01647
ILMN_1772292	LOC653752	0.163198	7.19667	2.04352	0.0607673	-4.01749
ILMN_1692826	UNKL	-0.183714	7.18293	-2.04318	0.0608054	-4.01799
ILMN_1724350	TRIM36	-0.157501	9.01659	-2.04295	0.060831	-4.01833
ILMN_1754272	GINS3	-0.190342	7.46964	-2.0416	0.0609801	-4.02031
ILMN_1718718	MKKS	-0.168019	9.23623	-2.03985	0.061176	-4.02289
ILMN_1733831	PGBD5	-0.162253	7.02917	-2.03959	0.0612044	-4.02327
ILMN_2148497	C20orf107	0.250165	7.56118	2.03941	0.0612245	-4.02353
ILMN_1654737	TRIM32	0.145511	8.01781	2.03912	0.0612573	-4.02396
ILMN_3177271	LOC100129585	0.200816	9.30284	2.03896	0.0612755	-4.0242
ILMN_1800332	NGB	0.236986	6.99891	2.0374	0.0614498	-4.02649
ILMN_1712914	SEMA6B	0.156818	9.71256	2.03739	0.061451	-4.02651
ILMN_2344650	N4BP2L1	-0.167457	10.7547	-2.03736	0.0614539	-4.02654
ILMN_3178406	KLHL29	-0.196516	7.89563	-2.03736	0.0614542	-4.02655
ILMN_1671209	SYTL2	-0.294784	7.01678	-2.0366	0.0615394	-4.02766
ILMN_2363392	TNFSF14	-0.233006	10.9429	-2.03658	0.0615415	-4.02769
ILMN_1670305	SERPING1	0.156109	13.1152	2.03588	0.0616202	-4.02872
ILMN_1776483	LOC728417	0.215967	7.18731	2.03582	0.0616263	-4.0288
ILMN_1752559	FBS1	0.162778	7.65084	2.03495	0.0617242	-4.03008
ILMN_1794914	UBTD1	0.208455	9.10551	2.03482	0.0617394	-4.03028
ILMN_1688775	METRNL	0.196713	11.5545	2.03462	0.0617621	-4.03057
ILMN_2392352	CTPS2	-0.166154	8.15618	-2.03438	0.061789	-4.03093
ILMN_1716862	PPM1B	-0.133396	11.1394	-2.03437	0.06179	-4.03094
ILMN_1661160	C3orf55	0.202574	8.16711	2.03428	0.0618002	-4.03107
ILMN_1672128	ATF4	0.142072	13.3251	2.03367	0.061869	-4.03197
ILMN_1794807	LOC653696	0.21905	8.29967	2.03342	0.0618964	-4.03232
ILMN_1796235	CIRH1A	0.156831	9.31501	2.03284	0.0619626	-4.03319
ILMN_1788237	LOC652755	-0.211032	7.36586	-2.03247	0.0620042	-4.03373
ILMN_1669878	GUSB	0.157812	12.6792	2.03171	0.0620895	-4.03483
ILMN_1727642	MOGS	0.24117	8.15933	2.03075	0.0621984	-4.03624
ILMN_1756669	POGK	0.150146	11.0708	2.03015	0.0622666	-4.03713
ILMN_1746368	SELT	-0.203843	9.98323	-2.0297	0.0623176	-4.03779
ILMN_2234970	SLC39A3	0.152565	10.2791	2.02942	0.0623492	-4.0382
ILMN_1772189	ABCD1	0.149335	9.38026	2.02929	0.0623643	-4.03839
ILMN_2380698	DSTN	-0.173111	11.206	-2.02904	0.0623921	-4.03875
ILMN_1758918	BRD2	0.158873	12.4014	2.02892	0.0624063	-4.03893
ILMN_1692413	NMNAT1	-0.163263	7.77234	-2.02879	0.0624204	-4.03912
ILMN_1699603	MRPL12	0.14174	8.02178	2.02722	0.0625997	-4.04143
ILMN_1786034	GPRC5B	-0.173602	7.13369	-2.0272	0.0626015	-4.04145
ILMN_1785218	MTCH2	-0.25344	8.03232	-2.02713	0.0626097	-4.04155
ILMN_1805410	C15orf48	0.209722	13.386	2.02662	0.0626684	-4.04231
ILMN_1652846	PCYT2	-0.193497	8.04731	-2.02652	0.0626791	-4.04244
ILMN_1774427	CALCOCO1	0.203791	8.20295	2.0248	0.0628759	-4.04497
ILMN_1713406	FAM39DP	0.189522	9.48585	2.02436	0.0629262	-4.04561
ILMN_1814622	FLJ20125	-0.169582	8.52057	-2.02432	0.0629313	-4.04568
ILMN_2269564	ARID4B	-0.305007	9.43998	-2.02392	0.062977	-4.04626
ILMN_1656196	E2F6	0.172286	9.39511	2.02369	0.0630031	-4.0466
ILMN_3282292	LOC646316	-0.192282	7.80084	-2.02358	0.0630161	-4.04676
ILMN_3296923	LOC341784	-0.148508	8.35829	-2.02115	0.0632947	-4.05031
ILMN_1718808	AKAP10	0.20483	7.52322	2.02057	0.0633614	-4.05116
ILMN_1701052	TUBG2	0.181568	8.2412	2.01957	0.063477	-4.05263
ILMN_3197732	LOC441642	-0.20014	8.91098	-2.01889	0.0635555	-4.05362
ILMN_1675130	NFIC	-0.265975	8.52658	-2.01778	0.0636839	-4.05524
ILMN_1703226	KTI12	0.147274	9.70716	2.01655	0.063826	-4.05704
ILMN_1706583	DLAT	-0.159749	10.3749	-2.01605	0.0638837	-4.05776
ILMN_1667169	LOC440349	0.229612	6.96994	2.01566	0.0639294	-4.05834
ILMN_3226810	LOC729666	-0.149317	7.49604	-2.01543	0.0639562	-4.05868
ILMN_1782257	METT11D1	0.157382	8.60384	2.01299	0.0642405	-4.06224
ILMN_1663858	ZNF286A	0.187497	6.85726	2.01238	0.0643118	-4.06314
ILMN_1797728	HMGCS1	-0.1983	12.6495	-2.01225	0.0643266	-4.06332
ILMN_3206429	LOC646936	-0.215846	9.0414	-2.01219	0.0643343	-4.06342
ILMN_1702389	ZC3H3	0.162977	9.75685	2.01179	0.064381	-4.064
ILMN_2073758	MMP12	-0.166441	8.30816	-2.01165	0.0643972	-4.0642
ILMN_3282844	LOC644265	-0.236279	7.23301	-2.01152	0.0644126	-4.06439
ILMN_1747016	CEP55	-0.174421	7.86655	-2.01144	0.0644219	-4.06451
ILMN_2091920	PTCRA	-0.158208	9.55707	-2.01095	0.0644783	-4.06521
ILMN_1813489	RAF1	0.142515	10.0706	2.0108	0.0644969	-4.06545
ILMN_3244775	NCRNA00158	-0.149637	8.84017	-2.01068	0.0645099	-4.06561
ILMN_1756992	MUC1	-0.171698	8.88749	-2.01036	0.0645478	-4.06608
ILMN_1671291	EIF3I	0.222914	11.4791	2.0099	0.0646023	-4.06676
ILMN_1656285	METTL7A	-0.201084	10.9821	-2.00948	0.0646507	-4.06736
ILMN_3233871	ATXN1L	0.243152	9.84349	2.00914	0.0646912	-4.06787
ILMN_1741214	NXPH4	-0.167484	7.33535	-2.00893	0.0647158	-4.06817
ILMN_1813207	MRPS9	-0.160858	8.68975	-2.00874	0.0647379	-4.06844
ILMN_1722905	MRPS11	0.156263	9.92218	2.00858	0.0647564	-4.06867
ILMN_1750624	RXRG	0.143416	8.24621	2.00844	0.0647728	-4.06888
ILMN_1698849	CHRNA2	0.163598	7.51172	2.0082	0.064801	-4.06923
ILMN_1687544	ZNF567	0.134467	7.27774	2.00771	0.0648596	-4.06995
ILMN_2319077	FAS	-0.174546	9.36656	-2.00679	0.0649682	-4.0713
ILMN_3293681	LOC390940	-0.135199	7.71691	-2.00608	0.0650508	-4.07232
ILMN_1707124	TFPI	0.168393	8.38725	2.00587	0.0650762	-4.07263
ILMN_1684407	LOC440509	0.247744	7.69387	2.00568	0.0650987	-4.07291
ILMN_1748323	CXCL14	0.29649	7.37731	2.0056	0.0651081	-4.07303
ILMN_1738342	METT5D1	-0.164419	7.91145	-2.00453	0.0652339	-4.07458
ILMN_1689908	ANKRD13A	-0.169932	11.1742	-2.00389	0.0653105	-4.07552
ILMN_1758798	LOC728734	0.193847	9.15803	2.00383	0.0653172	-4.0756
ILMN_3225211	LOC729742	0.161039	12.6289	2.0037	0.0653331	-4.0758
ILMN_1830462	XYLT1	-0.192953	9.02228	-2.00366	0.0653377	-4.07586
ILMN_1698367	CD84	-0.264226	11.2258	-2.00358	0.0653465	-4.07596
ILMN_2405521	MTHFD2	-0.14145	11.8356	-2.00342	0.0653654	-4.0762
ILMN_1664776	EFR3A	-0.126304	12.5767	-2.00311	0.0654022	-4.07665
ILMN_1742054	RP1L1	0.563864	6.62172	2.00309	0.065405	-4.07668
ILMN_1686553	INTS2	-0.149855	8.36335	-2.0022	0.0655103	-4.07798
ILMN_1662603	LOC389111	0.29511	6.94355	2.0008	0.0656772	-4.08002
ILMN_2412880	CSAG3B	0.212488	7.32494	2.00004	0.0657673	-4.08112
ILMN_1801118	C16orf33	0.151953	10.2791	1.99984	0.0657913	-4.08141
ILMN_1688295	ZNF219	0.214034	7.72055	1.99975	0.0658029	-4.08156
ILMN_1767894	POLB	-0.181058	10.1039	-1.99967	0.0658117	-4.08166
ILMN_1708164	EIF3A	-0.140191	11.4265	-1.999	0.0658924	-4.08265
ILMN_1729051	MSH6	-0.182872	9.99728	-1.99846	0.0659569	-4.08343
ILMN_2075051	PGS1	0.167407	8.96307	1.99818	0.0659903	-4.08384
ILMN_1698307	DBNL	-0.152179	11.8753	-1.99664	0.0661746	-4.08608
ILMN_1800612	VBP1	-0.163812	10.7608	-1.99623	0.066223	-4.08667
ILMN_1746393	TSEN2	0.173191	7.84605	1.99546	0.0663159	-4.08779
ILMN_2068104	TFPI2	0.232215	8.00286	1.99542	0.0663202	-4.08784
ILMN_1805922	EBPL	0.163444	8.00603	1.99491	0.0663821	-4.08859
ILMN_2334303	SEC24B	-0.172291	9.92636	-1.99401	0.0664905	-4.0899
ILMN_1659854	PRPF40A	-0.284466	9.90869	-1.99367	0.0665318	-4.0904
ILMN_1724166	OR56B1	-0.192742	7.53978	-1.99337	0.0665677	-4.09083
ILMN_2397231	USP16	0.131752	10.4497	1.99311	0.0665983	-4.0912
ILMN_2183938	LEMD3	-0.143787	10.5572	-1.99266	0.0666531	-4.09186
ILMN_1807533	C17orf71	-0.130693	9.96795	-1.99259	0.0666615	-4.09196
ILMN_1658624	UBXN6	0.188509	9.44613	1.99231	0.0666955	-4.09237
ILMN_2056032	CD99	0.201784	11.8415	1.99218	0.0667109	-4.09256
ILMN_3243945	C13orf37	-0.161198	9.28342	-1.99179	0.066758	-4.09313
ILMN_3267559	LOC100130126	0.157689	7.27052	1.99172	0.0667671	-4.09323
ILMN_3239004	LOC100132213	0.254031	8.28912	1.99148	0.0667952	-4.09357
ILMN_1706992	ADAMTSL1	0.156692	8.13287	1.9907	0.06689	-4.09471
ILMN_2350357	ZNF254	-0.214719	7.9225	-1.99063	0.0668989	-4.09482
ILMN_2379080	NFATC2IP	0.247572	10.0555	1.99016	0.0669551	-4.09549
ILMN_1700268	QPRT	0.176404	11.7742	1.98987	0.066991	-4.09592
ILMN_1739532	DPRXP4	-0.197752	7.12409	-1.9895	0.0670359	-4.09646
ILMN_3236821	HSPBL2	0.254658	8.8734	1.98899	0.0670968	-4.09719
ILMN_1707199	WDR20	-0.148757	9.19324	-1.98893	0.0671049	-4.09728
ILMN_1715496	HTR2A	-0.234484	7.56802	-1.98702	0.0673372	-4.10006
ILMN_2225577	C5orf37	-0.201582	8.36874	-1.98679	0.0673646	-4.10038
ILMN_3239168	LOC645332	-0.179364	7.05677	-1.98678	0.0673668	-4.10041
ILMN_1773741	GOLGA5	-0.1526	10.1532	-1.98669	0.067377	-4.10053
ILMN_3244521	LOC283267	0.17296	8.06362	1.9866	0.0673875	-4.10066
ILMN_1731506	PAX9	0.205647	7.85446	1.98627	0.0674284	-4.10114
ILMN_1691293	RNF185	-0.20092	7.80901	-1.98617	0.067441	-4.10129
ILMN_1770433	PIK3CG	-0.366763	8.77804	-1.98612	0.0674469	-4.10136
ILMN_1801600	CCDC97	0.214601	9.32727	1.98591	0.0674722	-4.10166
ILMN_1794599	SNRPD3	-0.226815	7.43987	-1.98329	0.0677926	-4.10546
ILMN_2361570	SNX14	-0.186241	11.1855	-1.98283	0.0678489	-4.10613
ILMN_2381296	GSTZ1	-0.155558	8.61667	-1.98262	0.067875	-4.10644
ILMN_1671703	ACTA2	0.217602	10.1961	1.98241	0.0679004	-4.10674
ILMN_1770673	AKNA	0.16004	8.94266	1.98188	0.0679662	-4.10751
ILMN_1664242	C20orf12	0.213264	7.50923	1.98168	0.0679907	-4.1078
ILMN_2404746	RNF39	0.330857	7.27521	1.98167	0.0679917	-4.10781
ILMN_1728331	ACPT	0.203824	8.05023	1.98149	0.0680135	-4.10807
ILMN_2129927	EXT1	-0.181347	9.86094	-1.98124	0.0680443	-4.10843
ILMN_2047240	ARSA	0.208255	10.0014	1.98113	0.0680583	-4.1086
ILMN_3258356	LOC100128888	-0.17978	7.15516	-1.98103	0.0680707	-4.10874
ILMN_2101278	RGS18	-0.171827	9.27919	-1.97963	0.0682427	-4.11077
ILMN_1751393	ZNF684	-0.195465	7.89069	-1.97884	0.0683408	-4.11192
ILMN_2258774	MRPL43	0.182071	10.4619	1.97768	0.0684839	-4.1136
ILMN_2385178	MIB2	0.129034	7.79534	1.9775	0.0685065	-4.11386
ILMN_2085236	SNX24	-0.280692	10.1689	-1.97732	0.0685286	-4.11412
ILMN_1693685	LOC205251	0.158736	9.09436	1.97682	0.0685895	-4.11483
ILMN_1749006	RCSD1	-0.171365	10.4557	-1.97674	0.0686006	-4.11496
ILMN_3235954	LOC100132705	-0.219131	7.20569	-1.97577	0.0687197	-4.11635
ILMN_2115633	CD320	0.147424	7.20537	1.97563	0.0687375	-4.11656
ILMN_1727284	CD4	0.173367	11.2502	1.97516	0.0687954	-4.11723
ILMN_2145670	TNC	-0.201606	7.50896	-1.97459	0.0688672	-4.11807
ILMN_1652533	DKFZp434K191	-0.236727	9.879	-1.97455	0.0688722	-4.11813
ILMN_1705213	TMBIM1	0.153371	11.5802	1.97445	0.0688845	-4.11827
ILMN_1702229	CECR6	0.130734	7.91198	1.97427	0.0689067	-4.11853
ILMN_1699574	NRP1	-0.151723	10.8242	-1.9739	0.0689525	-4.11906
ILMN_1783956	ATP8B4	-0.186369	10.8306	-1.97274	0.069097	-4.12074
ILMN_1682288	LOC728565	-0.167232	8.0223	-1.97262	0.0691127	-4.12092
ILMN_1708605	LOC652481	0.208922	8.82958	1.97235	0.0691456	-4.1213
ILMN_2158242	SHOC2	-0.134888	10.8549	-1.97128	0.0692802	-4.12286
ILMN_1749244	LYRM1	-0.139964	10.5254	-1.9709	0.0693267	-4.1234
ILMN_3239531	C4orf48	0.15347	8.66802	1.97079	0.0693412	-4.12356
ILMN_2150352	CBWD5	-0.191854	9.69148	-1.9692	0.0695395	-4.12585
ILMN_2264625	NIPBL	-0.153258	9.51286	-1.96904	0.0695606	-4.12609
ILMN_1745885	POLR2F	0.140088	11.6784	1.96805	0.0696848	-4.12752
ILMN_1703441	ZNF593	0.190477	9.53418	1.96686	0.0698342	-4.12924
ILMN_1756793	POLS	-0.135423	10.1843	-1.96597	0.069946	-4.13052
ILMN_2319952	VDR	0.148927	7.37659	1.96577	0.0699714	-4.13081
ILMN_2052891	PKD2	0.179834	8.36796	1.96575	0.0699739	-4.13084
ILMN_2321485	PPP1R8	0.158059	8.60492	1.96554	0.0700002	-4.13114
ILMN_1691341	IL7R	0.172291	9.96341	1.96507	0.0700595	-4.13182
ILMN_1702231	C1orf54	0.141663	12.709	1.96491	0.0700797	-4.13205
ILMN_1722502	CCT6A	-0.174192	9.95816	-1.96484	0.0700894	-4.13216
ILMN_1755942	GPR120	-0.202101	7.31825	-1.96463	0.0701155	-4.13245
ILMN_1753648	SPRYD5	-0.169772	7.91097	-1.9628	0.070347	-4.13509
ILMN_3239113	LOC144438	-0.185845	9.12741	-1.96254	0.0703799	-4.13547
ILMN_1680494	FLJ12529	0.226732	7.34831	1.96016	0.0706831	-4.13891
ILMN_1778444	FKBP5	0.147108	11.5604	1.95973	0.0707374	-4.13952
ILMN_1724406	INO80E	0.153668	8.54238	1.95823	0.0709289	-4.14168
ILMN_1689097	NAT5	-0.133362	12.7785	-1.95816	0.0709375	-4.14178
ILMN_1710923	SLAMF7	0.166807	11.6714	1.95805	0.0709523	-4.14195
ILMN_1706238	CSE1L	-0.135672	10.2441	-1.95769	0.0709981	-4.14246
ILMN_1703430	FLJ10374	0.212014	9.26643	1.95758	0.0710122	-4.14262
ILMN_1659047	HIST2H2AA3	0.236311	12.1441	1.95681	0.0711106	-4.14373
ILMN_1745223	CDC42EP4	0.150538	11.0661	1.95633	0.0711725	-4.14443
ILMN_2123119	MFSD8	-0.198262	9.1806	-1.95603	0.0712109	-4.14486
ILMN_1672884	MTFMT	0.173868	8.37119	1.95568	0.0712553	-4.14536
ILMN_1663975	CNNM2	0.213072	6.92056	1.95543	0.0712876	-4.14572
ILMN_1780496	MGC12760	-0.234153	8.27686	-1.95514	0.0713252	-4.14614
ILMN_1733346	SH3BGR	-0.17884	7.16421	-1.95427	0.0714367	-4.14739
ILMN_2329834	RBM12	0.132348	9.96426	1.95402	0.0714682	-4.14774
ILMN_1653652	PTPRC	-0.463284	10.2172	-1.95325	0.0715674	-4.14885
ILMN_3237507	LOC552889	0.127846	9.62965	1.95319	0.0715751	-4.14894
ILMN_1662578	C1GALT1	-0.170538	8.84078	-1.95311	0.0715854	-4.14905
ILMN_1768483	KCNK3	-0.219777	8.14682	-1.95259	0.0716531	-4.14981
ILMN_1741736	DDX28	0.206463	8.50987	1.95159	0.0717814	-4.15124
ILMN_1729868	SPRYD4	0.180263	8.82944	1.9508	0.0718842	-4.15238
ILMN_2404049	RBM38	0.185808	8.89964	1.95065	0.0719027	-4.15259
ILMN_2252136	YWHAE	0.280064	9.65543	1.94969	0.0720274	-4.15397
ILMN_3270542	LOC100128525	0.168944	8.73998	1.9491	0.072104	-4.15482
ILMN_1681008	CGRRF1	-0.138703	9.95552	-1.94864	0.0721632	-4.15548
ILMN_2232368	PCIF1	0.168762	7.39084	1.94855	0.0721752	-4.15561
ILMN_1763568	ZDHHC16	0.192315	10.2788	1.94811	0.072232	-4.15624
ILMN_1701837	KLHL2	-0.189425	9.22015	-1.94732	0.0723348	-4.15738
ILMN_1775939	SF3B2	0.130802	10.4796	1.94706	0.0723682	-4.15775
ILMN_1691291	PIGS	0.156449	9.00597	1.94684	0.0723972	-4.15807
ILMN_3213176	LOC728263	0.154196	7.26518	1.94566	0.0725509	-4.15976
ILMN_1782749	ZNF468	-0.148546	8.36471	-1.94559	0.0725603	-4.15986
ILMN_2215640	TUBA3D	-0.231325	10.2698	-1.94538	0.0725873	-4.16016
ILMN_1682449	ZNF518B	-0.157321	9.25427	-1.94442	0.0727134	-4.16155
ILMN_1723481	CHST3	-0.152952	7.31333	-1.94421	0.072741	-4.16185
ILMN_1737426	PCMTD1	-0.13387	10.2046	-1.9441	0.0727555	-4.16201
ILMN_1708105	EZH2	0.174957	9.1344	1.94386	0.072786	-4.16234
ILMN_2357134	SPHK1	0.18319	10.4861	1.94365	0.0728131	-4.16264
ILMN_1808368	PRKACG	0.250783	8.5336	1.94318	0.0728755	-4.16333
ILMN_1765159	ELMOD2	-0.1367	9.44345	-1.94304	0.072893	-4.16352
ILMN_1811997	ZNF364	-0.176909	11.5986	-1.94218	0.0730068	-4.16476
ILMN_1794492	HOXC6	-0.233727	9.31657	-1.9408	0.073187	-4.16673
ILMN_1763147	NDUFB6	0.154363	10.8425	1.94043	0.0732367	-4.16727
ILMN_2349610	DPH3	-0.136618	10.7393	-1.939	0.0734249	-4.16932
ILMN_1660227	LOC646434	0.15462	7.0728	1.93781	0.0735816	-4.17102
ILMN_1676159	MST4	-0.125616	11.1494	-1.93754	0.0736176	-4.17142
ILMN_2073289	MTSS1	-0.146615	10.4478	-1.93583	0.0738436	-4.17386
ILMN_1709026	C6orf145	-0.205721	7.79283	-1.93508	0.0739425	-4.17493
ILMN_1697444	IL1RL1	0.264901	7.26773	1.93441	0.0740322	-4.1759
ILMN_3244117	STMN3	-0.175949	7.35842	-1.93429	0.0740474	-4.17606
ILMN_1772719	GPN1	0.163369	10.3999	1.93357	0.0741437	-4.1771
ILMN_1781104	MAP2K7	0.171422	7.92731	1.93316	0.0741976	-4.17768
ILMN_1715809	OGFRL1	-0.177576	11.0599	-1.93312	0.0742034	-4.17774
ILMN_1813240	EIF1AX	-0.220816	10.1514	-1.93293	0.074229	-4.17802
ILMN_1724986	WDR53	0.126348	7.89442	1.93258	0.0742752	-4.17851
ILMN_1776678	GIMAP7	-0.148152	10.4613	-1.93218	0.074328	-4.17908
ILMN_1655710	LOC642989	-0.251112	11.9192	-1.93195	0.0743589	-4.17941
ILMN_1777528	NCBP1	0.135695	10.1061	1.93151	0.074418	-4.18005
ILMN_1814213	PQLC3	-0.126243	12.9763	-1.93034	0.074574	-4.18172
ILMN_1711157	NOTCH4	0.169768	6.81311	1.93033	0.0745754	-4.18173
ILMN_1717799	PRKCE	-0.161996	7.38383	-1.92989	0.0746338	-4.18236
ILMN_1776327	LOC727820	0.151239	7.88296	1.92924	0.0747208	-4.18328
ILMN_1763529	LOC650254	0.196579	7.91627	1.92901	0.0747521	-4.18362
ILMN_1720889	SC4MOL	-0.185739	12.2961	-1.92882	0.0747774	-4.18389
ILMN_1687301	VCAN	0.148072	7.85457	1.92876	0.0747862	-4.18398
ILMN_3238845	FAM165B	0.165035	8.69946	1.9287	0.0747937	-4.18406
ILMN_1715169	HLA-DRB1	-0.183124	9.11895	-1.92806	0.0748796	-4.18498
ILMN_1738652	BAD	0.14888	8.22641	1.92708	0.0750105	-4.18637
ILMN_1693014	CEBPB	0.141015	14.291	1.92707	0.0750122	-4.18639
ILMN_1659976	CLP1	0.127233	9.08479	1.92671	0.0750606	-4.1869
ILMN_2059211	KIAA0195	0.1866	8.16242	1.92653	0.0750848	-4.18716
ILMN_2373566	PJA1	0.145404	8.49871	1.92652	0.0750862	-4.18717
ILMN_1657682	GFM1	-0.125382	10.2173	-1.92616	0.0751353	-4.1877
ILMN_1729515	PIN4	-0.196198	7.80528	-1.92605	0.0751497	-4.18785
ILMN_1792168	GALE	-0.16581	9.01143	-1.92599	0.0751583	-4.18794
ILMN_1722981	TLR5	-0.137169	8.62417	-1.92463	0.0753405	-4.18987
ILMN_3304519	LOC728576	0.131391	14.3267	1.92408	0.075415	-4.19066
ILMN_1719032	LSM3	0.127735	12.217	1.92403	0.0754224	-4.19074
ILMN_1757388	OCEL1	0.1674	9.50707	1.92352	0.0754905	-4.19146
ILMN_2388585	GOPC	-0.156438	9.10141	-1.92327	0.0755246	-4.19182
ILMN_1696127	KIAA0240	-0.17177	9.00715	-1.92326	0.0755258	-4.19183
ILMN_1810289	FER1L3	-0.13906	11.9135	-1.92283	0.0755842	-4.19245
ILMN_1777519	ITGB7	0.289304	11.36	1.92153	0.0757603	-4.1943
ILMN_1706498	DSE	-0.165676	12.1578	-1.92103	0.0758279	-4.19501
ILMN_3238623	LYRM7	-0.14944	8.01793	-1.92084	0.0758539	-4.19528
ILMN_1746883	SAT2	0.140377	10.4937	1.92026	0.0759329	-4.19611
ILMN_1651776	FHOD1	0.164049	9.41975	1.91904	0.0760989	-4.19785
ILMN_2142554	NENF	0.14341	12.3741	1.91901	0.0761026	-4.19789
ILMN_2233783	CD38	-0.178226	12.4468	-1.91803	0.0762362	-4.19929
ILMN_2174127	DCBLD2	-0.15399	8.00541	-1.918	0.0762401	-4.19933
ILMN_3240321	AEN	-0.234666	9.12875	-1.91674	0.0764131	-4.20113
ILMN_1751330	RBCK1	-0.160793	10.5512	-1.91597	0.076518	-4.20223
ILMN_2045911	FBXO28	-0.125271	9.91897	-1.91385	0.0768082	-4.20524
ILMN_2406468	NFU1	0.131822	10.2335	1.91287	0.0769438	-4.20665
ILMN_1751378	RARS	-0.129813	11.5647	-1.91085	0.0772212	-4.20951
ILMN_1792456	CCDC104	0.153992	9.16039	1.91074	0.0772366	-4.20967
ILMN_1699750	ABHD9	0.182404	7.31538	1.91057	0.0772605	-4.20992
ILMN_1779778	PRR19	-0.201785	7.26534	-1.90994	0.077347	-4.21081
ILMN_2367418	OSCAR	0.155677	12.0797	1.90947	0.0774126	-4.21148
ILMN_1690911	C16orf87	-0.159053	9.72398	-1.90931	0.0774337	-4.2117
ILMN_1815168	HVCN1	-0.155754	10.8852	-1.90886	0.0774972	-4.21235
ILMN_1775011	NOL10	0.169548	7.77893	1.90778	0.0776457	-4.21388
ILMN_1687410	OSBPL11	-0.182968	9.09763	-1.90681	0.0777812	-4.21526
ILMN_1720838	DECR1	-0.138054	12.654	-1.90601	0.0778918	-4.21639
ILMN_1747771	LOC730744	0.144071	11.3272	1.90583	0.0779177	-4.21666
ILMN_1806999	B9D2	-0.148134	7.40393	-1.90567	0.0779389	-4.21687
ILMN_3237665	COX7A2L	0.120814	11.9082	1.90447	0.0781064	-4.21858
ILMN_3284084	LOC392522	0.17415	7.49248	1.90445	0.0781087	-4.21861
ILMN_2211263	RFK	-0.163026	7.55929	-1.90427	0.0781348	-4.21887
ILMN_1749409	LOC649864	-0.157628	8.25485	-1.90422	0.078142	-4.21894
ILMN_1729417	GNE	-0.168527	10.1958	-1.9031	0.0782983	-4.22053
ILMN_3200362	LOC727908	-0.349097	10.1036	-1.90291	0.0783246	-4.2208
ILMN_1727738	RAB33B	-0.162343	8.71858	-1.90247	0.078386	-4.22142
ILMN_1765332	TIMM10	0.147597	9.73826	1.90232	0.0784072	-4.22164
ILMN_1673604	YIPF3	-0.129971	10.9071	-1.90225	0.0784168	-4.22174
ILMN_3215381	LOC645175	-0.17533	8.73288	-1.90158	0.0785104	-4.22269
ILMN_1664761	TMEM138	0.151746	11.2694	1.9013	0.0785501	-4.22309
ILMN_3201715	LOC100132369	-0.189813	7.56732	-1.90092	0.0786031	-4.22362
ILMN_1784602	CDKN1A	-0.135431	14.1135	-1.90089	0.0786077	-4.22367
ILMN_1768293	NUP155	-0.163223	8.54142	-1.90065	0.0786407	-4.224
ILMN_2178088	ZNF131	0.168353	9.55687	1.89994	0.0787403	-4.22501
ILMN_2211065	TMEM91	0.162194	10.6366	1.89987	0.0787498	-4.22511
ILMN_1777322	FAM91A1	-0.157758	9.17308	-1.89848	0.0789458	-4.22708
ILMN_1679042	LOC645937	0.155769	8.40899	1.89845	0.0789496	-4.22712
ILMN_3248906	ZC4H2	0.161142	7.47063	1.89736	0.079103	-4.22866
ILMN_1718044	ELAC2	0.165251	7.81731	1.89714	0.0791341	-4.22898
ILMN_1770161	BST1	0.133822	8.72767	1.89711	0.0791393	-4.22903
ILMN_1738825	HIC1	0.144685	7.52236	1.89655	0.0792177	-4.22981
ILMN_1659156	ANKRD16	0.139818	7.59421	1.89611	0.0792805	-4.23044
ILMN_1721344	MOBKL2A	-0.20242	9.154	-1.89593	0.0793054	-4.23069
ILMN_2075603	MRGPRF	0.149072	7.23569	1.89575	0.079331	-4.23095
ILMN_2374633	ZWILCH	-0.151256	9.13363	-1.89549	0.0793675	-4.23132
ILMN_1776216	MMGT1	-0.13033	11.8304	-1.89531	0.079393	-4.23157
ILMN_1750401	C17orf62	0.203253	9.77872	1.89482	0.0794629	-4.23227
ILMN_1652185	IL4R	0.132819	10.3636	1.89458	0.0794971	-4.23261
ILMN_1674650	C9orf95	-0.194885	9.42985	-1.89449	0.0795087	-4.23273
ILMN_3211615	LOC728262	-0.21692	7.76167	-1.89441	0.0795202	-4.23284
ILMN_1728810	NDUFS1	-0.296576	7.54965	-1.89441	0.0795206	-4.23285
ILMN_1706553	SMG7	0.143375	11.077	1.89439	0.0795228	-4.23287
ILMN_1692664	PRR5	0.168241	9.14124	1.89411	0.0795628	-4.23327
ILMN_1667476	LTBR	0.15104	11.0304	1.89409	0.0795665	-4.23331
ILMN_2178855	GPAM	-0.147762	7.60455	-1.89355	0.0796433	-4.23407
ILMN_1806937	C19orf62	0.152569	10.4289	1.89257	0.0797814	-4.23545
ILMN_1748092	F8A3	0.201581	7.05495	1.89229	0.0798221	-4.23585
ILMN_1801304	FAM78A	0.329572	7.39175	1.89151	0.0799326	-4.23695
ILMN_3243461	RPRD1B	0.131263	8.38696	1.89129	0.0799644	-4.23727
ILMN_2192620	DCAF15	0.220637	8.00757	1.89111	0.0799893	-4.23752
ILMN_1792672	POLR2D	0.14995	8.98272	1.89088	0.0800229	-4.23785
ILMN_3288529	LOC645630	-0.261148	9.86604	-1.88963	0.0802002	-4.23961
ILMN_2389501	HSD11B1	-0.188513	8.73035	-1.88925	0.0802553	-4.24015
ILMN_3260070	LOC100128266	0.223795	11.2732	1.88916	0.0802674	-4.24027
ILMN_1754757	SCNN1D	0.161291	7.44092	1.88914	0.0802702	-4.2403
ILMN_1690783	TREML1	0.165946	7.5181	1.88851	0.0803608	-4.2412
ILMN_1653115	ECH1	0.167253	10.9984	1.88836	0.080382	-4.24141
ILMN_1710075	FAM89A	-0.220705	9.32118	-1.88817	0.0804096	-4.24168
ILMN_1678454	CASP4	-0.162748	12.8761	-1.88804	0.0804283	-4.24186
ILMN_1810992	CAD	0.212676	7.43694	1.88761	0.0804899	-4.24247
ILMN_1781389	PGLYRP4	0.239691	7.46231	1.88685	0.0805988	-4.24355
ILMN_1727073	MEA1	0.210431	9.44681	1.88644	0.0806572	-4.24412
ILMN_3202885	LOC643856	0.142582	8.639	1.8864	0.0806625	-4.24417
ILMN_3227136	LOC729020	-0.169824	7.55015	-1.88634	0.080672	-4.24427
ILMN_1651346	TICAM2	-0.15681	10.9862	-1.88613	0.0807014	-4.24455
ILMN_1675421	LOC389293	-0.195003	8.87529	-1.88581	0.0807472	-4.24501
ILMN_2358919	TP53I3	0.146531	9.68759	1.88501	0.0808628	-4.24614
ILMN_1787680	SELS	-0.141129	12.6523	-1.88496	0.0808693	-4.24621
ILMN_1776347	TCP1	-0.173584	10.9056	-1.88334	0.0811031	-4.2485
ILMN_1700202	TMEM135	-0.15625	9.4562	-1.88231	0.0812526	-4.24996
ILMN_1706413	C1orf66	0.154818	7.53217	1.88205	0.0812897	-4.25032
ILMN_1655077	PRDM1	-0.151976	10.6593	-1.88203	0.0812931	-4.25035
ILMN_1797318	HSPA14	-0.132523	9.05106	-1.88158	0.0813584	-4.25099
ILMN_1815158	GPS2	0.16679	8.92395	1.88111	0.0814251	-4.25164
ILMN_1743130	PTGFRN	0.159997	7.97424	1.88011	0.0815699	-4.25305
ILMN_1679891	NAF1	0.163754	8.33824	1.88	0.0815868	-4.25321
ILMN_1660193	ZNF529	0.180522	8.16499	1.87996	0.0815922	-4.25327
ILMN_1731984	HMGN3	0.16487	7.5275	1.87926	0.0816938	-4.25425
ILMN_1696537	DDIT4L	-0.209318	8.27494	-1.87842	0.0818157	-4.25544
ILMN_1814315	PBXIP1	0.179111	7.70615	1.8784	0.0818189	-4.25547
ILMN_3248263	CCDC93	0.137561	10.0685	1.87789	0.0818937	-4.25619
ILMN_2130838	UTP11L	0.131289	9.80285	1.87714	0.0820018	-4.25724
ILMN_3251217	PDXDC2	0.163827	7.00114	1.87712	0.0820055	-4.25728
ILMN_1769704	FLJ39632	0.156483	7.54691	1.87677	0.0820561	-4.25776
ILMN_1701006	HEXIM2	0.143399	7.30123	1.87645	0.0821022	-4.25821
ILMN_3251728	MTMR10	-0.13258	10.9104	-1.87633	0.0821201	-4.25838
ILMN_1671237	GNGT2	0.150111	8.75603	1.87626	0.0821303	-4.25848
ILMN_1652215	LOC644310	0.178631	10.1009	1.87565	0.0822202	-4.25935
ILMN_3235282	ATAD2B	-0.206242	7.54531	-1.8755	0.0822415	-4.25955
ILMN_1781234	CCDC22	0.170555	8.0336	1.87307	0.0825975	-4.26298
ILMN_1815130	MICALL1	-0.165647	9.05903	-1.87057	0.0829644	-4.26649
ILMN_1722538	DEFB123	0.460398	7.72405	1.87056	0.0829656	-4.2665
ILMN_1806486	LOC389137	-0.224885	9.38508	-1.87049	0.0829767	-4.26661
ILMN_1707286	FLJ22662	0.136249	12.9851	1.86889	0.083212	-4.26885
ILMN_1799128	SLC30A9	-0.162467	10.4364	-1.86864	0.0832496	-4.26921
ILMN_3195497	LOC100128309	0.162271	7.44227	1.86843	0.0832809	-4.26951
ILMN_1671891	PID1	-0.151687	7.98272	-1.86815	0.0833214	-4.26989
ILMN_1770388	VPS39	0.241921	8.34243	1.86806	0.0833349	-4.27002
ILMN_3242586	RHOU	-0.158526	12.5823	-1.86795	0.0833505	-4.27017
ILMN_1730562	KRTAP7-1	0.182164	8.24561	1.86765	0.0833951	-4.27059
ILMN_1763452	EVI2B	0.167693	12.3155	1.86755	0.0834097	-4.27073
ILMN_1803774	STK16	0.155426	9.67217	1.86692	0.0835037	-4.27162
ILMN_1695991	COLQ	-0.222947	7.74335	-1.86683	0.083517	-4.27175
ILMN_1677953	OGFOD1	0.159663	9.71039	1.86665	0.0835431	-4.272
ILMN_1743032	CTSS	-0.155891	12.723	-1.86649	0.083567	-4.27222
ILMN_1654612	ZNF589	0.183625	7.99639	1.86611	0.0836233	-4.27276
ILMN_1663954	TH1L	0.165923	8.88166	1.86602	0.0836365	-4.27288
ILMN_1724493	LYSMD2	0.157519	11.923	1.86599	0.0836406	-4.27292
ILMN_1813175	LPHN1	0.353413	7.274	1.86565	0.0836922	-4.27341
ILMN_3187612	LOC100128084	-0.309585	13.303	-1.86501	0.0837861	-4.2743
ILMN_2056760	MKRN2	-0.142354	9.9228	-1.86497	0.083793	-4.27436
ILMN_3191227	LOC100129267	-0.197945	7.4265	-1.86449	0.0838648	-4.27504
ILMN_1769013	ASGR1	-0.143486	10.419	-1.86433	0.0838878	-4.27526
ILMN_3237353	LOC727748	-0.207316	7.03208	-1.86432	0.0838895	-4.27528
ILMN_1786105	PCBD1	0.139538	10.2102	1.8643	0.0838919	-4.2753
ILMN_1796206	LOC642678	-0.271744	8.04596	-1.86427	0.0838964	-4.27534
ILMN_1757036	AQP12A	-0.149422	8.03133	-1.86415	0.0839149	-4.27551
ILMN_1808792	ALKBH6	0.158977	8.5889	1.86298	0.0840884	-4.27715
ILMN_1813840	AOF2	-0.168868	9.43436	-1.86292	0.0840974	-4.27724
ILMN_1743303	TTC1	0.13805	9.25248	1.86263	0.0841413	-4.27765
ILMN_1728471	ARFGEF1	-0.143757	9.9962	-1.86224	0.0841992	-4.27819
ILMN_1703891	TBC1D9	-0.176532	11.1973	-1.86123	0.0843494	-4.2796
ILMN_3234142	LOC728855	0.185306	9.06333	1.86096	0.08439	-4.27999
ILMN_1746720	TTC39C	0.147292	7.85758	1.86051	0.0844583	-4.28063
ILMN_1776412	KRTAP10-11	0.161129	8.15775	1.85999	0.0845355	-4.28135
ILMN_1678781	SNX26	0.188062	7.62543	1.85992	0.0845459	-4.28145
ILMN_1779486	FAM126B	-0.215153	9.28927	-1.85923	0.0846499	-4.28242
ILMN_3295109	LOC653557	0.162228	8.14295	1.85804	0.0848287	-4.28409
ILMN_1774584	C2orf28	0.133519	12.7805	1.858	0.0848345	-4.28414
ILMN_1665066	C4orf14	0.177328	9.38799	1.8573	0.084939	-4.28512
ILMN_1690638	LOC402677	-0.176352	8.55366	-1.85699	0.084986	-4.28556
ILMN_1731720	PDRG1	0.187545	9.46408	1.85634	0.0850832	-4.28646
ILMN_2136089	MTE	-0.265448	9.88617	-1.85597	0.0851398	-4.28699
ILMN_1732725	SAPS3	0.13777	8.97648	1.85596	0.0851408	-4.28699
ILMN_1700028	C9orf156	0.145804	9.57566	1.85596	0.0851411	-4.287
ILMN_3308138	RNU4-2	-0.200767	7.47787	-1.85524	0.0852489	-4.288
ILMN_1812552	PHCA	0.16289	10.7824	1.85487	0.0853054	-4.28852
ILMN_1790100	C11orf82	-0.233472	7.519	-1.85426	0.0853974	-4.28938
ILMN_1799467	SAMD9L	-0.151712	10.6767	-1.85384	0.0854608	-4.28996
ILMN_1801851	ALPPL2	0.17635	7.42311	1.8532	0.0855575	-4.29086
ILMN_1713605	RPAP1	0.146415	7.69169	1.85307	0.0855781	-4.29105
ILMN_1793616	RNF38	-0.137967	10.7813	-1.85301	0.0855864	-4.29112
ILMN_2053567	FASTKD2	-0.14241	7.71546	-1.853	0.0855882	-4.29114
ILMN_2383305	GPATCH4	0.160308	8.06404	1.8529	0.0856038	-4.29128
ILMN_1662263	MDP1	0.14838	8.49268	1.85266	0.0856399	-4.29162
ILMN_2403730	ATP6V1H	-0.146313	11.9546	-1.85228	0.085697	-4.29215
ILMN_3225309	LOC730176	-0.164161	8.5791	-1.85214	0.0857188	-4.29235
ILMN_1809894	TMEM117	-0.208137	7.3702	-1.85184	0.0857637	-4.29276
ILMN_2328224	MADD	0.153797	8.33384	1.85105	0.0858836	-4.29387
ILMN_1790106	PLP1	0.212531	8.9602	1.85098	0.0858948	-4.29397
ILMN_3240943	LOC100133772	-0.207735	12.0302	-1.85096	0.0858978	-4.294
ILMN_1676731	C17orf65	0.192307	7.20616	1.85091	0.0859052	-4.29406
ILMN_1690262	SNAI3	0.218604	7.46053	1.85086	0.0859129	-4.29413
ILMN_1703379	VPS41	-0.137824	11.6245	-1.85029	0.0859992	-4.29493
ILMN_1652521	MTMR9	-0.142384	9.794	-1.85019	0.0860142	-4.29507
ILMN_1656361	LOC201175	-0.226386	9.02973	-1.84915	0.086172	-4.29652
ILMN_1753393	OSGEP	-0.123682	9.55859	-1.84907	0.086185	-4.29663
ILMN_1804938	GPR175	0.161804	10.413	1.8488	0.0862259	-4.29701
ILMN_3213925	LOC441481	0.210401	10.9912	1.84833	0.0862978	-4.29767
ILMN_1708805	NCOA3	-0.146661	10.266	-1.84695	0.086508	-4.29959
ILMN_3236675	LOC100133823	0.178006	8.45471	1.84513	0.0867874	-4.30214
ILMN_1780146	ZNF607	-0.275381	6.73511	-1.84472	0.0868501	-4.30271
ILMN_1682038	SNORA25	-0.152136	8.70831	-1.84464	0.0868617	-4.30282
ILMN_1788062	SH3GL1	-0.167668	8.99766	-1.8445	0.0868841	-4.30302
ILMN_1755224	TMEM102	-0.134308	7.45829	-1.84421	0.0869276	-4.30342
ILMN_1713124	AKR1C3	0.196992	8.02569	1.84377	0.0869957	-4.30403
ILMN_1777895	LRRC37B	-0.168712	9.07063	-1.84301	0.087112	-4.30509
ILMN_1811921	CSRP1	0.179623	10.2969	1.84291	0.0871281	-4.30523
ILMN_1737738	NDUFA12	0.137061	12.238	1.84284	0.0871393	-4.30534
ILMN_1653711	FZD2	0.131539	8.08993	1.84266	0.0871658	-4.30558
ILMN_1717644	ZNF717	0.192101	7.13103	1.84256	0.0871825	-4.30573
ILMN_3244248	TMEM14D	0.138265	11.9892	1.84249	0.0871924	-4.30582
ILMN_3211887	LOC727821	-0.275751	11.2938	-1.8422	0.0872375	-4.30623
ILMN_1726666	GPX3	-0.182531	9.96088	-1.84202	0.0872658	-4.30648
ILMN_3199755	LOC646821	-0.184196	9.14374	-1.84152	0.0873419	-4.30717
ILMN_3236112	TP53TG1	0.168446	7.36457	1.84137	0.0873646	-4.30738
ILMN_1790537	C16orf75	-0.142574	8.26772	-1.84137	0.0873648	-4.30738
ILMN_1679727	CLK1	-0.178802	11.2431	-1.84135	0.087369	-4.30742
ILMN_1798804	SRPK1	-0.143938	8.70846	-1.84073	0.0874634	-4.30827
ILMN_1671326	EIF2C1	0.178172	9.08678	1.84017	0.0875499	-4.30905
ILMN_2041101	ANXA2P1	-0.161218	13.9748	-1.84006	0.0875668	-4.3092
ILMN_1700549	ERLIN2	-0.134494	8.8692	-1.83993	0.0875882	-4.30939
ILMN_3235922	C11orf21	-0.148098	7.2711	-1.83985	0.0875993	-4.30949
ILMN_1815578	ZNF223	-0.232303	10.5	-1.83966	0.0876293	-4.30976
ILMN_1714809	RPIA	-0.145197	9.05007	-1.83837	0.0878288	-4.31156
ILMN_1737184	CDCA7	-0.164463	7.18768	-1.83738	0.0879834	-4.31295
ILMN_2191568	TUSC4	0.194786	8.93192	1.83735	0.0879871	-4.31298
ILMN_3243175	LOC100132727	-0.274189	12.0977	-1.83678	0.0880755	-4.31377
ILMN_2212590	TMEM170A	-0.159054	9.57861	-1.83665	0.0880961	-4.31396
ILMN_1805827	PPA1	-0.135732	12.2828	-1.83557	0.0882638	-4.31546
ILMN_1684789	CCDC101	0.220433	8.34935	1.83547	0.0882798	-4.3156
ILMN_1658830	C10orf26	0.203357	9.45701	1.83504	0.0883464	-4.3162
ILMN_1713486	RNF25	0.141669	7.43312	1.83499	0.088355	-4.31628
ILMN_3199780	LOC401076	-0.169871	12.4048	-1.83422	0.0884742	-4.31734
ILMN_1726769	CNDP2	-0.116081	13.9452	-1.83416	0.0884842	-4.31743
ILMN_3249435	UBASH3B	-0.152976	8.16228	-1.83411	0.0884916	-4.31749
ILMN_1790891	CKAP4	0.156806	10.0455	1.83403	0.0885046	-4.31761
ILMN_1815924	NUP107	-0.14695	9.57997	-1.83382	0.0885373	-4.3179
ILMN_1651987	C6orf129	0.179559	8.76514	1.83233	0.0887701	-4.31997
ILMN_1657475	GALT	0.170101	8.98888	1.83189	0.0888386	-4.32058
ILMN_2092664	ADSS	-0.163697	10.6494	-1.82879	0.0893245	-4.32488
ILMN_1739008	ATG9A	0.228684	8.89766	1.82874	0.0893322	-4.32495
ILMN_1800221	LOC643624	0.180179	7.04667	1.82868	0.0893418	-4.32504
ILMN_3238269	NDUFA6	0.147615	10.1826	1.82851	0.0893695	-4.32528
ILMN_1661484	ZBTB45	-0.146643	7.96442	-1.82831	0.0894005	-4.32556
ILMN_1685009	ITGAM	0.14512	11.2956	1.82824	0.089412	-4.32566
ILMN_1773389	PLTP	0.207712	10.6755	1.82782	0.0894776	-4.32623
ILMN_1739622	PPP1R12A	-0.146642	9.38921	-1.8275	0.0895275	-4.32667
ILMN_1743966	BCL9L	0.191679	8.89602	1.82706	0.0895977	-4.32729
ILMN_3240900	LOC100134728	-0.133756	9.85755	-1.82691	0.0896215	-4.3275
ILMN_1802611	SPEN	0.139285	11.2542	1.82635	0.089709	-4.32827
ILMN_1732216	NARS	-0.119132	12.3973	-1.82629	0.0897186	-4.32836
ILMN_1806010	CUL9	0.156245	7.9528	1.82559	0.0898298	-4.32933
ILMN_1764723	SH3PXD2B	0.214292	7.21069	1.8252	0.0898915	-4.32987
ILMN_1686985	MTM1	-0.129422	8.99469	-1.82517	0.0898956	-4.32991
ILMN_1679800	BRIX1	-0.140982	9.76817	-1.82446	0.0900078	-4.33089
ILMN_1728106	TNF	0.514734	12.0346	1.8244	0.0900182	-4.33098
ILMN_1767839	ZFP41	0.321849	7.76315	1.82426	0.0900406	-4.33118
ILMN_1721024	SRFBP1	-0.236258	8.92156	-1.82376	0.0901196	-4.33187
ILMN_1804568	HOMER1	-0.165232	7.03422	-1.82372	0.0901255	-4.33192
ILMN_1793934	PISD	0.151234	9.33127	1.82332	0.0901892	-4.33248
ILMN_1746492	RABL4	0.212715	8.41857	1.82303	0.0902345	-4.33288
ILMN_3245452	FAM149B1	-0.140124	9.78595	-1.82298	0.0902428	-4.33295
ILMN_2044453	LPAR5	-0.211522	8.61849	-1.82292	0.0902535	-4.33304
ILMN_2181892	BEX2	0.188559	7.26505	1.82276	0.0902783	-4.33326
ILMN_1682264	DCAF7	0.126095	11.498	1.82255	0.0903116	-4.33355
ILMN_1752802	CLPTM1L	0.181805	10.333	1.8222	0.0903666	-4.33403
ILMN_1790689	CRISPLD2	-0.219859	7.92426	-1.82136	0.090501	-4.3352
ILMN_2345353	LST1	-0.209948	10.734	-1.82072	0.0906031	-4.33609
ILMN_1697081	GAL3ST3	0.180703	7.16314	1.82066	0.0906121	-4.33617
ILMN_1815734	FCHSD2	-0.212508	8.80145	-1.82059	0.0906237	-4.33627
ILMN_1793651	UBE2N	-0.14489	10.6058	-1.82023	0.0906816	-4.33677
ILMN_1691499	TJP1	-0.152243	7.77227	-1.81981	0.0907472	-4.33734
ILMN_2192385	TTC19	-0.114444	9.36478	-1.81824	0.0909981	-4.33951
ILMN_3201703	LOC728152	0.220223	7.1239	1.81813	0.091016	-4.33967
ILMN_1774779	LOC647121	-0.226147	7.28194	-1.81812	0.0910173	-4.33968
ILMN_3238745	SNORA55	0.149906	7.82702	1.81711	0.0911791	-4.34108
ILMN_1672331	MAP3K7IP2	-0.151087	8.61997	-1.81707	0.0911863	-4.34114
ILMN_1758895	CTSK	0.148766	10.9246	1.81705	0.0911891	-4.34116
ILMN_1656194	TSPAN10	0.124474	12.1385	1.8169	0.0912129	-4.34137
ILMN_1784300	TUBA4A	0.192536	7.96581	1.8157	0.0914055	-4.34303
ILMN_1733970	BAG1	0.167016	7.14692	1.81401	0.0916769	-4.34536
ILMN_2192281	CARD8	-0.170317	9.42331	-1.81377	0.0917156	-4.3457
ILMN_2050255	UCKL1	0.156998	9.81117	1.81371	0.0917257	-4.34578
ILMN_1709611	PSMA1	-0.132699	12.7142	-1.81343	0.0917712	-4.34617
ILMN_3296468	LOC645195	-0.151322	7.52592	-1.81182	0.0920302	-4.34839
ILMN_2311518	TROVE2	-0.167716	11.4992	-1.81131	0.0921132	-4.3491
ILMN_1724194	NPEPL1	0.142355	9.66829	1.81021	0.0922912	-4.35062
ILMN_1741477	SMAD4	0.132112	11.1602	1.81005	0.092317	-4.35084
ILMN_1774844	MAPKAPK2	0.13703	10.578	1.80995	0.0923338	-4.35098
ILMN_1716988	OPN3	0.165194	10.0333	1.80972	0.0923699	-4.35129
ILMN_1663379	FBXL15	0.149557	9.03976	1.80699	0.0928145	-4.35507
ILMN_2245305	ABHD12	0.142412	11.3035	1.80689	0.0928304	-4.3552
ILMN_2096654	COMMD4	0.138519	10.6717	1.80687	0.0928338	-4.35523
ILMN_1718033	LYPD5	-0.132148	8.34926	-1.80674	0.0928545	-4.35541
ILMN_3268697	LOC100129882	0.642475	9.69338	1.80651	0.0928929	-4.35573
ILMN_2222317	DNAJB4	-0.200154	9.08975	-1.80627	0.0929314	-4.35606
ILMN_3238633	SDHAF2	0.116886	11.4539	1.80504	0.0931322	-4.35776
ILMN_2205935	SFXN1	0.163662	7.0346	1.80496	0.0931445	-4.35786
ILMN_1785402	LTBP1	0.522505	7.70023	1.80428	0.0932561	-4.3588
ILMN_2090782	GCSH	-0.158199	8.00828	-1.80408	0.093289	-4.35908
ILMN_2393149	ALOX15B	0.192993	8.50584	1.80383	0.0933303	-4.35943
ILMN_3290211	LOC644761	0.124844	8.72284	1.8034	0.0933999	-4.36001
ILMN_3294741	LOC644496	0.20992	9.45867	1.80328	0.0934201	-4.36018
ILMN_1686623	CSF1R	0.124361	13.3092	1.80207	0.0936188	-4.36185
ILMN_3237907	EIF2B3	-0.199798	8.83464	-1.80076	0.0938339	-4.36366
ILMN_1727813	BRP44	0.119941	11.0126	1.80052	0.0938737	-4.36399
ILMN_2405602	OSBPL1A	-0.223396	11.7315	-1.79992	0.0939714	-4.36481
ILMN_1760280	NXT1	0.136086	8.93283	1.79988	0.0939778	-4.36486
ILMN_2219134	RPS15	0.153987	13.3883	1.79919	0.0940928	-4.36582
ILMN_1690870	LOC401056	0.358951	7.59202	1.79915	0.0940991	-4.36587
ILMN_1687840	ABCB7	-0.151134	8.82406	-1.79905	0.0941152	-4.36601
ILMN_1737860	ZNF70	0.178671	8.6439	1.79898	0.0941267	-4.3661
ILMN_1788810	C12orf30	-0.134705	8.71065	-1.79846	0.0942128	-4.36682
ILMN_1655894	MYL1	0.153464	7.48019	1.7984	0.0942223	-4.3669
ILMN_3215461	LOC100131989	-0.250203	9.58416	-1.79798	0.0942921	-4.36748
ILMN_1666399	RING1	0.128228	11.7806	1.79789	0.0943058	-4.3676
ILMN_1748473	GIMAP4	-0.167387	12.525	-1.79759	0.0943566	-4.36802
ILMN_1694140	AFAP1L1	0.172031	7.97732	1.79739	0.0943889	-4.36829
ILMN_1715968	MLL4	0.163415	9.20576	1.79698	0.094457	-4.36886
ILMN_1720373	SLC7A5	0.151588	11.099	1.79592	0.0946325	-4.37031
ILMN_3242120	RAP1BL	-0.14431	11.4148	-1.79539	0.0947193	-4.37103
ILMN_1797895	FFAR2	0.146863	7.91275	1.7946	0.0948508	-4.37212
ILMN_1700044	SAP130	0.141858	9.51232	1.79454	0.0948603	-4.3722
ILMN_1750088	VRK2	-0.13924	9.54528	-1.79451	0.0948657	-4.37225
ILMN_2388547	EPSTI1	-0.122712	13.9883	-1.79428	0.0949049	-4.37257
ILMN_3254492	LOC100129650	0.141775	10.8125	1.79418	0.094921	-4.3727
ILMN_1778488	WDR41	-0.133617	10.0058	-1.79362	0.0950136	-4.37347
ILMN_2041236	GARNL4	-0.159872	8.05022	-1.79348	0.0950364	-4.37366
ILMN_1801443	TSKU	0.194845	8.46127	1.79299	0.0951187	-4.37434
ILMN_2307450	ZNF302	-0.143828	9.88067	-1.79296	0.0951232	-4.37437
ILMN_1667460	SULF2	0.175281	8.0464	1.79188	0.0953028	-4.37586
ILMN_1714759	CNIH4	-0.123017	11.6179	-1.79136	0.0953911	-4.37658
ILMN_1709334	TM9SF1	0.147838	9.90701	1.79135	0.0953928	-4.3766
ILMN_2143383	TTTY14	-0.196143	7.34417	-1.79099	0.0954522	-4.37708
ILMN_1691716	SAMD6	-0.190873	7.5061	-1.79059	0.0955184	-4.37763
ILMN_1752197	PDDC1	0.17998	7.39894	1.79042	0.0955473	-4.37787
ILMN_1744835	MRPL21	0.128381	10.4434	1.79023	0.095579	-4.37813
ILMN_1752269	ACSS1	-0.202237	7.75485	-1.78967	0.0956723	-4.37889
ILMN_1776861	HAP1	0.250401	7.63299	1.78941	0.0957168	-4.37926
ILMN_1659075	HLA-DOA	-0.187875	11.8408	-1.78872	0.0958318	-4.3802
ILMN_1760890	SEPN1	0.171294	10.8073	1.78811	0.095934	-4.38104
ILMN_1811367	MAT2B	-0.12233	12.8965	-1.78781	0.0959845	-4.38145
ILMN_1784985	PRRT3	0.140965	6.92864	1.78778	0.0959891	-4.38149
ILMN_1713505	NPC1	-0.125779	11.898	-1.78775	0.0959948	-4.38153
ILMN_1683682	DAGLA	0.125024	9.27326	1.78767	0.0960075	-4.38164
ILMN_1742798	SFRS10	-0.123932	11.3845	-1.78745	0.0960452	-4.38194
ILMN_1796119	ZUFSP	-0.178465	9.49174	-1.78744	0.0960465	-4.38196
ILMN_1780987	RFXANK	0.140181	9.00307	1.78737	0.0960572	-4.38204
ILMN_1727704	LRRC29	0.234638	7.84226	1.7865	0.096204	-4.38324
ILMN_1687864	POP5	0.132463	7.81492	1.78602	0.0962842	-4.38389
ILMN_1702787	SEMA4A	0.219891	10.3455	1.78562	0.0963526	-4.38445
ILMN_3247424	ADAP1	0.209586	8.42545	1.78497	0.0964619	-4.38534
ILMN_3273268	FAM75C1	0.206123	8.9333	1.78461	0.0965227	-4.38583
ILMN_2075800	PTK6	0.150992	7.30184	1.78444	0.096551	-4.38606
ILMN_1663640	MAOA	0.164447	8.7015	1.78438	0.0965611	-4.38615
ILMN_1773313	USMG5	-0.147358	9.73826	-1.784	0.0966255	-4.38667
ILMN_3240541	EML2	0.162113	7.7325	1.784	0.0966255	-4.38667
ILMN_1760855	OCRL	-0.136574	9.70401	-1.78391	0.0966409	-4.38679
ILMN_1666276	LOC643451	0.193014	7.16311	1.78356	0.0967004	-4.38728
ILMN_3245678	RNU1A3	-0.212688	9.12537	-1.78323	0.0967548	-4.38772
ILMN_1765557	OLFML2B	0.205569	7.63816	1.78269	0.0968468	-4.38846
ILMN_3181474	C13orf29	-0.146451	7.7324	-1.78192	0.096976	-4.38951
ILMN_1736563	LOC730050	-0.16989	7.38884	-1.78179	0.0969988	-4.38969
ILMN_1708482	TMEM80	0.245231	8.20559	1.78155	0.0970393	-4.39002
ILMN_1764596	MPST	0.207513	8.179	1.78153	0.0970426	-4.39005
ILMN_3240370	C11orf83	0.163577	7.18984	1.78138	0.0970677	-4.39025
ILMN_1726901	KLC1	0.167319	8.65712	1.78134	0.097075	-4.39031
ILMN_3237319	LOC678655	0.180396	8.97684	1.78127	0.097087	-4.3904
ILMN_2222992	ETF1	0.131687	11.4409	1.78057	0.0972048	-4.39136
ILMN_2175712	NDUFA11	0.146812	11.7671	1.78055	0.0972094	-4.39139
ILMN_1658083	ABT1	-0.177996	7.29578	-1.77979	0.0973375	-4.39242
ILMN_1813704	KIAA1199	0.205251	6.88348	1.77957	0.0973757	-4.39273
ILMN_1800750	ZNF692	0.139406	7.7189	1.77918	0.0974412	-4.39326
ILMN_3247256	LOC646996	-0.278333	10.7829	-1.77909	0.0974565	-4.39338
ILMN_1664956	SSU72	0.142601	11.8006	1.77908	0.0974585	-4.3934
ILMN_1706434	LOC440359	0.160727	9.82924	1.7789	0.0974887	-4.39364
ILMN_1705066	BTBD11	-0.180234	7.87329	-1.77876	0.0975137	-4.39384
ILMN_1664243	USE1	0.152446	7.11993	1.77875	0.0975157	-4.39386
ILMN_1680208	LOC284821	0.148022	12.9795	1.77777	0.0976814	-4.39519
ILMN_1770071	IFITM4P	0.176926	8.57128	1.77777	0.097682	-4.39519
ILMN_1784175	KIAA1383	-0.133496	7.15721	-1.77744	0.0977374	-4.39564
ILMN_2143250	FAR1	-0.153006	8.99003	-1.77705	0.0978037	-4.39617
ILMN_3238576	FOXD4L4	-0.235406	7.00007	-1.77695	0.097822	-4.39632
ILMN_3300663	LOC728661	0.116543	11.2071	1.77691	0.0978291	-4.39637
ILMN_1705737	IMPDH2	0.180015	9.40928	1.77648	0.0979014	-4.39695
ILMN_1779530	COG6	-0.165852	8.19399	-1.77644	0.0979081	-4.397
ILMN_1660923	HCG4	0.137147	13.8152	1.77625	0.0979412	-4.39727
ILMN_1690114	PTPLAD2	-0.20259	11.6821	-1.77502	0.0981518	-4.39895
ILMN_1762281	DCTN3	0.145011	10.0622	1.77463	0.0982176	-4.39948
ILMN_1772796	DYNLL2	0.154789	8.8073	1.77439	0.0982588	-4.39981
ILMN_2198515	ARRDC3	0.214005	9.08753	1.77404	0.0983197	-4.40029
ILMN_3225121	LOC728484	-0.195825	10.0577	-1.77359	0.0983964	-4.4009
ILMN_2103547	GOLGA8B	-0.167444	8.52652	-1.77338	0.0984314	-4.40118
ILMN_1673352	IFITM2	0.152454	14.3628	1.77331	0.0984445	-4.40128
ILMN_1807649	SPOPL	-0.18691	8.15996	-1.77299	0.0984996	-4.40172
ILMN_3249361	NOS2	-0.224919	7.13801	-1.77202	0.0986656	-4.40304
ILMN_1685602	TMEM41A	0.180349	8.01915	1.77184	0.0986959	-4.40328
ILMN_1678547	CPNE9	0.147787	7.73796	1.77126	0.0987966	-4.40408
ILMN_1690826	TNKS1BP1	0.174804	6.94592	1.77105	0.098833	-4.40437
ILMN_1765409	STAM	-0.129858	9.58597	-1.77084	0.0988692	-4.40465
ILMN_1655557	INTS6	-0.136195	10.251	-1.7703	0.0989613	-4.40538
ILMN_2281486	CNGA3	0.178332	7.15844	1.77022	0.098975	-4.40549
ILMN_1808219	HEATR3	-0.173924	8.48514	-1.76948	0.099103	-4.4065
ILMN_3249419	LOC728457	-0.272293	9.6759	-1.76881	0.0992198	-4.40742
ILMN_2218780	PPM2C	-0.244124	8.08751	-1.76875	0.0992289	-4.4075
ILMN_3216979	LOC646949	-0.132826	10.1036	-1.7679	0.0993762	-4.40866
ILMN_3213792	LOC439953	-0.125458	14.5446	-1.76529	0.0998294	-4.41222
ILMN_1701641	LOC642017	0.130243	7.9418	1.7645	0.0999659	-4.41329
ILMN_1815121	PLAGL1	0.168031	9.14917	1.76435	0.099992	-4.41349
ILMN_1788268	NAPG	-0.181956	7.9546	-1.76382	0.100085	-4.41422
ILMN_2237746	ING3	-0.176911	10.0927	-1.76279	0.100264	-4.41561
ILMN_2383774	TRAF3	0.131968	8.25166	1.76235	0.100341	-4.41621
ILMN_3245625	RFX7	-0.139747	9.52559	-1.7622	0.100367	-4.41642
ILMN_1778347	NUDT2	0.14653	9.3295	1.76203	0.100397	-4.41665
ILMN_2086064	SNRPC	0.124651	10.6101	1.76191	0.100417	-4.4168
ILMN_3242883	AGAP8	-0.169189	8.85646	-1.7613	0.100523	-4.41763
ILMN_2370336	MS4A4A	-0.126265	10.5409	-1.76087	0.1006	-4.41823
ILMN_1684629	C20orf26	-0.139123	7.54397	-1.76058	0.100649	-4.41861
ILMN_1760143	ADRM1	0.170249	11.2655	1.75991	0.100767	-4.41952
ILMN_2318638	TGIF1	0.147214	11.151	1.75858	0.101001	-4.42134
ILMN_1705247	ACSL5	-0.141232	10.033	-1.75819	0.101068	-4.42186
ILMN_1815261	PDIA4	-0.15977	8.38966	-1.75775	0.101146	-4.42246
ILMN_1717781	VPS11	-0.167135	8.22221	-1.7577	0.101155	-4.42253
ILMN_1808500	CEP68	-0.183591	7.05973	-1.75734	0.101218	-4.42301
ILMN_1811551	DERA	-0.131208	12.1742	-1.75663	0.101343	-4.42398
ILMN_3250257	ACVRL1	-0.190587	8.0306	-1.75611	0.101434	-4.42468
ILMN_3246465	SNORA16A	-0.196969	7.2088	-1.75583	0.101484	-4.42507
ILMN_1717056	TXNRD1	0.122613	11.4069	1.75576	0.101497	-4.42517
ILMN_1750507	RPL9	0.12752	14.3368	1.75554	0.101535	-4.42546
ILMN_1675258	LOC441268	0.191172	7.90402	1.75544	0.101552	-4.42559
ILMN_1723834	FLJ32011	0.199499	7.63158	1.7549	0.101648	-4.42633
ILMN_1699859	GNPAT	-0.121476	10.0117	-1.75487	0.101654	-4.42637
ILMN_1747023	PTGIR	0.182422	8.36095	1.75469	0.101685	-4.42662
ILMN_1768553	LOC283050	0.231416	8.92371	1.75434	0.101746	-4.42708
ILMN_1703524	SRP68	0.132043	10.6689	1.7543	0.101754	-4.42714
ILMN_1792092	ZCCHC8	-0.121865	9.70078	-1.75375	0.101852	-4.4279
ILMN_1736597	TKT	0.166894	12.9023	1.75353	0.10189	-4.42818
ILMN_1726025	ASXL1	0.16086	8.46997	1.75305	0.101976	-4.42884
ILMN_1761206	PALMD	0.161532	7.02553	1.75227	0.102114	-4.4299
ILMN_2309534	RDM1	-0.186215	7.29514	-1.75192	0.102176	-4.43037
ILMN_2341793	CCT7	0.154722	11.5991	1.75188	0.102182	-4.43042
ILMN_2393296	GK	-0.167434	10.9951	-1.75154	0.102243	-4.43089
ILMN_1750689	MPP5	-0.14973	9.2135	-1.75138	0.102271	-4.4311
ILMN_1681503	MCM2	0.144485	7.36187	1.75133	0.10228	-4.43117
ILMN_1781691	TRAK2	0.132027	9.66956	1.75119	0.102305	-4.43136
ILMN_1813379	TNFRSF9	0.246135	9.92659	1.75093	0.102351	-4.43171
ILMN_2198376	PSMA4	-0.128576	13.3548	-1.75084	0.102367	-4.43183
ILMN_1729450	C16orf62	-0.142754	8.66118	-1.7506	0.10241	-4.43216
ILMN_1666845	KRT17	0.140495	7.44701	1.75049	0.102429	-4.43231
ILMN_1691616	LOC727935	0.142141	8.45283	1.74987	0.10254	-4.43315
ILMN_2053281	C14orf149	-0.174778	7.88967	-1.74985	0.102544	-4.43318
ILMN_1773154	NFKBIA	0.288513	13.7312	1.74979	0.102554	-4.43326
ILMN_1653039	LOC642934	-0.169998	9.22739	-1.74907	0.102682	-4.43423
ILMN_1688417	MYL2	0.129535	8.45848	1.74894	0.102705	-4.4344
ILMN_1668825	DKFZp686I15217	0.151193	7.50218	1.74889	0.102714	-4.43447
ILMN_3235096	SNORA28	-0.21734	7.61901	-1.7487	0.102749	-4.43474
ILMN_1784630	KBTBD11	-0.135586	7.39444	-1.74729	0.102999	-4.43664
ILMN_1744822	BECN1	0.125103	10.7606	1.7472	0.103015	-4.43676
ILMN_1787461	RUNX3	0.274534	12.4706	1.74679	0.103088	-4.43731
ILMN_1802831	MTMR12	0.122329	8.25839	1.74676	0.103094	-4.43736
ILMN_1704022	TMEM207	-0.283478	7.93881	-1.74637	0.103163	-4.43788
ILMN_1655941	DKFZp434N035	-0.210871	7.11854	-1.74624	0.103186	-4.43805
ILMN_3301824	TSEN15	-0.129511	8.17859	-1.74611	0.10321	-4.43823
ILMN_1738047	C10orf73	-0.143442	7.37336	-1.7457	0.103284	-4.43879
ILMN_1747204	HTRA2	0.165974	7.43265	1.74534	0.103348	-4.43928
ILMN_1721626	ARID5B	-0.250407	10.7139	-1.74519	0.103376	-4.43948
ILMN_1745423	UTP3	-0.142956	10.2495	-1.74516	0.10338	-4.43952
ILMN_1703686	BRF1	0.144166	7.07394	1.74476	0.103453	-4.44007
ILMN_1665327	ZNF92	-0.169176	7.1064	-1.74472	0.10346	-4.44012
ILMN_2161746	TRIP10	0.153713	9.76913	1.74447	0.103503	-4.44045
ILMN_3246004	LOC100133666	0.142696	7.81859	1.74379	0.103625	-4.44137
ILMN_1706957	BMPR1A	-0.132374	7.0803	-1.74337	0.103702	-4.44194
ILMN_1654320	LOC644250	-0.243854	11.4971	-1.74305	0.10376	-4.44238
ILMN_3233135	FAM178A	-0.198346	8.05501	-1.74286	0.103794	-4.44263
ILMN_1797219	CLCA1	0.287933	6.72376	1.74215	0.103922	-4.44359
ILMN_2082324	SLC36A4	-0.207892	8.93087	-1.74161	0.104018	-4.44431
ILMN_1661776	CENPJ	-0.178443	8.54702	-1.74158	0.104023	-4.44435
ILMN_1679483	INTS10	0.163803	8.88894	1.74132	0.10407	-4.44471
ILMN_3200299	LOC646942	0.132358	12.4839	1.74029	0.104257	-4.4461
ILMN_1705743	FLJ10357	0.260778	8.39471	1.74002	0.104305	-4.44646
ILMN_2326509	CASP1	-0.12811	12.8185	-1.73943	0.104412	-4.44726
ILMN_1665554	BRF2	0.140782	8.51497	1.73869	0.104545	-4.44825
ILMN_3246424	LOC100133600	0.257237	9.306	1.73796	0.104678	-4.44924
ILMN_2192072	MMP7	0.210762	11.9444	1.73751	0.104759	-4.44985
ILMN_2225348	ZNF805	-0.167137	7.5247	-1.73738	0.104782	-4.45002
ILMN_1685140	PRRC1	-0.149124	10.0455	-1.73706	0.104841	-4.45046
ILMN_1672589	SEMA4B	0.120425	7.83364	1.73704	0.104845	-4.45049
ILMN_2369785	SNRPD2	0.113338	13.3904	1.73688	0.104874	-4.4507
ILMN_1676709	SDK2	0.376899	7.22663	1.73627	0.104985	-4.45153
ILMN_1699676	C14orf147	-0.115703	8.9863	-1.73613	0.105009	-4.45171
ILMN_1660200	LOC652175	-0.219486	7.18017	-1.73579	0.105071	-4.45216
ILMN_1703412	LATS2	-0.27277	8.11848	-1.73542	0.105138	-4.45266
ILMN_2401978	STAT3	-0.134159	11.5606	-1.73541	0.105141	-4.45268
ILMN_1773763	MTA2	0.151049	8.98115	1.7346	0.105289	-4.45378
ILMN_1701058	TATDN1	0.180188	8.81142	1.73449	0.105308	-4.45392
ILMN_3246448	LOC100132540	0.183259	7.0327	1.73431	0.10534	-4.45416
ILMN_1707720	SLC1A5	-0.214258	9.63482	-1.73428	0.105347	-4.45421
ILMN_1749070	HLA-DPB1	-0.150478	11.7637	-1.7341	0.105379	-4.45444
ILMN_1724822	LOC399744	0.131596	7.66491	1.73381	0.105432	-4.45484
ILMN_1680591	RTKN	0.153757	7.35828	1.73283	0.105611	-4.45616
ILMN_1699226	UBR4	0.149176	10.4766	1.73282	0.105613	-4.45617
ILMN_1665831	CLPTM1	0.128828	10.7388	1.73261	0.105651	-4.45645
ILMN_1763694	RSPRY1	-0.2158	10.4172	-1.73173	0.105812	-4.45764
ILMN_1667657	TPP2	-0.316783	8.04317	-1.73091	0.105961	-4.45873
ILMN_1700652	CHAD	0.142523	7.34705	1.73062	0.106015	-4.45913
ILMN_3310643	MIR886	-0.135871	7.90634	-1.73028	0.106077	-4.45959
ILMN_2181968	CBL	0.135349	9.9248	1.73022	0.106088	-4.45966
ILMN_1718311	WBSCR19	-0.196893	8.13515	-1.73017	0.106098	-4.45974
ILMN_2157544	GBF1	-0.149133	8.06988	-1.72947	0.106225	-4.46067
ILMN_2340935	WBP5	0.138407	9.86012	1.72927	0.106262	-4.46094
ILMN_1689162	ACTR8	0.130886	8.1832	1.72904	0.106304	-4.46125
ILMN_1773369	MRPL48	-0.15243	8.47857	-1.72892	0.106327	-4.46142
ILMN_2306565	MTX2	-0.115973	10.4831	-1.72855	0.106395	-4.46192
ILMN_1704876	USP38	-0.134427	10.3965	-1.72785	0.106523	-4.46285
ILMN_3238001	LOC100132112	0.162301	7.33728	1.72731	0.106622	-4.46358
ILMN_1676026	MRPS26	0.124969	7.94056	1.72728	0.106629	-4.46362
ILMN_1710092	ZBTB46	0.190549	9.55254	1.72686	0.106706	-4.46419
ILMN_1673892	GK5	-0.224617	7.52384	-1.72656	0.106761	-4.46459
ILMN_1664464	PTGDS	0.172703	11.8218	1.72597	0.10687	-4.46538
ILMN_1695711	FAM105A	-0.138897	9.11806	-1.72556	0.106945	-4.46593
ILMN_1754130	TRIM52	-0.207672	7.40444	-1.72554	0.10695	-4.46596
ILMN_2056479	TXNL2	-0.147022	10.9578	-1.72487	0.107072	-4.46685
ILMN_1676792	LOC645138	-0.189653	13.3864	-1.72437	0.107165	-4.46753
ILMN_2329958	ABI1	-0.148456	11.7112	-1.72407	0.107221	-4.46793
ILMN_1811927	OR2W3	-0.141828	7.38704	-1.72384	0.107264	-4.46824
ILMN_1788468	ARGLU1	-0.113572	11.4587	-1.72378	0.107274	-4.46831
ILMN_1699651	IL6	0.563449	10.8145	1.72378	0.107275	-4.46833
ILMN_1773485	QKI	-0.182177	10.1293	-1.72343	0.10734	-4.46879
ILMN_1726597	FAM65B	-0.189457	7.98769	-1.72342	0.10734	-4.4688
ILMN_1660359	LOC654126	-0.14428	7.71203	-1.72314	0.107393	-4.46918
ILMN_1657234	CCL20	0.718145	10.6635	1.72294	0.10743	-4.46945
ILMN_2264011	GRAP	-0.165133	8.72477	-1.72247	0.107518	-4.47008
ILMN_1728975	SCO1	-0.117399	11.0377	-1.7224	0.107529	-4.47016
ILMN_3188174	LOC100129067	-0.204582	7.85899	-1.7224	0.10753	-4.47017
ILMN_1723871	OTUB1	0.218241	8.70087	1.72232	0.107546	-4.47028
ILMN_1785095	ATP6V0E2	0.135797	10.4743	1.72142	0.107712	-4.47148
ILMN_1665970	LOC646562	0.225681	7.88231	1.72133	0.107728	-4.4716
ILMN_1802669	PPP3CB	-0.134021	10.6387	-1.72055	0.107873	-4.47265
ILMN_1685176	SGMS2	0.182722	8.30532	1.72046	0.10789	-4.47277
ILMN_1695983	DDX42	0.138033	10.1677	1.72024	0.107932	-4.47307
ILMN_1687922	RP9	0.152755	8.95944	1.72008	0.10796	-4.47328
ILMN_1686852	LOC401002	0.145689	7.5507	1.71941	0.108086	-4.47418
ILMN_1704985	CYP27A1	0.159317	13.7812	1.71887	0.108187	-4.47491
ILMN_1711439	EMILIN1	0.219404	7.95974	1.71836	0.108282	-4.47559
ILMN_2361603	NDRG2	-0.15505	7.63345	-1.71833	0.108287	-4.47562
ILMN_1661809	PRRG4	-0.220247	8.27967	-1.71822	0.108308	-4.47577
ILMN_1736814	CLNS1A	0.116005	11.4178	1.71819	0.108313	-4.47581
ILMN_1659206	RARA	0.150278	9.58383	1.71799	0.108351	-4.47608
ILMN_1692665	UNC5B	0.233144	6.88176	1.71786	0.108375	-4.47625
ILMN_1657701	TMEM137	-0.244624	7.86346	-1.71771	0.108403	-4.47646
ILMN_1690268	HNRPUL1	0.148337	11.2071	1.71762	0.108419	-4.47657
ILMN_1809607	PPIF	0.144211	7.38728	1.71759	0.108426	-4.47662
ILMN_1655952	FAM39E	0.171407	10.8809	1.7171	0.108517	-4.47728
ILMN_3248882	KIAA0114	-0.151378	7.24558	-1.71709	0.108518	-4.47728
ILMN_1747580	NF2	-0.187133	7.21867	-1.71688	0.108558	-4.47757
ILMN_1752895	STX8	0.144948	10.7616	1.71667	0.108598	-4.47785
ILMN_1702383	CNGB1	-0.154694	7.89467	-1.71664	0.108603	-4.47789
ILMN_2311548	PTRH2	0.154339	10.0078	1.71661	0.108609	-4.47793
ILMN_1797005	PGLS	0.145338	10.3399	1.71652	0.108627	-4.47806
ILMN_2381397	HSPD1	-0.138621	12.3627	-1.71636	0.108656	-4.47827
ILMN_1697544	SLC25A29	0.211705	7.3969	1.71622	0.108683	-4.47846
ILMN_1812461	WISP2	-0.18322	7.02308	-1.71618	0.10869	-4.47851
ILMN_1804522	CCDC47	-0.15613	8.96502	-1.7158	0.10876	-4.47901
ILMN_1696087	PHB2	0.1373	10.2034	1.71543	0.10883	-4.47951
ILMN_1683959	MED13L	-0.128642	8.82392	-1.71534	0.108847	-4.47963
[truncated: 11,888 more rows]
