# Supplementary material for: Modulation of macrophage inflammatory function through selective inhibition of the epigenetic reader protein SP140
Source: BMC Biol. 2022 Aug 19;20:182. doi: 10.1186/s12915-022-01380-6 (PMC9392322; doi:10.1186/s12915-022-01380-6)
Supplement: Supplementary file 3 — Additional file 3: Table S2. Summary statistics for microarray data (SP140 siRNA-“M1” macrophages stimulated with 4h LPS (100 ng/mL) vs scrambled siRNA-“M1” with 4h LPS (100 ng/mL)). [file 12915_2022_1380_MOESM3_ESM.xlsx]

## Sheet: Supplemental Table 2_microarray
	ID	logFC	AveExpr	t	P.Value	B
ILMN_1701753	LOC644063	-2.14684	10.5184	-12.7525	5.63e-09	10.2849
ILMN_2246882	SP140	-0.973773	8.95495	-10.7288	4.89e-08	8.5304
ILMN_1737586	LOC653994	-1.52727	8.67755	-9.8508	1.39e-07	7.64163
ILMN_1697567	TPM3	-1.04483	10.1304	-9.75313	1.56e-07	7.53737
ILMN_3274226	LOC642546	-0.80026	8.07327	-9.26152	2.9e-07	6.99531
ILMN_3204933	LOC401805	-1.44021	8.09605	-9.24967	2.95e-07	6.98189
ILMN_1723971	SLC29A1	0.768848	9.37591	9.2376	2.99e-07	6.96819
ILMN_1776313	TMEM150B	-0.791812	8.02424	-9.18547	3.2e-07	6.90881
ILMN_3238570	EIF3CL	-0.93883	7.63142	-9.0689	3.73e-07	6.77481
ILMN_1703369	LOC647474	-0.865874	7.82557	-8.79205	5.37e-07	6.44955
ILMN_1807303	LOC645932	-0.691205	7.38835	-8.64881	6.51e-07	6.27733
ILMN_1659752	LOC730996	-1.55068	8.56143	-8.56665	7.28e-07	6.17731
ILMN_1663145	NOMO3	-0.685456	7.13001	-8.30588	1.04e-06	5.8538
ILMN_1705907	NUP153	0.514514	9.50796	8.18863	1.23e-06	5.70529
ILMN_2170625	LOC389286	-0.913321	9.584	-7.81164	2.1e-06	5.21463
ILMN_1739201	LOC646447	-0.700306	7.01935	-7.77018	2.23e-06	5.15942
ILMN_1745686	MFHAS1	0.642329	10.525	7.66843	2.59e-06	5.02286
ILMN_1794522	EIF5A	-0.541835	10.6218	-7.53892	3.14e-06	4.84687
ILMN_2116594	GPR89A	-0.701315	7.54002	-7.40514	3.83e-06	4.66244
ILMN_1676763	PIPSL	-0.729242	8.92189	-7.38391	3.95e-06	4.63293
ILMN_3219695	LOC441711	-0.796589	7.49991	-7.36673	4.06e-06	4.60898
ILMN_1758049	NFIA	0.653825	7.33485	7.32744	4.31e-06	4.5541
ILMN_1667711	HRASLS3	0.887205	9.23211	7.27965	4.63e-06	4.487
ILMN_1688698	ZEB2	0.591701	11.2716	7.18105	5.38e-06	4.34749
ILMN_3273209	FLJ10489	-1.40328	7.91598	-7.16871	5.48e-06	4.32992
ILMN_1694776	SCP2	-1.38447	8.16919	-7.1685	5.48e-06	4.32962
ILMN_1656129	SLC39A10	0.586241	8.35033	7.16503	5.51e-06	4.32468
ILMN_3236458	AK2P2	0.72409	7.70772	7.14182	5.71e-06	4.29157
ILMN_1797372	C3orf58	0.598965	9.28061	7.13713	5.75e-06	4.28487
ILMN_2329885	CEP170	-1.03608	7.3926	-7.10576	6.04e-06	4.23996
ILMN_3230286	LOC731605	0.57006	7.17355	7.06254	6.45e-06	4.17784
ILMN_2065606	TOMM40L	0.600517	8.73418	7.03581	6.73e-06	4.13928
ILMN_1683811	TNPO3	0.618965	9.15505	7.01902	6.9e-06	4.11499
ILMN_1758548	NEK7	-0.776588	7.06074	-6.89442	8.38e-06	3.93347
ILMN_1727524	ADAM9	-0.974051	8.79211	-6.87066	8.7e-06	3.89858
ILMN_3235755	LOC728830	-1.05749	8.68292	-6.86029	8.85e-06	3.88333
ILMN_1663447	HNRNPA1	-0.633351	7.15159	-6.83613	9.19e-06	3.84773
ILMN_1813641	C9orf167	0.544343	9.23104	6.81964	9.43e-06	3.82337
ILMN_1755808	LOC654194	-0.828312	13.5707	-6.6584	1.22e-05	3.58302
ILMN_1767342	EPHA5	-0.961575	7.81971	-6.65711	1.22e-05	3.58107
ILMN_3213568	LOC402112	-1.02433	10.1938	-6.59986	1.34e-05	3.49474
ILMN_1725300	MLL3	-0.867607	7.66378	-6.53786	1.48e-05	3.40068
ILMN_1742824	SPATA13	0.846766	7.68359	6.50369	1.56e-05	3.34857
ILMN_1802646	EPHB6	0.581798	7.23831	6.49494	1.59e-05	3.33519
ILMN_1813430	TRIM69	-0.525336	7.98843	-6.47498	1.64e-05	3.30464
ILMN_1752968	LAMB2	0.933155	8.30508	6.46689	1.66e-05	3.29225
ILMN_1744949	RHOBTB3	0.566465	7.86915	6.46678	1.66e-05	3.29209
ILMN_1666706	LOC645676	-0.527597	7.68493	-6.4451	1.72e-05	3.25881
ILMN_1703102	LOC731777	-1.17209	9.13178	-6.40224	1.84e-05	3.1928
ILMN_2384241	TGFBR2	0.479987	12.0272	6.39341	1.87e-05	3.17916
ILMN_1693431	C13orf31	-0.927162	9.65861	-6.35792	1.98e-05	3.12424
ILMN_1793386	MED12	0.593714	8.40175	6.3237	2.1e-05	3.07109
ILMN_3236756	ACSF2	0.407082	8.92327	6.32248	2.1e-05	3.06919
ILMN_1767253	RRP12	0.434078	7.62997	6.3215	2.1e-05	3.06767
ILMN_1683774	IL2RA	-0.659054	8.54538	-6.32126	2.11e-05	3.06729
ILMN_2278636	CUTL1	0.435185	9.94759	6.30682	2.16e-05	3.0448
ILMN_3181474	C13orf29	0.515585	7.7324	6.27331	2.28e-05	2.99249
ILMN_1690365	USP41	-0.811764	8.39471	-6.27311	2.28e-05	2.99217
ILMN_1728626	WDR5	0.431181	7.40434	6.25493	2.35e-05	2.96372
ILMN_1737651	CDC40	0.467485	9.34613	6.24603	2.38e-05	2.94978
ILMN_1718044	ELAC2	0.5392	7.81731	6.19023	2.61e-05	2.86203
ILMN_2395285	U1SNRNPBP	-0.643213	8.98188	-6.18979	2.62e-05	2.86134
ILMN_1680626	PDIA6	-0.932583	10.1635	-6.15451	2.78e-05	2.80561
ILMN_3243664	LOC440353	0.515383	12.0633	6.14608	2.81e-05	2.79227
ILMN_2184064	ARRDC4	0.443911	8.34643	6.09463	3.07e-05	2.71056
ILMN_1674658	COX7B2	0.431618	7.5891	6.08739	3.1e-05	2.69905
ILMN_1768311	LOC728888	0.488244	11.5565	6.07607	3.16e-05	2.68099
ILMN_3238375	CENPT	0.535317	8.25153	6.06799	3.21e-05	2.66811
ILMN_3308916	MIR1267	0.538811	7.34036	6.05693	3.27e-05	2.65045
ILMN_1739749	B3GALT6	0.472978	8.52815	6.04576	3.33e-05	2.63259
ILMN_1795520	LOC440421	-0.553389	7.8521	-6.03847	3.37e-05	2.62093
ILMN_1732074	LOC648210	-1.74062	12.0097	-6.03483	3.39e-05	2.6151
ILMN_1715789	DOCK1	0.451436	8.20372	6.02301	3.46e-05	2.59616
ILMN_1722025	CPEB4	-0.693125	8.662	-6.02267	3.46e-05	2.59561
ILMN_1685286	PPP1R12C	0.6995	8.33998	6.02234	3.46e-05	2.59509
ILMN_2106902	CHES1	0.524238	11.2023	6.01123	3.53e-05	2.57727
ILMN_1777129	C16orf56	0.579453	8.39298	6.00097	3.59e-05	2.5608
ILMN_1659426	LOC646503	-0.727134	7.41876	-5.99624	3.62e-05	2.55319
ILMN_1684054	ASAH1	-0.947408	10.3902	-5.98955	3.66e-05	2.54243
ILMN_1740217	HACE1	-0.481081	7.96375	-5.98405	3.7e-05	2.53359
ILMN_2075440	PDIA3P	-1.01872	11.3938	-5.98181	3.71e-05	2.52999
ILMN_1754507	IRF4	0.440131	8.03269	5.97058	3.78e-05	2.5119
ILMN_1700432	ITPKB	0.454099	8.52465	5.95918	3.85e-05	2.49352
ILMN_3304802	MGC12538	-0.70379	6.97955	-5.9459	3.94e-05	2.47208
ILMN_1766974	ZNF107	0.687293	6.8717	5.94376	3.96e-05	2.46862
ILMN_1811178	SCAPER	0.429409	8.01918	5.94372	3.96e-05	2.46856
ILMN_1759084	INTS8	0.618209	8.53428	5.93705	4e-05	2.45777
ILMN_1692785	KLHL21	0.464469	7.87067	5.88676	4.36e-05	2.37629
ILMN_1766221	B4GALT1	0.962611	9.81245	5.87825	4.42e-05	2.36246
ILMN_1689456	ZBTB20	0.786343	7.92926	5.8764	4.44e-05	2.35944
ILMN_1705403	CYP2S1	0.549835	8.432	5.8757	4.44e-05	2.3583
ILMN_2221046	GM2A	-1.02512	11.9931	-5.87452	4.45e-05	2.35639
ILMN_2371590	DDX17	0.539199	10.981	5.8739	4.46e-05	2.35538
ILMN_1753393	OSGEP	-0.392263	9.55859	-5.86443	4.53e-05	2.33997
ILMN_3242016	POTEE	-1.51459	8.12801	-5.84752	4.66e-05	2.31243
ILMN_1746257	DAZAP1	-0.724654	8.37761	-5.83633	4.75e-05	2.29417
ILMN_2229969	ERO1LB	-0.429951	7.44386	-5.8355	4.76e-05	2.29282
ILMN_1723944	TARP	-0.721827	7.66056	-5.83512	4.76e-05	2.29219
ILMN_1696946	LOC654174	-0.904615	8.99557	-5.82478	4.85e-05	2.27531
ILMN_2089977	FKBP9L	0.426638	9.53947	5.82005	4.89e-05	2.26758
ILMN_1795218	DHX30	0.402634	8.83018	5.78644	5.18e-05	2.21254
ILMN_1659682	GALK2	-0.784636	7.93627	-5.77945	5.24e-05	2.20108
ILMN_1700025	LOC732007	-0.90057	10.5883	-5.77509	5.28e-05	2.19392
ILMN_1766247	ZBTB2	0.479295	7.77753	5.75536	5.46e-05	2.1615
ILMN_1742052	SERPINB9	-1.46991	8.45228	-5.75249	5.49e-05	2.15678
ILMN_3195497	LOC100128309	0.498602	7.44227	5.741	5.6e-05	2.13786
ILMN_1676358	RALB	-0.93842	12.1481	-5.70966	5.91e-05	2.08617
ILMN_2189222	KLHL8	0.626431	8.72815	5.68678	6.15e-05	2.04834
ILMN_3243291	LOC100133372	-1.54257	11.1975	-5.67619	6.26e-05	2.03079
ILMN_1772603	LOC644172	-0.758885	7.86155	-5.66979	6.33e-05	2.02019
ILMN_1656868	LOC23117	0.661305	11.793	5.65994	6.44e-05	2.00385
ILMN_1653622	LOC648716	-0.752523	8.13945	-5.65319	6.52e-05	1.99265
ILMN_2217513	GLB1L	0.540088	9.48621	5.6216	6.89e-05	1.94011
ILMN_1661566	FSTL4	-0.581592	8.45887	-5.61579	6.96e-05	1.93044
ILMN_3291673	LOC100131452	0.609214	7.87309	5.60856	7.05e-05	1.91839
ILMN_3246766	LOC100132247	0.610828	10.7215	5.60569	7.08e-05	1.9136
ILMN_1770290	CNN2	-0.506226	10.3872	-5.6005	7.14e-05	1.90494
ILMN_2184708	LIN7C	0.487705	8.0556	5.59126	7.26e-05	1.88951
ILMN_1702383	CNGB1	0.502735	7.89467	5.57887	7.42e-05	1.86881
ILMN_1810785	RNF11	-0.950989	9.68108	-5.57698	7.44e-05	1.86566
ILMN_3234436	LOC100132528	-0.809152	10.6461	-5.56333	7.62e-05	1.84281
ILMN_1747347	C17orf60	-0.802823	10.7047	-5.53749	7.98e-05	1.7995
ILMN_3294134	LOC389765	0.749138	8.76106	5.53701	7.98e-05	1.7987
ILMN_1781276	TMCO4	0.440621	7.06324	5.53412	8.03e-05	1.79384
ILMN_1713679	MREG	-0.437573	9.26194	-5.52943	8.09e-05	1.78597
ILMN_1712708	TRIM47	0.447032	8.79771	5.52864	8.1e-05	1.78465
ILMN_1752355	MPEG1	-0.669585	8.60433	-5.52433	8.16e-05	1.7774
ILMN_2216838	DKFZP586I1420	0.450773	9.22995	5.51397	8.31e-05	1.75999
ILMN_1712959	DUSP2	0.422301	10.3585	5.51387	8.32e-05	1.75981
ILMN_1803988	MCL1	0.740916	11.3052	5.50163	8.5e-05	1.73923
ILMN_1782953	MMP19	-1.05751	8.00878	-5.49654	8.57e-05	1.73066
ILMN_1773763	MTA2	-0.478625	8.98115	-5.49638	8.58e-05	1.73038
ILMN_1701940	FAM73B	0.649192	7.81871	5.49377	8.61e-05	1.72599
ILMN_1691611	LOC645436	-1.09721	11.6828	-5.49105	8.66e-05	1.72141
ILMN_1699071	C21orf7	-0.53726	11.3356	-5.48435	8.76e-05	1.71012
ILMN_1656316	ZMYM3	0.533969	8.30006	5.47923	8.84e-05	1.70148
ILMN_1765122	MAP3K2	0.605256	10.0921	5.47193	8.95e-05	1.68916
ILMN_2320250	NOL6	0.425019	9.47057	5.46141	9.12e-05	1.6714
ILMN_1780268	C1orf56	-0.538559	7.64395	-5.44813	9.34e-05	1.64893
ILMN_1779886	TBC1D14	0.388675	9.53931	5.44796	9.34e-05	1.64864
ILMN_1690063	LOC651143	-0.873534	9.65798	-5.44713	9.35e-05	1.64725
ILMN_1681239	MYO1F	0.584425	9.34365	5.4461	9.37e-05	1.64551
ILMN_3238623	LYRM7	0.423619	8.01793	5.44504	9.39e-05	1.64372
ILMN_3202373	LOC392288	0.462556	7.65787	5.44399	9.41e-05	1.64193
ILMN_2325338	APOL2	0.554963	9.6753	5.42541	9.72e-05	1.61046
ILMN_1811648	DCAKD	-0.368244	9.28845	-5.42502	9.73e-05	1.6098
ILMN_1708345	DNTTIP2	0.417127	7.40394	5.42286	9.76e-05	1.60614
ILMN_1784110	PCTK3	0.526771	7.9575	5.41442	9.91e-05	1.59183
ILMN_2330243	NUDT1	0.453302	8.82668	5.40632	0.000100534	1.57808
ILMN_1657495	MLEC	0.4165	10.5068	5.40388	0.00010097	1.57394
ILMN_3275489	LOC100131905	-0.612867	13.4406	-5.40087	0.00010151	1.56883
ILMN_2349393	MDK	0.695287	9.31853	5.3917	0.000103174	1.55324
ILMN_1796537	FYB	0.399844	11.9801	5.39031	0.00010343	1.55088
ILMN_1690487	PCM1	0.444107	10.8734	5.38892	0.000103685	1.54852
ILMN_1753467	SAMD4B	0.678398	8.20498	5.38766	0.000103917	1.54637
ILMN_1661755	FAM129B	-0.373334	11.2556	-5.38381	0.000104629	1.53982
ILMN_2153916	HSPA2	0.425304	7.1313	5.38064	0.000105219	1.53444
ILMN_2154287	PHACS	0.488159	7.24101	5.37898	0.00010553	1.53161
ILMN_1728684	PELP1	0.656354	8.19727	5.3719	0.000106866	1.51955
ILMN_1811335	LOC653472	-0.504089	7.40507	-5.36406	0.000108366	1.50619
ILMN_1705904	C1orf138	0.630718	6.94891	5.35579	0.000109971	1.4921
ILMN_1704972	TRIM5	-0.874579	9.45629	-5.3499	0.000111129	1.48206
ILMN_2204664	NBPF14	0.445705	8.7196	5.3464	0.000111823	1.47608
ILMN_2082893	LOC440157	0.653472	7.84507	5.34098	0.000112908	1.46683
ILMN_1675507	AKAP2	-0.455634	7.84396	-5.33942	0.000113223	1.46416
ILMN_1668748	MED15	0.496785	8.04604	5.337	0.000113712	1.46002
ILMN_1699636	ACIN1	0.469019	9.91219	5.3351	0.000114097	1.45679
ILMN_1808219	HEATR3	-0.524093	8.48514	-5.33206	0.000114716	1.4516
ILMN_1801743	FCAMR	-0.541747	7.74674	-5.32425	0.000116326	1.43823
ILMN_1683328	IP6K2	-0.674937	7.91248	-5.32339	0.000116504	1.43677
ILMN_1652680	LOC652616	-1.49995	10.3323	-5.31594	0.000118062	1.42403
ILMN_1788095	SPRYD3	-0.447023	9.6164	-5.31588	0.000118074	1.42393
ILMN_1678841	UBD	-0.889757	10.4872	-5.31537	0.000118183	1.42304
ILMN_1810891	ZNF629	0.365425	8.33468	5.31073	0.000119165	1.41511
ILMN_1806010	CUL9	0.45444	7.9528	5.30973	0.000119379	1.41339
ILMN_1655987	STAB1	0.535369	10.9323	5.30862	0.000119614	1.4115
ILMN_2254635	ITGAX	0.48487	12.6065	5.29056	0.000123538	1.38054
ILMN_3197549	FLJ77644	-0.520232	8.24626	-5.28714	0.000124296	1.37467
ILMN_3259223	LOC100129685	-0.535765	11.5437	-5.2831	0.000125196	1.36775
ILMN_1751958	NSUN5	0.521258	7.68566	5.27927	0.000126057	1.36117
ILMN_1655733	RFC2	-0.609994	8.29377	-5.27801	0.000126341	1.35902
ILMN_1802519	VPS36	0.351479	9.37095	5.27485	0.000127057	1.35359
ILMN_1740165	C14orf102	0.602758	9.03122	5.25503	0.000131649	1.31953
ILMN_1659854	PRPF40A	0.748766	9.90869	5.24768	0.000133396	1.30688
ILMN_2112580	FCGR3A	0.517924	8.29883	5.24197	0.000134769	1.29705
ILMN_1744665	EP300	0.596633	9.78207	5.23714	0.000135943	1.28873
ILMN_2083559	KIAA0415	0.380741	7.59491	5.237	0.000135977	1.28849
ILMN_1659270	OTP	-0.427942	8.34471	-5.23258	0.000137061	1.28086
ILMN_1810584	IL1R1	0.378056	8.96564	5.22813	0.00013816	1.2732
ILMN_1658460	LOC653884	-0.569579	10.0439	-5.22516	0.000138899	1.26808
ILMN_1749403	TSPAN33	-0.397572	11.4153	-5.22514	0.000138905	1.26804
ILMN_3256445	LOC100130289	0.502226	8.39166	5.22491	0.000138962	1.26764
ILMN_1767651	TECPR1	0.588236	8.11032	5.21379	0.000141767	1.24846
ILMN_1804396	C14orf4	-0.533376	10.8498	-5.2115	0.000142352	1.24451
ILMN_1812616	MYO1C	0.410479	7.80052	5.20601	0.000143764	1.23503
ILMN_1709265	RNF170	0.538033	8.37459	5.20448	0.00014416	1.23239
ILMN_1687284	USP12	-0.392999	8.9872	-5.20407	0.000144266	1.23168
ILMN_1677574	GALNT6	0.552287	8.65225	5.2034	0.000144442	1.23052
ILMN_1805300	LOC650132	-0.721035	7.13217	-5.2004	0.000145222	1.22534
ILMN_1726693	GTF2H1	0.532511	8.98049	5.17388	0.000152329	1.17946
ILMN_1795949	CORO7	0.521341	9.93479	5.16747	0.0001541	1.16836
ILMN_1746243	TES	-0.462708	7.21652	-5.16223	0.000155565	1.15928
ILMN_1716983	LILRA2	-0.406625	11.4026	-5.16061	0.00015602	1.15647
ILMN_1712204	LOC645466	0.624104	8.83018	5.15905	0.00015646	1.15377
ILMN_1838885	KIAA1632	-0.722944	8.46032	-5.15899	0.000156477	1.15367
ILMN_1815121	PLAGL1	0.49	9.14917	5.14507	0.000160462	1.12951
ILMN_1783350	PCNXL3	0.490388	8.68875	5.14211	0.000161322	1.12437
ILMN_1804277	SPRED1	0.349948	10.7585	5.13994	0.000161956	1.12061
ILMN_1718069	MIS12	-0.371084	11.1083	-5.13772	0.000162609	1.11674
ILMN_1677736	TMEM104	0.334215	7.13087	5.1371	0.00016279	1.11567
ILMN_1803136	RAB4B	-0.389753	9.56655	-5.12839	0.000165376	1.10053
ILMN_2063500	IFT52	0.522297	8.30855	5.12819	0.000165436	1.10019
ILMN_3235312	LOC92659	0.471897	7.18962	5.1253	0.000166301	1.09517
ILMN_2337835	ZNF182	0.359409	7.64334	5.12455	0.000166527	1.09387
ILMN_2143250	FAR1	0.4412	8.99003	5.12421	0.000166632	1.09327
ILMN_2219246	LOC162073	0.51861	7.71386	5.12233	0.000167198	1.09001
ILMN_1744968	KCNAB1	0.426351	7.60716	5.1185	0.000168364	1.08333
ILMN_1759792	CLIP4	0.356688	9.8315	5.10949	0.000171133	1.06766
ILMN_2208491	RPLP0P2	-0.619838	7.1741	-5.10884	0.000171335	1.06653
ILMN_1814074	PHKA2	0.478603	8.59925	5.1038	0.000172908	1.05774
ILMN_1790715	LOC653105	-0.549435	7.26799	-5.08465	0.000179017	1.02438
ILMN_1714622	TNRC6A	0.41452	8.84579	5.0816	0.000180012	1.01905
ILMN_1739222	ETV5	-0.34238	9.58671	-5.08112	0.000180168	1.01822
ILMN_1701643	GDPD5	0.514617	7.63584	5.08053	0.000180362	1.01718
ILMN_2152711	ACVR2A	0.383672	8.44187	5.07703	0.000181511	1.01108
ILMN_3226814	LOC729646	0.456392	10.658	5.07325	0.000182763	1.00447
ILMN_2199676	CEP152	0.380339	7.30807	5.07202	0.000183171	1.00233
ILMN_3293049	LOC284167	0.417899	7.58346	5.06345	0.000186045	0.987368
ILMN_1680662	SASS6	-0.529103	8.71217	-5.05999	0.000187221	0.981308
ILMN_1687526	LOC652773	-0.542631	7.52186	-5.05973	0.000187311	0.98085
ILMN_3289508	LOC339192	0.50896	7.95671	5.0592	0.00018749	0.979929
ILMN_1742853	LOC652184	-0.486643	7.4927	-5.05531	0.00018882	0.973136
ILMN_3247895	LOC728188	-1.26988	9.13858	-5.0553	0.000188823	0.973118
ILMN_1654287	ADCY9	0.408792	7.33542	5.05505	0.000188909	0.972682
ILMN_1783606	MLL5	0.564549	9.44049	5.05132	0.000190195	0.966159
ILMN_1761941	C4orf18	0.372282	10.3173	5.04483	0.000192455	0.954807
ILMN_2399463	VAV3	0.501714	8.64274	5.04405	0.000192729	0.953436
ILMN_2063687	ZNF624	0.498049	7.42097	5.04309	0.000193066	0.951759
ILMN_3239225	RNY3	0.728953	8.69966	5.03678	0.000195299	0.940705
ILMN_2059173	SLC35E1	0.554879	10.2754	5.0359	0.000195612	0.939165
ILMN_1654318	PTPN23	0.423636	7.49829	5.03193	0.000197031	0.932215
ILMN_1701613	RARRES3	-0.475071	12.9188	-5.02782	0.000198513	0.925008
ILMN_1690646	SATB1	0.47213	7.17425	5.02537	0.000199402	0.920714
ILMN_1800131	LOC652826	-0.850255	8.69968	-5.02329	0.000200158	0.917074
ILMN_3236211	DGCR11	-0.499983	9.20218	-5.023	0.000200263	0.916571
ILMN_1660000	SNURF	-0.84487	9.54877	-5.01439	0.000203434	0.901467
ILMN_2404407	ABAT	0.469272	7.23878	5.00857	0.000205606	0.891252
ILMN_1657095	STARD3	0.427169	8.45422	5.00642	0.000206412	0.887491
ILMN_1673023	EP400	0.476629	8.84442	5.00526	0.00020685	0.885452
ILMN_1695598	LOC441775	-0.575823	13.2283	-4.99568	0.000210503	0.868619
ILMN_1757278	LOC643300	-0.758392	7.37305	-4.99002	0.000212689	0.858685
ILMN_1716601	LOC441032	-1.26174	8.47131	-4.98981	0.00021277	0.858317
ILMN_1807600	NPLOC4	0.47412	8.38905	4.98941	0.000212926	0.857614
ILMN_1806015	LOC391045	-0.687834	7.54655	-4.98903	0.000213073	0.856948
ILMN_1798346	KIAA1468	0.326597	9.19658	4.98713	0.000213817	0.853596
ILMN_1709042	RBM4	-0.654223	9.83954	-4.98525	0.000214553	0.850293
ILMN_1685948	GCET2	-0.412218	9.38228	-4.98432	0.000214918	0.848659
ILMN_1754753	IL6R	-0.78431	8.00731	-4.9811	0.000216185	0.843006
ILMN_3243593	LOC100008588	-0.905433	13.1969	-4.9687	0.000221146	0.821182
ILMN_1718128	PABPC3	-0.741673	8.4617	-4.96434	0.000222918	0.813508
ILMN_1796926	PABPC5	-0.459467	9.43466	-4.96398	0.000223068	0.812862
ILMN_1699603	MRPL12	0.347056	8.02178	4.96372	0.000223172	0.81241
ILMN_1703433	PLSCR3	-0.321559	10.3398	-4.96244	0.000223696	0.810157
ILMN_2178088	ZNF131	-0.439555	9.55687	-4.96059	0.000224455	0.806896
ILMN_1692731	TTYH3	0.437374	11.8497	4.95971	0.000224816	0.80535
ILMN_1756162	EXOSC8	-0.455541	9.06992	-4.94824	0.000229589	0.785141
ILMN_2367883	GEM	0.429739	8.07545	4.94764	0.000229845	0.784069
ILMN_1654010	AGPAT3	-0.452982	8.58716	-4.9457	0.000230663	0.780652
ILMN_2054554	DTWD2	0.752821	11.3639	4.93513	0.000235177	0.762011
ILMN_1757129	TMEM88	0.661355	8.02563	4.93306	0.000236073	0.75835
ILMN_1779258	LOC644774	-0.897328	11.4491	-4.92898	0.000237846	0.751152
ILMN_3295735	LOC100132657	-0.584558	7.39992	-4.92043	0.000241607	0.736059
ILMN_3223246	TBC1D3F	-0.547842	8.9041	-4.91908	0.000242208	0.733667
ILMN_1700316	LOC440055	-0.646432	12.5623	-4.91854	0.00024245	0.732705
ILMN_1679044	LOC644584	-0.570203	7.73353	-4.91783	0.000242764	0.731461
ILMN_1715496	HTR2A	0.580242	7.56802	4.91697	0.000243148	0.729939
ILMN_1685173	LOC650638	-0.464221	7.28729	-4.91157	0.000245572	0.720396
ILMN_1676280	NSUN3	-0.391391	8.51109	-4.91152	0.000245593	0.720312
ILMN_2225348	ZNF805	0.472272	7.5247	4.90925	0.00024662	0.716297
ILMN_3283742	LOC646791	-0.669421	8.21316	-4.90641	0.000247915	0.71126
ILMN_1733807	IGF2BP1	-0.601703	10.4471	-4.89998	0.000250862	0.699889
ILMN_1771048	LOC728153	0.644571	8.59302	4.8997	0.000250992	0.699391
ILMN_1812721	LOC728014	-0.420915	7.85148	-4.8981	0.000251731	0.69656
ILMN_1758315	SLC9A9	0.408147	11.0636	4.89642	0.00025251	0.693588
ILMN_2191313	FAM21A	-0.448117	7.09717	-4.89348	0.00025388	0.688382
ILMN_1802053	ZNF91	0.667931	8.58991	4.89159	0.000254763	0.685039
ILMN_1681590	LARP1	0.46512	9.19242	4.88957	0.000255712	0.681461
ILMN_2261600	FCGR1B	-0.841068	12.6352	-4.87886	0.000260803	0.662492
ILMN_1710207	C10orf6	0.559757	8.78548	4.87601	0.000262177	0.657434
ILMN_1772743	PIGK	-0.359793	10.3147	-4.86935	0.000265413	0.645627
ILMN_1686555	FYN	0.528661	7.30548	4.86895	0.000265607	0.644924
ILMN_1791211	DOK2	0.384878	8.88247	4.86833	0.000265911	0.643823
ILMN_1660938	TOE1	0.429754	7.39126	4.8651	0.000267502	0.638084
ILMN_1795464	LTA	-0.342988	9.38489	-4.86429	0.000267901	0.636649
ILMN_2341254	STARD13	0.469684	7.82524	4.86202	0.000269023	0.632626
ILMN_1734205	RASSF1	0.380159	8.83141	4.85824	0.000270907	0.625909
ILMN_1656898	LOC653324	0.408163	8.29549	4.85664	0.000271706	0.623074
ILMN_1676361	ARHGAP22	-0.41858	10.2756	-4.84915	0.000275487	0.60977
ILMN_3240226	LOC791120	0.405281	7.6386	4.84797	0.000276087	0.607677
ILMN_1802971	FAM160B2	0.358877	8.20598	4.84616	0.00027701	0.604465
ILMN_1686360	ZNF124	0.338325	8.72557	4.8449	0.000277656	0.602224
ILMN_1704369	LIMA1	0.36335	7.94422	4.84073	0.000279802	0.594813
ILMN_1796336	MAP1S	0.451185	9.90606	4.83678	0.00028185	0.587793
ILMN_2133784	PATE2	0.477768	9.26745	4.83367	0.000283476	0.582256
ILMN_1688606	RNFT1	-0.614032	9.69405	-4.83355	0.000283534	0.582058
ILMN_2125562	MOBK1B	-0.397477	10.7723	-4.83311	0.000283765	0.581272
ILMN_1685855	UBN2	0.623799	7.77321	4.82939	0.000285723	0.574654
ILMN_1791754	CPT1B	0.455769	7.34907	4.81983	0.000290816	0.557646
ILMN_3225673	LOC730060	0.774008	9.23257	4.81526	0.000293287	0.549501
ILMN_1797191	KIAA0040	0.39749	7.94617	4.81022	0.000296035	0.540523
ILMN_3215954	LOC653079	-0.479262	13.2576	-4.80903	0.000296686	0.538409
ILMN_2352953	CPM	-0.351396	7.89463	-4.80335	0.000299823	0.528282
ILMN_1772876	ZNF395	0.471255	8.95943	4.80128	0.00030097	0.524605
ILMN_1651838	RND1	-0.461557	7.42698	-4.80095	0.000301156	0.524011
ILMN_1653712	UAP1L1	0.330651	8.42241	4.79847	0.000302544	0.519584
ILMN_1813475	HERC2	0.320601	8.02125	4.78829	0.000308302	0.501431
ILMN_1697793	SYNJ2BP	0.634984	9.64326	4.78526	0.000310038	0.496026
ILMN_1659688	LGALS3BP	-0.414457	11.8998	-4.77874	0.000313804	0.4844
ILMN_2110829	LOC441743	-0.503743	8.99369	-4.77846	0.000313971	0.483888
ILMN_1753249	DDX10	0.355993	8.34188	4.77456	0.00031625	0.476924
ILMN_1798475	CSF2RB	-0.656412	7.62281	-4.77402	0.000316567	0.475959
ILMN_2055477	EXOSC7	0.375659	9.10873	4.76798	0.000320134	0.46517
ILMN_1674394	C20orf3	0.359545	10.4046	4.76475	0.000322055	0.459408
ILMN_1703337	LOC441763	-1.1635	13.1558	-4.76098	0.000324316	0.452673
ILMN_2090123	DHX29	0.390583	10.304	4.75962	0.00032514	0.450229
ILMN_1798874	TMEM85	-0.389972	10.9473	-4.75793	0.000326159	0.447217
ILMN_1764709	MAFB	-0.349961	13.004	-4.75652	0.000327013	0.444698
ILMN_1702501	RPS6KA2	0.316924	10.6334	4.7549	0.000328002	0.441789
ILMN_1715175	MET	-0.474307	8.90174	-4.75422	0.000328415	0.440577
ILMN_1773389	PLTP	0.540122	10.6755	4.75297	0.000329178	0.438344
ILMN_2415979	KIAA1751	0.822138	11.5278	4.74808	0.000332179	0.429604
ILMN_1659950	APC2	-1.00825	8.30481	-4.74805	0.000332197	0.429551
ILMN_1780496	MGC12760	0.567931	8.27686	4.74213	0.000335876	0.418945
ILMN_1654385	ASB13	0.397358	8.18458	4.73877	0.000337981	0.412929
ILMN_2147105	LOC440348	0.431877	9.37049	4.73859	0.000338093	0.412609
ILMN_1730999	TPR	0.426945	9.85958	4.73678	0.000339233	0.409368
ILMN_1689989	CDC42BPB	0.405821	9.25497	4.7359	0.000339786	0.407799
ILMN_1663281	ZNF702P	0.427019	7.13561	4.73046	0.000343239	0.398063
ILMN_1769129	CCL19	-0.371507	10.2957	-4.72826	0.000344652	0.394105
ILMN_2142935	BLNK	0.403872	7.61874	4.72737	0.000345223	0.392512
ILMN_1668588	LOC648733	-0.474146	7.98006	-4.72263	0.00034828	0.38402
ILMN_3201221	LOC341315	0.492132	11.7526	4.71999	0.000349993	0.379296
ILMN_1664453	LOC653276	-0.607824	7.4506	-4.71804	0.000351265	0.375801
ILMN_2336220	ERAP1	-0.634446	7.99323	-4.71205	0.000355204	0.365059
ILMN_3237850	C5orf51	0.322264	11.0724	4.70885	0.000357331	0.359311
ILMN_1782459	OSBPL8	0.340073	10.8139	4.70875	0.000357395	0.359139
ILMN_1720745	LOC645385	-0.852309	11.9765	-4.70535	0.000359669	0.353028
ILMN_2059549	SYK	0.345378	11.7682	4.70241	0.00036164	0.347765
ILMN_2265995	NBPF3	0.411238	10.221	4.70136	0.000362348	0.345882
ILMN_2366041	ITM2C	0.416312	7.57227	4.7007	0.000362794	0.344696
ILMN_1759326	P2RX7	0.324094	12.2269	4.69994	0.000363312	0.343322
ILMN_1721659	LOC643668	-0.90107	11.1755	-4.69508	0.000366619	0.334594
ILMN_1693401	KLHL28	-0.458928	9.09591	-4.68473	0.000373763	0.316004
ILMN_1674201	LOC441511	-0.813589	8.43893	-4.68398	0.000374286	0.314659
ILMN_2380588	C6orf108	0.433037	10.513	4.68049	0.000376729	0.308391
ILMN_1707710	SLC6A13	-0.490815	7.38941	-4.68046	0.000376754	0.308328
ILMN_2103547	GOLGA8B	0.441671	8.52652	4.6777	0.000378698	0.303371
ILMN_2092333	GPR141	-0.51909	8.71309	-4.67539	0.000380336	0.299212
ILMN_1669268	MEX3D	0.434124	7.25232	4.67138	0.000383191	0.292008
ILMN_1751072	SRPRB	-0.321963	9.69126	-4.67089	0.00038354	0.291132
ILMN_1673455	RASAL2	0.667581	7.65547	4.66904	0.000384871	0.287794
ILMN_2374164	HERPUD1	-0.53254	11.4904	-4.66867	0.000385136	0.287132
ILMN_1696160	TRQ1	0.472019	7.78109	4.6612	0.000390549	0.273686
ILMN_1675401	LOC643558	-0.442375	7.12129	-4.66	0.000391424	0.27153
ILMN_1745994	GAS7	0.379094	11.0157	4.65472	0.000395306	0.262024
ILMN_2306565	MTX2	-0.312266	10.4831	-4.65423	0.000395666	0.261148
ILMN_1803476	KCTD20	0.560863	10.1779	4.65116	0.000397946	0.255611
ILMN_1727248	INF2	0.470423	8.7979	4.64564	0.000402073	0.245673
ILMN_1730670	FSTL3	0.627611	7.77513	4.64506	0.000402511	0.244624
ILMN_3237177	FAM175A	0.668407	11.4779	4.64349	0.00040369	0.241806
ILMN_1688295	ZNF219	0.496528	7.72055	4.63912	0.000407008	0.233921
ILMN_3245954	LOC285501	-0.461084	7.12737	-4.63362	0.00041122	0.224001
ILMN_2159272	PDCD1LG2	-0.864736	8.42725	-4.63328	0.000411482	0.223389
ILMN_1685124	TCTN1	-0.36177	8.87741	-4.63049	0.00041363	0.218373
ILMN_2095840	MYST3	0.379377	10.241	4.62968	0.000414262	0.216901
ILMN_1811468	IRX3	0.545784	7.10492	4.62935	0.000414515	0.216313
ILMN_1771185	EME2	-0.432664	7.52393	-4.62753	0.000415932	0.213026
ILMN_2329834	RBM12	0.313412	9.96426	4.6273	0.000416113	0.212606
ILMN_1703866	SUPT5H	0.369847	9.48091	4.62663	0.000416633	0.211404
ILMN_2391178	STAR	0.567088	7.64869	4.61551	0.000425399	0.191343
ILMN_1662306	RABL3	-0.427424	9.68628	-4.61523	0.000425628	0.190825
ILMN_1695034	LOC642817	-0.745111	10.314	-4.61487	0.000425916	0.190173
ILMN_1739508	LOC652493	-0.349506	7.67717	-4.6131	0.00042733	0.186979
ILMN_3304111	LOC729978	0.565326	12.0159	4.61142	0.000428675	0.183951
ILMN_1684051	WASF2	0.410235	10.1069	4.60826	0.000431218	0.178252
ILMN_1807833	HM13	-0.965093	10.3122	-4.60473	0.000434087	0.171865
ILMN_1716237	ACOT2	-0.984722	8.888	-4.60393	0.000434732	0.170433
ILMN_3307742	CAPS2	0.359041	8.25648	4.6022	0.000436146	0.167304
ILMN_1747460	TMEM184B	0.444291	9.00569	4.59813	0.000439488	0.15995
ILMN_1717334	VAV1	-0.448313	8.92489	-4.59345	0.000443364	0.15149
ILMN_2124155	ATP11B	0.419045	8.89461	4.59136	0.000445111	0.1477
ILMN_1802205	RHOB	0.610854	9.44586	4.59133	0.000445138	0.147644
ILMN_3303673	LOC729852	-0.530896	8.51219	-4.58981	0.000446402	0.144911
ILMN_1775111	SND1	0.458741	10.7185	4.58793	0.000447984	0.141503
ILMN_2155480	RAB43	0.364797	8.41765	4.58447	0.000450898	0.135254
ILMN_1748616	GTF2F1	0.358265	10.5806	4.5841	0.000451216	0.134575
ILMN_1714349	GLCE	0.430693	8.47865	4.58369	0.000451567	0.133827
ILMN_1688299	RCAN3	-0.366415	8.8629	-4.58363	0.000451615	0.133723
ILMN_1752559	FBS1	0.366357	7.65084	4.57998	0.000454715	0.127132
ILMN_2339202	KTN1	0.323186	11.155	4.57969	0.000454971	0.12659
ILMN_3245380	ZNF860	0.58166	8.20708	4.576	0.000458132	0.119919
ILMN_1651964	ABCC5	0.338982	10.0824	4.57431	0.000459585	0.116867
ILMN_2189870	FCF1	0.377807	8.50066	4.573	0.000460719	0.114494
ILMN_1765701	LOC399942	-1.15477	11.7255	-4.57273	0.000460955	0.114
ILMN_1741214	NXPH4	-0.3811	7.33535	-4.57119	0.000462287	0.11122
ILMN_1770356	POLRMT	0.384172	7.81497	4.57077	0.000462658	0.110448
ILMN_1780465	CLEC5A	-0.420904	8.42337	-4.5697	0.000463588	0.108512
ILMN_1811301	INPP5E	0.507512	7.8717	4.56872	0.000464441	0.106741
ILMN_1765044	CUTC	0.369677	8.77192	4.5672	0.000465765	0.103998
ILMN_1794392	DDX3X	0.337509	12.6883	4.56656	0.000466328	0.102833
ILMN_1697309	NCF1	-1.45598	12.8103	-4.56333	0.000469166	0.0969876
ILMN_1677376	CHD7	0.365977	8.18494	4.56113	0.000471115	0.0929926
ILMN_1782021	ZNF707	0.398999	7.72404	4.55835	0.000473584	0.0879563
ILMN_1655117	WDR19	0.360327	8.69113	4.554	0.000477476	0.0800689
ILMN_2230892	IL10RB	-0.346544	13.1546	-4.55365	0.00047779	0.0794356
ILMN_1780940	PPP2R5D	0.365457	7.86167	4.5521	0.000479182	0.076632
ILMN_1748283	PIM2	-0.368282	9.88374	-4.54929	0.000481717	0.071548
ILMN_3203186	LOC100133045	-0.423768	7.50976	-4.54823	0.00048268	0.0696244
ILMN_1727073	MEA1	0.507221	9.44681	4.54706	0.000483747	0.0674968
ILMN_1772521	MTHFD1L	0.370491	7.86008	4.54648	0.000484275	0.0664463
ILMN_1699476	RPE	-0.359066	9.64031	-4.5461	0.000484617	0.0657651
ILMN_1813489	RAF1	0.322104	10.0706	4.54469	0.000485907	0.063204
ILMN_1685630	SIGLEC6	0.483282	8.48004	4.54425	0.000486314	0.0623972
ILMN_1784577	ZNF12	0.711267	7.86649	4.54276	0.000487678	0.0596978
ILMN_1657423	SPG21	-0.711773	10.7548	-4.54218	0.000488212	0.058643
ILMN_1667034	PDPR	0.560685	10.0399	4.54107	0.000489235	0.0566268
ILMN_1771841	FOSL1	0.38753	7.54503	4.53866	0.000491458	0.052258
ILMN_1671905	C10orf78	-0.478485	9.96397	-4.53738	0.000492638	0.0499478
ILMN_3310113	MIR586	-0.591132	7.6926	-4.53549	0.0004944	0.0465061
ILMN_1742976	ZFP30	0.458395	7.44092	4.53149	0.000498134	0.039256
ILMN_1740493	TRAF5	0.366381	8.03912	4.53121	0.000498398	0.0387459
ILMN_1651819	GALNT11	0.300118	11.3993	4.53116	0.000498441	0.0386623
ILMN_3277905	LOC645313	-0.683509	8.71667	-4.53116	0.000498448	0.0386492
ILMN_1789407	FAM18B2	-0.838786	9.46151	-4.53055	0.000499018	0.0375481
ILMN_1686920	CCDC58	0.433334	7.8684	4.52985	0.000499676	0.0362775
ILMN_2308689	AGBL5	0.325864	7.59493	4.52943	0.000500073	0.0355118
ILMN_2410783	GAA	0.608137	11.0765	4.52805	0.000501376	0.0330046
ILMN_1745702	LOC646675	-0.61341	7.47105	-4.52711	0.000502258	0.0313117
ILMN_1761083	HNRNPA3	-0.881125	8.49639	-4.52701	0.000502354	0.0311263
ILMN_1693421	RPN2	0.522419	11.0476	4.52589	0.000503416	0.0290925
ILMN_1745242	PLSCR1	-0.553629	10.6772	-4.52395	0.000505264	0.0255619
ILMN_1660551	CRAMP1L	0.307068	7.92281	4.52357	0.000505623	0.0248767
ILMN_1755114	EIF2AK4	0.523803	9.45437	4.52221	0.000506921	0.022407
ILMN_1718832	SPHAR	0.414853	7.78742	4.52197	0.000507149	0.0219738
ILMN_1795495	ERCC5	0.408074	10.1132	4.52171	0.000507401	0.0214941
ILMN_2269136	AGAP3	-0.452777	8.41012	-4.51604	0.000512847	0.0112074
ILMN_3285616	LOC100133478	-0.419197	9.45832	-4.51253	0.000516253	0.00482751
ILMN_2363392	TNFSF14	0.516222	10.9429	4.51202	0.000516755	0.0038917
ILMN_1671028	THRAP3	-0.375793	8.69567	-4.51151	0.00051725	0.00296877
ILMN_1773125	ENTPD1	-0.377177	10.4354	-4.5078	0.000520884	-0.00377811
ILMN_1701875	ZYX	-0.352023	12.69	-4.50669	0.000521976	-0.00579621
ILMN_1785191	TMEM14A	0.442333	7.4189	4.50446	0.00052417	-0.00983822
ILMN_1697088	ARMC5	0.523194	7.29995	4.50198	0.000526633	-0.0143559
ILMN_2158781	LOC650717	-0.404567	8.04934	-4.49817	0.000530431	-0.0212799
ILMN_1752582	RAB5B	-0.361334	11.7512	-4.4974	0.000531205	-0.0226847
ILMN_1766085	REL	0.498349	9.89674	4.49448	0.000534139	-0.0279943
ILMN_3244516	C12orf51	0.402711	8.47383	4.49117	0.000537486	-0.0340134
ILMN_1688780	S100A4	-0.321146	14.397	-4.49086	0.0005378	-0.0345769
ILMN_1703969	KIAA0251	-0.629596	7.45896	-4.49043	0.000538242	-0.035367
ILMN_1791296	DPY19L1	0.317768	10.0188	4.48762	0.000541105	-0.0404798
ILMN_3305273	LOC729779	-0.587249	7.3727	-4.48459	0.000544209	-0.0459924
ILMN_2221076	C17orf85	0.331815	8.43369	4.48405	0.000544757	-0.0469616
ILMN_1715814	LMAN1	-0.417672	9.49403	-4.48309	0.000545746	-0.0487103
ILMN_2180606	NAT13	0.379452	9.55936	4.48146	0.000547437	-0.0516907
ILMN_2067421	PP8961	-0.38312	7.4474	-4.47975	0.000549199	-0.0547878
ILMN_3206804	LOC255167	0.79463	12.1368	4.47681	0.000552264	-0.0601515
ILMN_2283325	GPR177	0.475772	8.68011	4.47665	0.00055243	-0.0604418
ILMN_3297996	LOC728732	-0.737593	9.7348	-4.47318	0.000556069	-0.0667684
ILMN_1723211	L2HGDH	0.380718	8.21549	4.47304	0.000556215	-0.0670212
ILMN_1725612	NUP50	-0.39699	9.59974	-4.47056	0.000558828	-0.0715386
ILMN_1664993	GIYD2	-0.517314	7.24727	-4.46999	0.000559429	-0.072573
ILMN_1733155	GIT1	0.529908	7.44621	4.4648	0.000564946	-0.0820311
ILMN_1654639	HERC6	0.343595	10.9393	4.46338	0.000566461	-0.0846117
ILMN_2264625	NIPBL	0.347335	9.51286	4.46253	0.000567377	-0.0861693
ILMN_1666049	NUP214	0.470047	10.1515	4.46127	0.000568724	-0.0884537
ILMN_1806294	RPS6KA3	-0.533137	9.52985	-4.45441	0.00057616	-0.100973
ILMN_1736093	SNX33	0.450022	8.02596	4.45191	0.000578884	-0.105518
ILMN_3227994	LOC729992	-0.822159	9.61361	-4.44368	0.000587971	-0.120528
ILMN_1803597	FGL1	-0.389474	9.09431	-4.44137	0.000590547	-0.124742
ILMN_3239610	LOC100133565	-1.02673	13.806	-4.43276	0.000600256	-0.140457
ILMN_3298511	LOC728537	0.446062	7.39883	4.43246	0.0006006	-0.141008
ILMN_2339284	CHD2	-0.385876	8.34198	-4.43205	0.000601066	-0.141757
ILMN_1713605	RPAP1	0.349803	7.69169	4.42719	0.000606626	-0.15063
ILMN_1676899	YEATS2	0.363266	9.62668	4.42639	0.000607545	-0.152089
ILMN_3190833	CCRL2	-0.683476	12.0482	-4.42621	0.000607758	-0.152426
ILMN_2208455	DDHD1	0.476577	8.06444	4.42466	0.000609546	-0.155258
ILMN_1656016	DHX9	-0.692949	8.3871	-4.42147	0.000613247	-0.16109
ILMN_1814282	ISG20L1	-0.367753	9.03224	-4.42063	0.000614214	-0.162609
ILMN_2134453	FCGR3B	-0.396667	9.46969	-4.41409	0.000621878	-0.17456
ILMN_3248403	LOC100132717	-0.782631	11.1228	-4.41047	0.000626163	-0.181178
ILMN_1793384	JAK1	-1.24655	10.0148	-4.40182	0.000636523	-0.196991
ILMN_1662243	ING1	0.349683	7.48273	4.39964	0.000639171	-0.200993
ILMN_1721801	GDAP1	-0.439979	7.11132	-4.39761	0.000641631	-0.204694
ILMN_1715674	ITPK1	0.474919	9.75948	4.39584	0.0006438	-0.207947
ILMN_2411897	KLF10	0.443185	8.13847	4.39578	0.000643873	-0.208056
ILMN_1730824	ZNF512	0.322418	8.94813	4.39059	0.000650239	-0.217537
ILMN_1805216	GPC6	-0.479084	8.88885	-4.38958	0.000651496	-0.219399
ILMN_1706990	ZNF271	0.40185	8.86791	4.38926	0.00065189	-0.219981
ILMN_1719415	LOC652140	-0.361682	7.63553	-4.38622	0.000655659	-0.225537
ILMN_1793559	C6orf204	0.508172	7.2174	4.38364	0.000658878	-0.230256
ILMN_1701641	LOC642017	-0.32355	7.9418	-4.38337	0.000659219	-0.230756
ILMN_2394561	IRF2BP2	0.479738	9.2948	4.37936	0.000664264	-0.238102
ILMN_1705663	DMXL2	-1.00301	9.86484	-4.3773	0.000666869	-0.241875
ILMN_1792689	HIST1H2AC	-0.741716	9.18224	-4.37546	0.000669202	-0.245241
ILMN_1760714	RPS3	-0.488115	12.6998	-4.374	0.000671062	-0.247915
ILMN_1710482	APLP2	0.404465	10.6583	4.37255	0.000672921	-0.250581
ILMN_1765159	ELMOD2	-0.307603	9.44345	-4.37224	0.000673312	-0.251141
ILMN_3214893	LOC100132761	-0.728094	9.59585	-4.37216	0.000673417	-0.251291
ILMN_1752028	PMS2L1	-0.406581	7.87504	-4.37176	0.000673928	-0.252022
ILMN_1718132	ECHS1	-0.481947	10.6408	-4.37156	0.000674179	-0.252381
ILMN_2183409	SCARB1	0.355489	10.7462	4.36458	0.000683194	-0.265181
ILMN_2144162	FLJ25006	0.368086	7.08252	4.36352	0.000684569	-0.267119
ILMN_1701914	CD274	-0.644289	8.75532	-4.36139	0.000687341	-0.271014
ILMN_1766803	TUBGCP6	0.381828	7.90419	4.36093	0.000687956	-0.271875
ILMN_2400030	PTPN2	-0.450608	9.8798	-4.36081	0.000688108	-0.272088
ILMN_2405009	NBL1	0.474836	8.2469	4.35856	0.000691055	-0.276207
ILMN_1689876	LOC648189	-0.427908	8.20019	-4.35556	0.000695019	-0.281719
ILMN_1742544	MEF2C	0.659428	7.99181	4.35196	0.000699797	-0.288321
ILMN_1800540	CD55	-0.514414	8.30952	-4.35022	0.000702118	-0.291512
ILMN_2385178	MIB2	0.283828	7.79534	4.34976	0.000702729	-0.29235
ILMN_1746276	EPC1	0.368041	8.09052	4.34907	0.000703644	-0.293605
ILMN_3211615	LOC728262	-0.497872	7.76167	-4.34803	0.000705048	-0.295525
ILMN_1683664	LOC650369	-0.35699	11.713	-4.34716	0.000706215	-0.297119
ILMN_2395389	PSMC4	-1.14287	9.57362	-4.34594	0.000707855	-0.299354
ILMN_1687544	ZNF567	0.29054	7.27774	4.33801	0.000718623	-0.313903
ILMN_2368530	IL32	-0.745501	8.78832	-4.33784	0.00071886	-0.314221
ILMN_1673222	ZBTB10	-0.773563	7.51238	-4.33769	0.000719066	-0.314497
ILMN_3305849	LOC728431	-0.373802	9.52574	-4.33386	0.000724321	-0.321514
ILMN_1652378	IPO7	-0.56721	7.88794	-4.33242	0.000726321	-0.324171
ILMN_3227341	RFPL4A	-0.583953	8.72128	-4.33191	0.000727017	-0.325095
ILMN_1768969	LBR	-0.441362	8.53629	-4.3253	0.000736236	-0.337238
ILMN_1795181	DDX60	0.315005	10.6723	4.3246	0.000737219	-0.338523
ILMN_3215367	LOC100131360	-0.399801	8.99933	-4.32071	0.000742711	-0.345675
ILMN_1673069	DPP9	0.385572	9.59083	4.31819	0.000746282	-0.350297
ILMN_2223720	ATMIN	0.367477	8.62501	4.31576	0.00074974	-0.354753
ILMN_1763663	FLJ20718	0.475926	9.70426	4.31415	0.000752052	-0.357719
ILMN_1681300	LOC641806	-0.333028	7.33576	-4.31248	0.000754457	-0.360796
ILMN_1732313	LOC647195	-0.674037	8.64275	-4.30812	0.00076075	-0.368801
ILMN_2312709	LCMT1	-0.316164	10.6187	-4.30665	0.000762888	-0.371505
ILMN_1715905	DSN1	0.404204	8.38502	4.3049	0.000765442	-0.374725
ILMN_3190834	ELMOD3	-0.65836	8.18574	-4.30187	0.000769883	-0.3803
ILMN_2412849	SLC5A10	-0.592097	8.60015	-4.29858	0.00077472	-0.386335
ILMN_2106658	BLZF1	0.716243	12.2879	4.29821	0.000775267	-0.387016
ILMN_2136576	POLH	0.498826	7.49551	4.2977	0.00077603	-0.387964
ILMN_1694400	MSR1	-0.440208	11.4803	-4.29701	0.000777047	-0.389226
ILMN_1746832	CEP290	0.408378	7.05388	4.29665	0.000777589	-0.389898
ILMN_1725906	C1orf104	0.317222	7.27441	4.29454	0.000780724	-0.393774
ILMN_1697377	LOC649841	0.770286	8.25211	4.29246	0.000783825	-0.397595
ILMN_1729019	2007-09-01	0.329376	9.51368	4.29228	0.000784105	-0.397939
ILMN_1703316	LOC255783	-0.342513	9.76298	-4.28719	0.000791754	-0.407293
ILMN_2184602	HIST1H2AG	-0.583242	7.53598	-4.28406	0.000796497	-0.413048
ILMN_1755138	NEK8	0.641582	7.59928	4.28353	0.000797315	-0.414037
ILMN_1698367	CD84	0.564642	11.2258	4.28159	0.000800278	-0.417611
ILMN_2358560	TIAM2	0.531962	7.56141	4.28083	0.000801429	-0.418996
ILMN_1805827	PPA1	-0.316349	12.2828	-4.27815	0.000805543	-0.42393
ILMN_2411915	ATG4B	-0.902414	8.85246	-4.27714	0.000807105	-0.425797
ILMN_1756998	LOC647691	0.523349	9.07037	4.27681	0.000807617	-0.426408
ILMN_1799208	CSGALNACT2	-0.644001	8.5133	-4.27505	0.000810328	-0.429637
ILMN_1769546	RIN2	0.490034	12.1607	4.27484	0.000810663	-0.430036
ILMN_2346137	ZNF557	0.619302	9.10806	4.27058	0.000817291	-0.437881
ILMN_3243928	DDX60L	0.334975	10.5428	4.26797	0.000821364	-0.442672
ILMN_1725121	XPO1	0.373708	11.2153	4.26453	0.000826785	-0.44901
ILMN_1765725	SBDSP	-0.48834	8.98875	-4.26116	0.000832139	-0.45523
ILMN_1721869	LOC645600	-0.563197	7.32081	-4.26029	0.000833529	-0.456838
ILMN_1761068	MGC52000	0.369435	8.43963	4.25977	0.000834348	-0.457783
ILMN_1703412	LATS2	0.66903	8.11848	4.25652	0.000839553	-0.463776
ILMN_1675709	ARFGAP1	0.50599	8.75287	4.25622	0.000840029	-0.464322
ILMN_3246054	LOC732415	-0.957094	8.63844	-4.25504	0.000841934	-0.466505
ILMN_3244515	LOC100134009	-0.406128	7.03687	-4.25262	0.000845846	-0.470971
ILMN_3236021	LOC100133923	0.852145	8.27561	4.25246	0.000846098	-0.471258
ILMN_1725311	GCGR	0.546492	7.28828	4.25207	0.000846733	-0.471981
ILMN_2364272	MBNL2	0.417364	9.4058	4.25192	0.000846969	-0.47225
ILMN_1783598	CAB39L	-0.324421	8.81732	-4.25153	0.000847608	-0.472976
ILMN_3215712	LOC100131609	-0.762225	11.0383	-4.25034	0.000849532	-0.475161
ILMN_2226955	VOPP1	-1.1485	8.7002	-4.24963	0.000850689	-0.476472
ILMN_2364700	ENSA	-1.00937	10.3883	-4.24845	0.000852612	-0.478648
ILMN_1728392	LOC255809	-0.444073	8.41979	-4.24802	0.000853317	-0.479444
ILMN_1704253	C6orf106	0.347842	8.64451	4.24638	0.000856002	-0.482472
ILMN_3248443	SNHG6	0.371815	10.9599	4.24614	0.000856393	-0.482911
ILMN_3179371	HNRNPK	-0.826596	12.2374	-4.24466	0.00085882	-0.485638
ILMN_3307757	C17orf87	-0.399926	9.37266	-4.24437	0.000859304	-0.486181
ILMN_1737833	ATN1	0.417401	8.46277	4.24418	0.000859607	-0.48652
ILMN_1789839	GTF3C1	0.371757	7.99877	4.24142	0.000864161	-0.491611
ILMN_1670931	PDS5A	0.351808	9.5097	4.24033	0.000865962	-0.493617
ILMN_1661335	SPTBN1	-0.500179	7.50503	-4.23895	0.000868262	-0.496173
ILMN_2094061	IMPA2	0.392906	8.63118	4.23745	0.000870762	-0.498943
ILMN_1657873	XPO4	0.277886	9.63849	4.23433	0.000875973	-0.504692
ILMN_2313889	ZNF682	0.872115	10.6794	4.23382	0.000876834	-0.505639
ILMN_1674551	SMAD5	0.397204	8.81349	4.22696	0.000888433	-0.5183
ILMN_1736981	BRD4	0.491965	7.43669	4.22674	0.000888796	-0.518693
ILMN_1781580	BRI3	0.257282	13.1197	4.22668	0.000888896	-0.518802
ILMN_1801934	SERTAD3	-0.390899	9.22158	-4.22635	0.000889457	-0.51941
ILMN_1669584	ILF3	-0.731486	8.52934	-4.22583	0.000890355	-0.520383
ILMN_1799467	SAMD9L	0.345827	10.6767	4.22582	0.000890375	-0.520404
ILMN_1775269	EID1	0.364728	7.24061	4.22454	0.000892557	-0.522762
ILMN_1741404	MSC	-0.519658	9.37619	-4.22449	0.000892643	-0.522855
ILMN_1669674	CNPY3	-0.774362	10.2977	-4.22222	0.000896528	-0.527039
ILMN_3241164	KDSR	0.344504	7.37548	4.22071	0.000899129	-0.52983
ILMN_1795927	PSPC1	0.331178	9.30357	4.21932	0.000901522	-0.532391
ILMN_2256359	HSZFP36	0.351537	7.82589	4.21907	0.000901963	-0.532862
ILMN_1679782	BLOC1S2	-0.267086	7.95065	-4.21755	0.000904592	-0.535666
ILMN_3245983	NEURL1B	-0.471746	7.87063	-4.21459	0.000909739	-0.541133
ILMN_3236377	C2orf69	0.619235	12.3831	4.2141	0.000910597	-0.542041
ILMN_1721344	MOBKL2A	-0.449911	9.154	-4.21401	0.00091075	-0.542202
ILMN_2093720	THG1L	0.339966	7.77735	4.21244	0.000913495	-0.545102
ILMN_1651872	UBIAD1	-0.369724	9.19498	-4.21092	0.000916164	-0.547913
ILMN_2379695	XRCC4	0.41388	7.16638	4.20092	0.000933901	-0.566386
ILMN_1684034	STAT5B	0.372621	8.24247	4.19874	0.000937817	-0.570416
ILMN_2327090	MAEA	-0.529505	8.66169	-4.19469	0.000945133	-0.577903
ILMN_1802834	LOC649999	-0.385047	7.54184	-4.1944	0.000945653	-0.578433
ILMN_1712197	KCNMB3	0.433144	7.42747	4.19181	0.000950366	-0.583222
ILMN_1811719	MYO7A	0.474691	8.50521	4.18729	0.000958651	-0.591584
ILMN_1669362	IGFBP6	-0.434309	7.39159	-4.1866	0.000959907	-0.592846
ILMN_1665736	LOC648024	-0.879455	11.7812	-4.17957	0.000972961	-0.605858
ILMN_3258628	INPP5K	-0.365356	7.93437	-4.17861	0.000974756	-0.607633
ILMN_1686985	MTM1	0.296291	8.99469	4.17844	0.00097507	-0.607944
ILMN_3246805	LOC100134364	-1.8413	13.4648	-4.17758	0.000976686	-0.609539
ILMN_1781236	LOC554223	-1.2535	11.2262	-4.17166	0.000987847	-0.620484
ILMN_1792712	LOC201725	0.374422	8.07051	4.17139	0.000988366	-0.62099
ILMN_1661490	PFDN6	-0.376345	8.57935	-4.1691	0.000992718	-0.625222
ILMN_1673339	LOC648364	-0.468367	7.02273	-4.16906	0.000992806	-0.625308
ILMN_1813685	RAB7L1	-0.38784	10.4565	-4.16808	0.000994665	-0.62711
ILMN_3256926	LOC100130764	0.53182	7.53404	4.16775	0.000995298	-0.627723
ILMN_1685365	ZNF773	0.488714	8.10812	4.16682	0.000997074	-0.62944
ILMN_3275345	LOC100132291	0.340627	13.7355	4.16573	0.00099917	-0.631463
ILMN_1801302	SCN1B	-1.11548	8.61988	-4.16475	0.00100105	-0.633273
ILMN_2219618	LOC90586	0.808805	11.8201	4.16402	0.00100245	-0.63462
ILMN_1721575	VPS18	0.331096	9.18066	4.16317	0.00100409	-0.636193
ILMN_1708605	LOC652481	-0.440977	8.82958	-4.1631	0.00100424	-0.636337
ILMN_2118864	RAB1A	-0.334233	9.53795	-4.1625	0.00100538	-0.637435
ILMN_3251587	LOC100008589	-2.40029	14.1322	-4.16207	0.00100623	-0.638245
ILMN_1814333	SERPINI1	-0.273117	8.31925	-4.16117	0.00100796	-0.6399
ILMN_1688071	NAT1	-0.426381	9.16649	-4.16015	0.00100995	-0.641798
ILMN_1749327	MAPK13	-0.328473	10.7488	-4.16002	0.0010102	-0.642038
ILMN_2112301	DRAP1	0.353466	11.9423	4.15976	0.0010107	-0.642511
ILMN_2106725	NCF1B	-0.443199	9.08713	-4.15877	0.00101263	-0.644351
ILMN_1651902	RASL11A	-0.638288	8.10033	-4.15801	0.00101411	-0.645757
ILMN_1775822	PDGFB	0.519462	9.62193	4.15631	0.00101742	-0.648895
ILMN_1771019	MTMR4	-0.531756	9.30684	-4.15448	0.001021	-0.652282
ILMN_1730572	HNRPDL	0.33945	8.55652	4.15395	0.00102204	-0.653265
ILMN_1805842	FHL1	0.376819	7.6527	4.15392	0.00102212	-0.653333
ILMN_1653797	C6orf62	0.411949	12.7113	4.15251	0.00102488	-0.655936
ILMN_1726114	SLC45A3	0.384971	7.99006	4.15219	0.00102552	-0.656537
ILMN_2402798	AP2M1	0.367926	11.3012	4.15106	0.00102775	-0.658629
ILMN_1780806	ANKRD36B	-0.524125	7.49792	-4.15088	0.00102809	-0.65895
ILMN_1809267	CLCC1	0.38164	7.78785	4.1498	0.00103024	-0.660964
ILMN_1788931	DOCK8	0.290472	11.276	4.14817	0.00103347	-0.663975
ILMN_1764803	SMU1	-0.368763	10.0373	-4.14809	0.00103363	-0.664126
ILMN_1655868	ANP32C	-0.54781	8.07912	-4.14805	0.0010337	-0.664193
ILMN_1813975	ADI1	0.372294	9.36391	4.14722	0.00103536	-0.665738
ILMN_3242551	LOC100130707	-0.695241	11.2676	-4.14607	0.00103764	-0.667857
ILMN_1777366	TTC35	-0.426159	8.30136	-4.1453	0.00103919	-0.66929
ILMN_1658995	ACOT9	-0.396709	11.2426	-4.14389	0.00104202	-0.671908
ILMN_1741847	MMP10	0.308949	8.08982	4.14332	0.00104315	-0.672953
ILMN_1763447	PLXNB2	0.272245	11.0386	4.14123	0.00104737	-0.67684
ILMN_1720996	SLC12A2	0.37935	7.44652	4.14075	0.00104832	-0.677715
ILMN_1797594	NFAT5	0.77567	8.57356	4.13988	0.00105007	-0.679326
ILMN_2070052	LOC613037	0.548774	11.8999	4.13932	0.00105121	-0.680367
ILMN_2357134	SPHK1	0.390087	10.4861	4.13884	0.00105218	-0.681258
ILMN_2232368	PCIF1	0.358109	7.39084	4.13477	0.00106046	-0.688801
ILMN_1666376	TRIM56	0.369386	9.22965	4.1347	0.0010606	-0.688929
ILMN_3238745	SNORA55	-0.341016	7.82702	-4.13368	0.00106268	-0.690817
ILMN_1662686	USPL1	0.321083	9.69165	4.13328	0.00106351	-0.691573
ILMN_2262275	TRIM13	0.625996	9.03838	4.13221	0.00106569	-0.693543
ILMN_1689585	C20orf194	0.322582	9.11601	4.13132	0.00106751	-0.695191
ILMN_1762426	DHFRL1	0.40893	8.32422	4.13068	0.00106884	-0.696385
ILMN_2348975	NASP	0.305336	7.42985	4.12987	0.00107051	-0.697892
ILMN_1698745	CLRN1	-0.400129	8.84081	-4.12934	0.0010716	-0.698875
ILMN_1723871	OTUB1	0.522828	8.70087	4.12606	0.00107839	-0.704957
ILMN_2112402	PHF5A	-0.395937	10.6736	-4.12538	0.00107979	-0.706203
ILMN_1685870	HYDIN	-0.602639	8.66537	-4.12102	0.00108889	-0.714288
ILMN_1735495	TBC1D8	0.42176	9.2142	4.1209	0.00108915	-0.714513
ILMN_1761851	CACNA1A	0.515372	7.17695	4.12069	0.00108958	-0.714899
ILMN_3227563	LOC729255	0.41919	8.02058	4.11867	0.00109384	-0.718651
ILMN_2145153	ANKRD35	-0.406285	7.569	-4.11401	0.0011037	-0.7273
ILMN_1768534	BHLHB2	0.440237	12.6414	4.11379	0.00110417	-0.727701
ILMN_1770206	GEMIN4	0.343413	8.95864	4.11243	0.00110707	-0.730235
ILMN_1673953	HRH1	-0.426178	8.03658	-4.11178	0.00110846	-0.731441
ILMN_3304898	LOC92755	-0.791224	10.3244	-4.10994	0.00111239	-0.734852
ILMN_1801795	LOC347544	-0.539149	11.8351	-4.10901	0.00111439	-0.736577
ILMN_1739583	ROCK1	0.364676	8.65627	4.10804	0.00111647	-0.738374
ILMN_3199628	LOC100131271	0.522887	8.01328	4.10763	0.00111735	-0.73913
ILMN_1702585	LOC646817	-0.950117	8.43478	-4.10445	0.00112423	-0.745042
ILMN_2134381	C14orf85	0.762391	11.9991	4.10328	0.00112675	-0.7472
ILMN_1671067	MED13	0.396177	8.17386	4.10321	0.0011269	-0.747333
ILMN_1784380	DTX3L	-0.747581	9.54174	-4.10309	0.00112717	-0.747561
ILMN_3203189	LOC100133591	-0.586547	8.6776	-4.1025	0.00112846	-0.748659
ILMN_3245314	LOC100133999	0.377714	8.84744	4.10144	0.00113076	-0.750626
ILMN_2190414	ZNF83	0.392377	8.82657	4.10062	0.00113254	-0.752141
ILMN_1716157	UBAP2	0.424131	7.95716	4.09887	0.00113637	-0.755388
ILMN_2312906	MIA3	-0.481615	7.73965	-4.09755	0.00113926	-0.757838
ILMN_1651229	IPO13	0.396669	8.66512	4.09593	0.00114283	-0.760845
ILMN_2125675	LOC728643	-0.787458	10.154	-4.09306	0.00114918	-0.766182
ILMN_1802089	SYMPK	0.455556	8.22005	4.09181	0.00115195	-0.768498
ILMN_2162367	DMC1	0.691673	12.6179	4.09023	0.00115545	-0.771427
ILMN_1713892	C4orf34	-0.272815	12.54	-4.0886	0.0011591	-0.774461
ILMN_1709227	CCDC84	0.3531	8.12067	4.08818	0.00116004	-0.77524
ILMN_1760890	SEPN1	0.391558	10.8073	4.08741	0.00116175	-0.776663
ILMN_1660079	RNF44	0.411466	8.17397	4.08698	0.00116272	-0.777466
ILMN_1790807	XPC	0.374252	9.75891	4.08617	0.00116455	-0.778974
ILMN_1725700	MOV10	0.464736	9.7217	4.08515	0.00116683	-0.780861
ILMN_2051900	EID2B	0.707086	11.6639	4.08466	0.00116794	-0.781774
ILMN_1777895	LRRC37B	0.373734	9.07063	4.08269	0.00117239	-0.78544
ILMN_1662848	TXNDC15	-0.398781	8.52243	-4.08235	0.00117316	-0.786068
ILMN_3241021	RNY4	0.396746	7.30099	4.08147	0.00117514	-0.787693
ILMN_1810085	ABCF3	0.39393	7.66891	4.08055	0.00117723	-0.789406
ILMN_1719661	SEPX1	-0.270288	11.7028	-4.07893	0.00118091	-0.79241
ILMN_1672004	TOB1	0.614418	8.95084	4.07572	0.00118826	-0.798388
ILMN_2415748	WSB1	0.600298	11.5573	4.07559	0.00118855	-0.798622
ILMN_3308663	MIR1228	-0.409374	7.67185	-4.07544	0.0011889	-0.798906
ILMN_2210581	B3GAT3	0.443801	7.2036	4.07204	0.00119672	-0.805212
ILMN_2313074	DEDD	0.470576	10.0259	4.07132	0.0011984	-0.806561
ILMN_1722059	SAFB	0.470953	8.96129	4.07005	0.00120133	-0.808916
ILMN_1757827	ECOP	-0.842502	8.79206	-4.06994	0.00120157	-0.809112
ILMN_1768483	KCNK3	-0.458049	8.14682	-4.06949	0.00120263	-0.809956
ILMN_1672547	MYO9B	0.39706	10.4048	4.0638	0.00121591	-0.820533
ILMN_1723486	HK2	0.309904	12.5517	4.06361	0.00121636	-0.820888
ILMN_1687875	UNC5C	0.324907	7.20749	4.06243	0.00121912	-0.82307
ILMN_1739050	PIPOX	0.384813	7.3292	4.06199	0.00122016	-0.823892
ILMN_3197767	LOC645691	-0.901118	9.37955	-4.06071	0.00122318	-0.82627
ILMN_2183510	ARMET	-0.35791	11.9059	-4.0593	0.00122652	-0.828896
ILMN_3273065	LOC100130367	0.524569	7.70884	4.05835	0.00122877	-0.830661
ILMN_3302499	LOC730990	0.598411	9.44362	4.05712	0.0012317	-0.832957
ILMN_1796335	LPCAT2	-0.37325	7.95844	-4.0563	0.00123366	-0.834484
ILMN_1681067	PIK3R5	-0.647723	8.29115	-4.05318	0.0012411	-0.840276
ILMN_1719254	TRIM9	-0.575467	8.67657	-4.05236	0.00124306	-0.841796
ILMN_1658950	LOC400890	-0.407183	8.87576	-4.0523	0.0012432	-0.841904
ILMN_2199614	LRCH1	0.390968	7.10738	4.05129	0.00124565	-0.843799
ILMN_2093343	PLAC8	-0.443046	9.37914	-4.04995	0.00124888	-0.846289
ILMN_1783285	CTPS	0.292586	7.34988	4.04909	0.00125096	-0.847889
ILMN_1763852	ACACB	0.321283	7.24449	4.04638	0.00125751	-0.852917
ILMN_1791186	ARHGAP18	0.368893	9.30331	4.0458	0.00125891	-0.853995
ILMN_1733811	JUP	0.480004	9.58326	4.04578	0.00125897	-0.854039
ILMN_1693740	LOC647834	0.500696	8.5495	4.04515	0.0012605	-0.85521
ILMN_1771066	PCDHB16	-0.448322	7.12851	-4.04404	0.0012632	-0.857267
ILMN_1770454	AGRN	0.393072	10.2621	4.04399	0.00126333	-0.85737
ILMN_2367275	BCL7B	-0.296854	9.4194	-4.04165	0.00126907	-0.861729
ILMN_1769545	PRPF19	0.373764	8.82925	4.03865	0.00127643	-0.867297
ILMN_2360229	MAPKAP1	-0.439744	10.2431	-4.0382	0.00127756	-0.868146
ILMN_1726666	GPX3	-0.400079	9.96088	-4.0374	0.00127952	-0.869624
ILMN_1688381	BPTF	0.50728	7.33009	4.03628	0.0012823	-0.87171
ILMN_3304003	LOC729208	0.357013	11.9777	4.03487	0.00128579	-0.874333
ILMN_1663035	SREBF1	0.393822	9.65165	4.03418	0.00128751	-0.875618
ILMN_1665148	LOC648249	-0.414217	11.162	-4.03313	0.00129013	-0.877576
ILMN_1764891	ZNF384	0.413305	8.7019	4.03156	0.00129405	-0.880495
ILMN_2330495	OCIAD1	0.721168	12.2479	4.03142	0.00129439	-0.88075
ILMN_1696702	NEO1	-0.365366	9.7519	-4.03068	0.00129625	-0.882132
ILMN_1779014	TSPYL1	0.324114	10.7755	4.02581	0.00130853	-0.891202
ILMN_1665909	LASP1	-0.358742	13.2537	-4.0236	0.00131414	-0.895321
ILMN_2407346	LDHD	0.42396	7.38147	4.02075	0.00132139	-0.900621
ILMN_2298936	THOC3	-0.540385	8.71726	-4.02066	0.00132163	-0.900792
ILMN_1809311	APOF	0.530954	7.1701	4.02002	0.00132324	-0.901969
ILMN_1802397	GNA11	0.395381	7.59425	4.01852	0.00132711	-0.904774
ILMN_1765729	MAML2	-0.741796	8.23241	-4.017	0.001331	-0.907594
ILMN_1755862	PFAS	0.351414	7.7754	4.01344	0.00134021	-0.914233
ILMN_1706610	PLEKHA9	0.487393	8.31595	4.01335	0.00134045	-0.914401
ILMN_1654778	LSP1	-0.88253	9.98263	-4.0096	0.00135021	-0.921385
ILMN_2192385	TTC19	0.252202	9.36478	4.00689	0.0013573	-0.926426
ILMN_1797578	CASP10	-0.356445	7.90991	-4.00672	0.00135775	-0.926743
ILMN_1699383	POLR2J4	0.512272	7.92305	4.00449	0.00136361	-0.930893
ILMN_1775508	CYLD	0.577018	8.64817	4.0043	0.00136411	-0.931248
ILMN_1724145	CBX4	0.283198	9.83262	4.0042	0.00136439	-0.931439
ILMN_3237774	ACER3	-0.451334	7.69784	-4.00265	0.00136848	-0.934321
ILMN_1731412	UBTD2	-0.364992	9.01179	-4.00164	0.00137116	-0.936208
ILMN_1677239	CCDC14	0.359212	8.70869	4.00164	0.00137116	-0.936208
ILMN_3281327	LOC100133129	0.585659	8.26585	3.99538	0.00138789	-0.947877
ILMN_3264112	LOC100129362	0.746597	11.8413	3.99259	0.00139539	-0.953068
ILMN_3309458	SNORD114-7	-0.415718	7.25487	-3.99134	0.00139879	-0.955409
ILMN_1660439	LOC651149	-0.719891	10.3132	-3.99033	0.00140152	-0.957283
ILMN_1703301	LOC653479	-0.406618	9.23576	-3.98919	0.00140462	-0.959412
ILMN_1773380	UNC13D	0.583586	7.89425	3.98548	0.00141475	-0.966322
ILMN_2150258	ZFP36L2	-0.784644	10.2399	-3.9832	0.00142102	-0.970579
ILMN_1724984	EIF2AK3	0.365773	8.5679	3.9813	0.00142626	-0.97412
ILMN_1745784	ZNF324	0.377857	7.69714	3.97948	0.00143128	-0.977505
ILMN_3239766	FKBP1P1	0.550852	7.85818	3.97912	0.00143229	-0.978185
ILMN_3265143	LOC100129502	0.626957	10.4791	3.9777	0.00143623	-0.980823
ILMN_1702609	B3GNT5	0.535841	7.87382	3.9764	0.00143987	-0.983258
ILMN_2363426	MAX	-0.410789	9.01127	-3.97549	0.0014424	-0.984948
ILMN_2050654	SAV1	0.408824	9.43326	3.97498	0.00144384	-0.985911
ILMN_1656393	PPP2R3A	0.455937	9.34045	3.97318	0.00144888	-0.989267
ILMN_1669772	LRP1	0.63533	9.77834	3.97135	0.00145403	-0.992677
ILMN_1676503	LOC643446	-0.38895	8.44722	-3.97109	0.00145476	-0.99316
ILMN_2052495	DNHL1	0.297964	7.23392	3.97048	0.00145648	-0.994295
ILMN_3242603	GTF2H2B	-0.394782	9.29467	-3.97011	0.00145752	-0.994988
ILMN_1710216	AVEN	0.359851	7.92791	3.96861	0.00146178	-0.997791
ILMN_2126706	LMNB1	-0.461136	8.7108	-3.96519	0.00147148	-1.00416
ILMN_1805024	ERBB2IP	-0.380886	7.68808	-3.96519	0.0014715	-1.00417
ILMN_1743456	ZCCHC14	0.408092	8.65442	3.96506	0.00147187	-1.00441
ILMN_1765704	CDC2L1	-0.306769	7.97344	-3.96466	0.001473	-1.00515
ILMN_3304435	LOC728640	0.424549	8.89338	3.96255	0.00147905	-1.0091
ILMN_3282506	LOC728098	-0.34472	9.77833	-3.96176	0.0014813	-1.01056
ILMN_2115340	HIST2H4A	-0.469474	8.11231	-3.96161	0.00148174	-1.01085
ILMN_1683441	NCAPD3	0.366167	7.44709	3.96153	0.00148196	-1.01098
ILMN_1796669	PSEN1	-0.853558	9.57548	-3.96144	0.00148222	-1.01116
ILMN_1690826	TNKS1BP1	0.390969	6.94592	3.96115	0.00148305	-1.0117
ILMN_1716704	NLRC5	-0.440362	7.81904	-3.96059	0.00148468	-1.01275
ILMN_1711492	LOC441050	-0.488897	8.36009	-3.95892	0.0014895	-1.01587
ILMN_1753340	LOC728226	0.424591	7.50194	3.9571	0.00149477	-1.01926
ILMN_1788254	PGAM5	0.281997	7.59126	3.95528	0.00150002	-1.02264
ILMN_1708348	ADAM8	0.541715	8.35978	3.9532	0.00150609	-1.02652
ILMN_1750429	MKNK1	0.392681	10.4585	3.95153	0.00151099	-1.02965
ILMN_1734830	MTHFR	0.503501	8.33909	3.95109	0.00151229	-1.03048
ILMN_2392189	CTDSPL	0.268997	8.52013	3.95088	0.0015129	-1.03087
ILMN_1768551	LOC197135	0.390722	7.85833	3.94798	0.00152143	-1.03628
ILMN_1730256	GNG13	-0.462642	7.61499	-3.94703	0.00152424	-1.03805
ILMN_1662413	HGSNAT	-0.324483	8.19408	-3.94608	0.00152706	-1.03983
ILMN_3200421	LOC641746	0.365544	7.07746	3.94541	0.00152904	-1.04108
ILMN_1703132	LYRM2	0.314212	10.5868	3.94508	0.00153002	-1.04169
ILMN_1745214	LOC642393	-0.472206	8.15028	-3.9439	0.00153353	-1.0439
ILMN_2065783	EXOC2	0.273974	9.41208	3.9438	0.00153382	-1.04408
ILMN_1722158	CASP5	-0.303544	8.25037	-3.94343	0.00153491	-1.04476
ILMN_1659801	ATP6V1C1	0.272274	9.36163	3.93997	0.00154526	-1.05123
ILMN_1780334	KCNJ2	-0.496738	10.055	-3.93909	0.00154789	-1.05286
ILMN_1785615	SUMO1P1	0.283386	7.14543	3.93907	0.00154795	-1.0529
ILMN_1722738	ROGDI	0.380784	7.40033	3.93802	0.00155111	-1.05486
ILMN_1694799	PIAS2	-0.324374	9.0978	-3.93791	0.00155145	-1.05507
ILMN_3245057	ASAP1	0.344508	12.685	3.93739	0.00155302	-1.05604
ILMN_2095133	SPTAN1	0.412377	9.3039	3.9359	0.00155751	-1.05882
ILMN_2361807	OS9	-0.434639	9.33835	-3.93525	0.00155947	-1.06003
ILMN_1781565	MESDC1	0.469481	9.15655	3.93474	0.00156102	-1.06099
ILMN_1702301	DOCK10	0.296221	12.054	3.93409	0.00156299	-1.0622
ILMN_1681008	CGRRF1	-0.279947	9.95552	-3.93298	0.00156635	-1.06427
ILMN_1784946	ORC3L	0.287605	9.12031	3.93297	0.00156638	-1.06429
ILMN_2276758	POFUT1	0.649747	12.1942	3.93269	0.00156724	-1.06482
ILMN_2047206	TMX3	0.305617	8.52863	3.93252	0.00156776	-1.06513
ILMN_1713491	VAMP2	0.385314	8.33944	3.93188	0.00156972	-1.06633
ILMN_1668417	WASPIP	0.285403	11.1948	3.92994	0.00157564	-1.06995
ILMN_2290118	MEGF9	0.370138	8.74179	3.92851	0.00158002	-1.07262
ILMN_1657547	CCDC34	0.361214	8.15295	3.92793	0.00158179	-1.07371
ILMN_1764082	MBOAT1	0.433456	9.14874	3.92617	0.00158721	-1.07699
ILMN_2126423	ZNF480	0.344683	7.42283	3.92583	0.00158826	-1.07763
ILMN_2285713	TDP1	0.613012	9.98764	3.92456	0.0015922	-1.08001
ILMN_2061950	RABGAP1	0.429787	9.94406	3.92428	0.00159306	-1.08053
ILMN_1736829	MDM2	-0.447486	8.11729	-3.92165	0.00160121	-1.08544
ILMN_1766539	LOC643319	-0.470501	8.4309	-3.92142	0.00160192	-1.08587
ILMN_1815130	MICALL1	0.347179	9.05903	3.92052	0.00160472	-1.08755
ILMN_3183750	LOC100130353	0.562275	8.5283	3.91828	0.00161171	-1.09173
ILMN_1697268	EMILIN2	-0.288429	12.9125	-3.91725	0.00161494	-1.09365
ILMN_1722718	BMP2	0.573005	7.90755	3.91577	0.0016196	-1.09642
ILMN_1811193	LOC645289	-0.342831	9.21739	-3.91505	0.00162185	-1.09776
ILMN_3294106	LOC100190938	0.495665	13.7195	3.91459	0.00162331	-1.09863
ILMN_1692145	ZNF14	0.700009	12.0892	3.91303	0.00162825	-1.10155
ILMN_1753518	LOC651524	-0.352467	8.61671	-3.9125	0.00162992	-1.10253
ILMN_1805345	MOSPD3	-0.31228	8.9402	-3.91143	0.00163332	-1.10454
ILMN_1660923	HCG4	-0.301701	13.8152	-3.90747	0.00164592	-1.11193
ILMN_1727438	KCND3	-0.446419	8.28271	-3.90739	0.0016462	-1.11209
ILMN_1670666	RAB12	0.366173	8.3316	3.90607	0.00165041	-1.11455
ILMN_3246673	AMAC1L3	-0.404273	7.89648	-3.90407	0.00165682	-1.11828
ILMN_1654586	RASA3	0.32265	7.84747	3.90387	0.00165748	-1.11866
ILMN_2368292	TSEN34	-0.283856	11.3671	-3.90333	0.00165922	-1.11967
ILMN_1792710	DAPK3	0.329428	7.30098	3.90166	0.0016646	-1.12278
ILMN_1681724	FPGS	-0.408042	7.36379	-3.89339	0.00169159	-1.13825
ILMN_1776522	RAG1AP1	-0.387799	10.5132	-3.89282	0.00169345	-1.13931
ILMN_1758938	SLC31A2	-0.300073	12.7837	-3.89107	0.00169924	-1.14259
ILMN_1659766	BAG3	-0.273493	10.4777	-3.8893	0.00170509	-1.14589
ILMN_1667432	HYAL3	0.321427	7.19223	3.88868	0.00170717	-1.14706
ILMN_1807972	MICAL1	0.486213	9.72969	3.88724	0.00171195	-1.14975
ILMN_1659405	LOC653773	0.294306	13.0386	3.88604	0.00171595	-1.152
ILMN_1656184	PI4KAP1	-0.615895	8.27449	-3.8847	0.00172043	-1.15451
ILMN_3236551	WDFY4	0.3311	8.57273	3.88459	0.00172078	-1.1547
ILMN_3239188	LOC727818	-0.367548	7.62185	-3.88456	0.00172089	-1.15476
ILMN_3272977	LOC100128140	0.342707	7.42914	3.88369	0.00172378	-1.15638
ILMN_2395474	REV1	0.339148	9.56931	3.88208	0.00172921	-1.1594
ILMN_1738335	TNFSF18	-0.299269	8.37984	-3.88027	0.00173532	-1.16279
ILMN_2175601	VDAC1	-0.430703	12.3274	-3.87944	0.00173811	-1.16434
ILMN_1792182	RDH12	0.349374	7.15971	3.87684	0.00174692	-1.1692
ILMN_1709360	CENTD1	0.543343	7.59213	3.8765	0.00174806	-1.16983
ILMN_1680738	C5orf13	0.344329	10.8139	3.87529	0.00175218	-1.17209
ILMN_1677432	SRGAP1	0.576954	7.7113	3.87452	0.00175484	-1.17355
ILMN_1663751	CYCSL1	-0.397756	10.9341	-3.87426	0.00175569	-1.17402
ILMN_1802257	PCTP	0.254223	9.07238	3.87299	0.00176004	-1.17639
ILMN_3231944	LOC100130516	0.554546	11.2928	3.87257	0.00176151	-1.17719
ILMN_1702229	CECR6	0.256383	7.91198	3.87174	0.00176435	-1.17875
ILMN_3305508	LOC728779	0.313971	7.7278	3.87126	0.00176598	-1.17963
ILMN_1673363	CD97	-0.367863	13.1216	-3.87103	0.00176677	-1.18006
ILMN_2196078	SLAMF6	0.477835	9.37951	3.87048	0.00176867	-1.1811
ILMN_1757730	TTC27	0.358634	8.72796	3.86971	0.00177133	-1.18254
ILMN_1717636	RGMA	-0.395529	8.83829	-3.86943	0.0017723	-1.18307
ILMN_1675062	MYL9	0.307448	7.21648	3.86807	0.00177699	-1.18561
ILMN_1752226	P2RY11	-0.307064	9.95922	-3.86769	0.00177828	-1.18631
ILMN_1684289	PNPO	-0.27174	11.4123	-3.8638	0.00179181	-1.19359
ILMN_1656159	ATP10D	0.414472	6.81056	3.86006	0.00180489	-1.20058
ILMN_2053538	RHBDL2	0.664798	8.90494	3.85982	0.00180573	-1.20103
ILMN_1715416	NUP188	0.319439	8.66605	3.85979	0.00180586	-1.2011
ILMN_1810267	DNHD1	0.380942	7.23452	3.85816	0.00181158	-1.20414
ILMN_1731203	RNF213	0.52428	9.05244	3.85604	0.00181909	-1.20812
ILMN_1730799	PHF12	0.380539	7.93078	3.85589	0.0018196	-1.20839
ILMN_1675130	NFIC	0.508235	8.52658	3.85564	0.00182048	-1.20885
ILMN_2146566	SFRS16	0.466399	7.78616	3.85464	0.00182406	-1.21074
ILMN_2158164	ZNF430	0.572556	13.2232	3.85441	0.00182488	-1.21117
ILMN_2143822	ZNF148	0.73351	10.0323	3.85402	0.00182625	-1.2119
ILMN_1796240	KIAA1012	0.411456	10.3929	3.8538	0.00182703	-1.21231
ILMN_1665049	SPG11	0.24614	10.9648	3.85307	0.00182964	-1.21368
ILMN_1754145	CAPRIN1	-0.650434	9.92346	-3.85113	0.00183656	-1.21731
ILMN_2324157	UBA3	-0.555397	10.0268	-3.84833	0.0018466	-1.22255
ILMN_3233442	LOC387825	0.352368	9.48084	3.84806	0.00184758	-1.22306
ILMN_1738992	MNDA	-0.378274	11.2075	-3.84615	0.00185444	-1.22662
ILMN_1687315	RXRA	0.295194	11.5301	3.8459	0.00185535	-1.22709
ILMN_1722688	ALG2	-0.294857	7.44275	-3.84032	0.00187563	-1.23754
ILMN_2194852	FLJ46309	0.645332	12.9295	3.83554	0.00189318	-1.24649
ILMN_1747078	HYLS1	0.288155	8.2437	3.83546	0.00189347	-1.24664
ILMN_1691574	LOC646064	0.293553	7.84271	3.83534	0.00189393	-1.24687
ILMN_3251536	FAM127C	-0.348333	7.37231	-3.83435	0.00189755	-1.24871
ILMN_2228453	KIAA0562	0.317049	7.71633	3.83371	0.00189993	-1.24991
ILMN_1765971	MOGAT1	0.488822	6.9084	3.83071	0.00191105	-1.25552
ILMN_1706825	PKN2	0.67685	8.91996	3.83033	0.00191249	-1.25625
ILMN_3244096	ZFC3H1	0.385798	9.26374	3.82978	0.00191453	-1.25727
ILMN_1761801	LOC147804	-0.73439	8.43201	-3.82874	0.00191843	-1.25922
ILMN_3243831	CAPN6	-0.51679	7.47454	-3.82862	0.00191886	-1.25944
ILMN_1653496	GLUL	-0.450012	8.37797	-3.8271	0.00192455	-1.26229
ILMN_1773742	DNAJB9	-0.307517	10.7687	-3.82591	0.00192905	-1.26453
ILMN_3235148	FLJ43681	0.350029	12.706	3.82581	0.00192942	-1.26472
ILMN_1763529	LOC650254	-0.38986	7.91627	-3.82566	0.00192995	-1.26498
ILMN_1658261	MAPKBP1	0.358195	7.32604	3.82491	0.0019328	-1.2664
ILMN_1731984	HMGN3	0.335481	7.5275	3.82397	0.00193635	-1.26816
ILMN_2347424	MBOAT2	0.452149	7.55005	3.82358	0.00193782	-1.26889
ILMN_1803968	LOC641972	-0.35684	7.34122	-3.82342	0.0019384	-1.26918
ILMN_2354391	EGLN2	-0.244393	12.824	-3.82254	0.00194173	-1.27083
ILMN_1773427	KANK1	0.38953	8.75077	3.82032	0.00195018	-1.275
ILMN_1747598	PPP1R11	-0.271155	12.2982	-3.81771	0.00196012	-1.27989
ILMN_1769390	ABHD15	0.323698	8.51339	3.81529	0.00196936	-1.28441
ILMN_1773935	TMEM165	-0.325387	9.43072	-3.81506	0.00197028	-1.28485
ILMN_1723662	ABHD2	-0.288488	8.9154	-3.8148	0.00197127	-1.28534
ILMN_3240773	LOC100129445	-0.569263	7.78817	-3.81457	0.00197213	-1.28576
ILMN_1691291	PIGS	0.306492	9.00597	3.81397	0.00197446	-1.28689
ILMN_1656822	DNM2	0.306554	9.00429	3.81228	0.00198095	-1.29005
ILMN_1689172	BOAT	-0.249306	7.93222	-3.81225	0.00198109	-1.29011
ILMN_1721113	HLA-C	-0.432956	12.5161	-3.81222	0.00198118	-1.29016
ILMN_1767111	ANO10	-0.282422	7.94619	-3.80818	0.00199686	-1.29773
ILMN_1710756	ENO1	-0.267705	13.6568	-3.80798	0.00199765	-1.29811
ILMN_3202568	LOC643768	0.351303	7.12162	3.80623	0.00200448	-1.30139
ILMN_1653601	LOC646144	-0.372809	7.99115	-3.80581	0.00200611	-1.30217
ILMN_1664369	DHTKD1	0.313759	8.37564	3.80516	0.00200867	-1.3034
ILMN_2379393	ASL	0.329395	7.27366	3.80512	0.00200883	-1.30347
ILMN_2104830	ACP2	-0.419407	11.4791	-3.80504	0.00200913	-1.30362
ILMN_1795298	GPER	0.334349	7.39835	3.80358	0.00201485	-1.30635
ILMN_1769665	RAB5C	0.371468	11.9585	3.80253	0.002019	-1.30832
ILMN_1781812	NR4A3	0.961362	8.29263	3.80193	0.00202134	-1.30944
ILMN_1799903	GALNTL1	-0.342894	7.20872	-3.80188	0.00202155	-1.30954
ILMN_1674160	BIN1	0.336619	9.89965	3.80171	0.00202221	-1.30985
ILMN_1671387	C3orf23	-0.415644	8.5884	-3.79971	0.00203011	-1.3136
ILMN_2055310	MBD4	0.525225	10.8347	3.79918	0.00203221	-1.31459
ILMN_1685538	LOC158345	-0.49414	12.1181	-3.79849	0.00203495	-1.31588
ILMN_3235800	LOC100134528	-0.322929	7.10603	-3.79831	0.0020357	-1.31624
ILMN_1780197	TBC1D24	-0.318725	9.0815	-3.79804	0.00203677	-1.31674
ILMN_1770673	AKNA	0.306649	8.94266	3.79744	0.00203915	-1.31786
ILMN_2215211	ZNF514	0.364923	7.21558	3.79609	0.0020445	-1.32038
ILMN_1768640	CRNKL1	0.341034	7.53053	3.79582	0.00204559	-1.3209
ILMN_1758823	SMARCB1	0.307422	9.92547	3.79371	0.00205404	-1.32486
ILMN_1766110	PHF6	-0.324455	7.14331	-3.79351	0.00205483	-1.32522
ILMN_2316278	MAGED4B	-0.40268	8.51161	-3.79317	0.00205619	-1.32586
ILMN_1771651	MON1B	0.32764	8.6725	3.79269	0.00205812	-1.32676
ILMN_1742935	ZNF33B	0.425518	8.04452	3.79155	0.00206271	-1.3289
ILMN_2344956	ACP1	-0.37417	12.2279	-3.79034	0.00206759	-1.33117
ILMN_1721727	USP6	0.413797	7.5089	3.7902	0.00206813	-1.33142
ILMN_2129877	PARP11	0.274409	9.3091	3.7874	0.00207949	-1.33668
ILMN_1802942	C6orf25	-0.362941	7.50139	-3.7872	0.00208028	-1.33705
ILMN_1763264	MRPL2	0.31066	7.8312	3.78634	0.00208377	-1.33866
ILMN_1768754	PILRB	0.402421	7.64946	3.78146	0.00210372	-1.34782
ILMN_2102960	KIAA1370	0.432013	8.12297	3.78077	0.00210655	-1.3491
ILMN_3237549	LOC645586	-0.489696	8.3169	-3.7798	0.00211056	-1.35093
ILMN_1771870	FAM98C	0.26309	7.35916	3.77964	0.00211122	-1.35123
ILMN_3244521	LOC283267	0.329005	8.06362	3.77892	0.00211419	-1.35258
ILMN_2049021	PTTG3P	-0.262752	8.31335	-3.77887	0.00211437	-1.35267
ILMN_1670096	NRBP1	0.420526	9.81936	3.77729	0.00212089	-1.35562
ILMN_1689528	ZNF136	0.443891	8.47826	3.77655	0.00212398	-1.35702
ILMN_1683854	ZNF484	0.328228	8.15774	3.77639	0.00212463	-1.35731
ILMN_1723117	IPO9	0.304689	8.55863	3.77637	0.0021247	-1.35735
ILMN_1750518	THOC4	-0.561829	9.63559	-3.77508	0.00213006	-1.35977
ILMN_1691106	LOC729692	-0.463776	8.38189	-3.77452	0.00213242	-1.36083
ILMN_1812118	ZNF570	0.279435	6.89313	3.77431	0.00213326	-1.36121
ILMN_1742604	C10orf4	-0.404377	7.89413	-3.77289	0.00213922	-1.36389
ILMN_1742276	DKFZP564O0523	-0.461585	7.81044	-3.77231	0.00214164	-1.36497
ILMN_2321292	WIPI2	0.281686	7.72923	3.77217	0.00214221	-1.36523
ILMN_1764629	SLC39A14	0.322916	7.10698	3.76944	0.00215366	-1.37035
ILMN_1815057	PDGFRB	0.447258	6.9215	3.76496	0.00217257	-1.37875
ILMN_1665235	CRTAP	-1.0405	11.1475	-3.76454	0.00217438	-1.37954
ILMN_1706193	ECT2L	-0.307667	7.24364	-3.7619	0.0021856	-1.38449
ILMN_2113738	C8orf45	0.683881	11.8593	3.75929	0.00219678	-1.38939
ILMN_1708427	KPNA3	0.294727	10.4288	3.75549	0.00221316	-1.39652
ILMN_1727200	SLCO4A1	-0.459325	8.28291	-3.75544	0.00221334	-1.3966
ILMN_1725666	GTF2H3	-0.327776	9.15319	-3.75537	0.00221365	-1.39673
ILMN_1774659	LOC652388	-0.404962	7.87928	-3.75438	0.00221793	-1.39859
ILMN_2230162	FLJ44124	0.538836	12.1357	3.75428	0.00221836	-1.39878
ILMN_1688479	LRRC42	-0.267755	9.67511	-3.75302	0.00222382	-1.40114
ILMN_1741422	FUT8	0.538065	7.38488	3.7492	0.00224048	-1.4083
ILMN_3200330	LOC399988	0.354466	13.2969	3.74916	0.00224069	-1.40839
ILMN_2345015	PTGES2	-0.343118	9.49494	-3.74864	0.00224295	-1.40936
ILMN_1706376	OSBP	-0.22761	11.2414	-3.74862	0.00224305	-1.4094
ILMN_1763404	LOC653226	-0.298732	12.5702	-3.74836	0.00224418	-1.40989
ILMN_2108938	FNBP4	0.267155	11.066	3.74633	0.00225309	-1.41369
ILMN_1799113	CCDC41	0.349089	7.39942	3.74573	0.00225573	-1.41482
ILMN_1664931	GTF2E2	-0.252156	11.9422	-3.74567	0.00225602	-1.41494
ILMN_1777342	PREX1	0.415122	8.90488	3.74405	0.00226316	-1.41797
ILMN_2123431	RPS6KC1	0.340105	9.95226	3.74313	0.00226721	-1.41969
ILMN_1751596	HIVEP3	-0.31527	8.01719	-3.7428	0.00226867	-1.42031
ILMN_1674364	LOC652839	-0.339845	7.98802	-3.74255	0.0022698	-1.42079
ILMN_2049343	LOC642947	0.477531	13.516	3.74148	0.00227457	-1.4228
ILMN_1802799	AKIRIN1	0.540479	9.40275	3.74102	0.00227657	-1.42365
ILMN_1762573	LOC401630	-0.364058	7.19588	-3.7399	0.00228156	-1.42575
ILMN_2370916	POTE2	-0.601964	7.18237	-3.73666	0.00229608	-1.43184
ILMN_3255792	LOC100128505	0.582743	13.6626	3.73537	0.00230189	-1.43427
ILMN_1652907	CDC5L	0.341385	9.51128	3.73266	0.00231408	-1.43934
ILMN_3237623	RNY1	0.676006	9.06629	3.73114	0.00232098	-1.44219
ILMN_1723729	RSL1D1	0.349739	10.0985	3.73007	0.00232583	-1.4442
ILMN_1741684	SMPD1	-0.281452	8.55733	-3.72801	0.00233521	-1.44806
ILMN_2257749	2008-03-01	-0.408653	7.98971	-3.72798	0.00233536	-1.44813
ILMN_1689968	PLEKHO2	0.328093	12.0655	3.72788	0.00233584	-1.44832
ILMN_1724407	TACC3	0.423429	7.97602	3.72751	0.0023375	-1.44901
ILMN_1664118	LOC643665	-0.507167	8.75743	-3.72662	0.00234156	-1.45067
ILMN_2056087	IGF1	0.530638	9.62962	3.7266	0.00234168	-1.45072
ILMN_1743130	PTGFRN	0.317018	7.97424	3.72526	0.00234779	-1.45322
ILMN_2316173	AP1S1	-0.836827	9.37322	-3.72468	0.00235048	-1.45432
ILMN_1701386	STRADB	0.28377	9.83821	3.72363	0.00235529	-1.45628
ILMN_1652472	BRAF	-0.312655	7.19694	-3.72357	0.00235557	-1.4564
ILMN_1698968	ASXL2	0.435891	9.95554	3.72337	0.00235649	-1.45677
ILMN_1674652	LOC643345	-0.273622	7.72961	-3.72321	0.00235726	-1.45709
ILMN_1760575	PTP4A1	0.27917	8.55421	3.72084	0.0023682	-1.46153
ILMN_3244065	C9orf69	0.359797	9.17265	3.72057	0.00236942	-1.46202
ILMN_1756779	CLTC	0.377164	9.03674	3.71767	0.00238292	-1.46748
ILMN_2084353	M6PR	-0.300996	13.0504	-3.71749	0.00238376	-1.46782
ILMN_2092850	HPSE	0.37168	11.0641	3.71562	0.00239248	-1.47132
ILMN_1657983	TERF2IP	-0.242416	10.6013	-3.71468	0.00239688	-1.47308
ILMN_1660341	LRPAP1	0.278271	11.546	3.71419	0.00239917	-1.474
ILMN_1663684	ATP13A3	-0.530442	7.93342	-3.71334	0.0024032	-1.47561
ILMN_1658830	C10orf26	-0.411295	9.45701	-3.71141	0.00241224	-1.47922
ILMN_2349138	CDC42SE1	-0.889362	10.3552	-3.71092	0.00241455	-1.48014
ILMN_1667224	SLAMF8	-0.27254	10.9478	-3.71077	0.00241527	-1.48042
ILMN_1706539	KDM3B	0.37578	9.96047	3.70864	0.00242537	-1.48443
ILMN_1670462	HUS1	-0.364638	7.2934	-3.70699	0.00243319	-1.48751
ILMN_1776146	RTP2	-0.379077	7.6936	-3.70616	0.00243718	-1.48908
ILMN_1725760	YTHDC2	0.359337	8.09871	3.70323	0.00245116	-1.49458
ILMN_3234762	RN5S9	-0.518343	9.52255	-3.70145	0.0024597	-1.49791
ILMN_1761411	C10orf119	0.436972	8.42162	3.70119	0.00246096	-1.49841
ILMN_3278157	LOC653156	-0.347769	11.1329	-3.70047	0.00246443	-1.49976
ILMN_3247506	FCGR1C	-0.34411	11.1885	-3.69882	0.00247239	-1.50285
ILMN_1653412	RAXL1	0.457799	10.0746	3.6987	0.00247299	-1.50308
ILMN_1745368	TMEM50A	0.269666	10.0416	3.69744	0.00247907	-1.50544
ILMN_1661160	C3orf55	-0.368055	8.16711	-3.69607	0.00248575	-1.50802
ILMN_3289685	LOC645452	0.678884	12.7271	3.69605	0.00248583	-1.50806
ILMN_2182148	C2orf32	0.305075	7.71796	3.69576	0.00248726	-1.50861
ILMN_1738681	NUP62	-0.319811	13.0131	-3.69482	0.00249184	-1.51037
ILMN_3244319	CCDC125	0.700996	10.8937	3.69438	0.00249396	-1.51119
ILMN_1670517	SULT1A3	-0.459983	8.82591	-3.69397	0.002496	-1.51197
ILMN_1776649	LRRK2	0.266145	8.7446	3.69359	0.00249783	-1.51268
ILMN_1733799	FAM195B	-0.479784	8.91187	-3.69343	0.00249864	-1.51299
ILMN_3255061	CYTSB	0.362271	7.57384	3.69245	0.00250341	-1.51481
ILMN_1749297	ACTL6A	-0.241118	10.05	-3.69159	0.00250762	-1.51643
ILMN_1721116	USP10	0.38501	9.063	3.69046	0.00251319	-1.51856
ILMN_1658407	SLC43A3	0.25754	11.3652	3.68927	0.00251905	-1.52079
ILMN_3307700	SPCS3	-0.265755	10.8106	-3.68912	0.00251979	-1.52107
ILMN_3310386	MIR345	-0.483187	8.29877	-3.68886	0.00252108	-1.52157
ILMN_3248649	LOC100134144	0.327037	7.76385	3.68885	0.00252109	-1.52157
ILMN_1749070	HLA-DPB1	-0.320055	11.7637	-3.68829	0.00252386	-1.52262
ILMN_1756910	PLA2G15	0.338206	9.6246	3.68746	0.00252797	-1.52418
ILMN_1805148	C2orf63	0.271521	7.0957	3.68605	0.00253498	-1.52684
ILMN_1757794	BRWD3	0.291521	8.38798	3.68565	0.00253697	-1.52759
ILMN_1712628	GTF2IRD1	0.26555	7.28792	3.68549	0.00253774	-1.52789
ILMN_1686610	APBA3	-0.290408	9.29451	-3.68454	0.00254249	-1.52968
ILMN_2113333	LGALS9B	-0.662157	8.86921	-3.68336	0.00254835	-1.53189
ILMN_1731157	MYOZ1	-0.364633	7.60973	-3.68309	0.00254967	-1.53239
ILMN_3233239	LOC731789	0.572382	8.95361	3.68306	0.00254987	-1.53246
ILMN_1796962	PPP3R1	-0.431006	10.5257	-3.68274	0.00255142	-1.53304
ILMN_1704672	OBFC2B	0.304729	8.18379	3.67902	0.00257009	-1.54004
ILMN_2150187	KCTD18	0.345533	8.61417	3.67858	0.0025723	-1.54086
ILMN_1745933	LOC400713	0.439069	7.89323	3.67853	0.00257254	-1.54095
ILMN_2117809	DUXAP3	0.669839	12.4502	3.67833	0.00257356	-1.54133
ILMN_3251132	TMOD2	0.275212	7.28721	3.67802	0.00257511	-1.54191
ILMN_1811588	PML	-0.65551	7.26539	-3.67626	0.00258402	-1.54523
ILMN_1811921	CSRP1	0.358294	10.2969	3.67606	0.00258505	-1.5456
ILMN_1757336	LRCH3	-0.335113	8.34246	-3.67572	0.00258676	-1.54624
ILMN_1715832	PIK3R4	0.393773	8.08457	3.67226	0.00260432	-1.55273
ILMN_3238854	RGPD8	-0.629716	7.83892	-3.67049	0.00261335	-1.55605
ILMN_1705447	AFG3L1	0.413142	8.06204	3.67032	0.00261423	-1.55637
ILMN_3223500	LOC728903	0.557148	10.4553	3.66933	0.00261929	-1.55823
ILMN_1669516	ZNF193	0.288467	7.94171	3.66751	0.00262865	-1.56165
ILMN_1688318	MGC72104	0.36812	9.31779	3.66735	0.00262948	-1.56196
ILMN_3238353	LOC100130818	0.475793	7.58887	3.66655	0.00263363	-1.56347
ILMN_2397024	SPOP	0.527514	11.2419	3.66592	0.00263687	-1.56464
ILMN_2072973	TOP3A	0.551333	8.86769	3.66523	0.00264042	-1.56594
ILMN_1769299	MTMR11	-0.346997	7.9268	-3.66482	0.00264254	-1.5667
ILMN_3234142	LOC728855	0.364781	9.06333	3.66337	0.00265007	-1.56944
ILMN_3246448	LOC100132540	-0.387041	7.0327	-3.66285	0.00265277	-1.57041
ILMN_1735156	SLC4A11	0.280701	7.34012	3.66156	0.00265948	-1.57283
ILMN_1699254	PLEKHH1	0.296733	7.21246	3.66081	0.0026634	-1.57425
ILMN_1684402	STXBP5	0.328875	7.90503	3.65922	0.00267168	-1.57723
ILMN_1792497	HRB	-0.382987	8.11751	-3.65894	0.00267315	-1.57775
ILMN_1791232	SPRED2	-0.317692	8.49322	-3.6589	0.00267335	-1.57783
ILMN_1664922	FLNB	0.29096	8.15797	3.65668	0.002685	-1.58199
ILMN_2346727	MTUS1	0.32166	7.20586	3.65658	0.00268555	-1.58219
ILMN_1686254	FAM127B	0.429642	8.63257	3.65622	0.00268741	-1.58286
ILMN_1745599	LOC643977	0.520039	8.63831	3.65534	0.00269207	-1.58452
ILMN_1815361	XIAP	-0.480483	7.84581	-3.65519	0.00269288	-1.5848
ILMN_1814611	HCG9	0.542531	7.18217	3.65469	0.00269547	-1.58573
ILMN_1711566	TIMP1	-0.281947	12.2242	-3.65448	0.00269658	-1.58612
ILMN_1714854	MEAF6	-0.281582	7.48784	-3.65438	0.00269712	-1.58631
ILMN_2201966	N4BP1	-0.320181	9.06027	-3.65438	0.00269715	-1.58633
ILMN_3236239	LOC100129550	0.347868	8.99261	3.65236	0.00270782	-1.59011
ILMN_1661197	CLCF1	0.4191	10.1527	3.65216	0.00270888	-1.59049
ILMN_1753925	LOC645609	-0.469049	9.73299	-3.65068	0.00271677	-1.59328
ILMN_2131861	SOCS2	-0.256603	9.01927	-3.64895	0.00272596	-1.59651
ILMN_1656656	COX19	0.454622	8.80824	3.64709	0.00273592	-1.60001
ILMN_1770035	NCOA5	0.308674	9.1249	3.64598	0.00274191	-1.60211
ILMN_2104967	ZNF443	0.294589	7.70109	3.64542	0.00274487	-1.60315
ILMN_1677122	FAM168B	0.309113	8.57485	3.64287	0.00275863	-1.60794
ILMN_2352216	FBXL6	0.250244	7.90669	3.64197	0.00276353	-1.60964
ILMN_1783226	SSR2	-0.457473	11.3633	-3.64069	0.00277045	-1.61204
ILMN_1781691	TRAK2	0.274466	9.66956	3.64048	0.0027716	-1.61244
ILMN_1726574	CACYBP	-0.53571	9.42932	-3.63733	0.00278875	-1.61835
ILMN_1761531	SGPL1	0.290082	9.89826	3.63628	0.00279449	-1.62032
ILMN_2290808	RPL21	-0.365753	13.4215	-3.6358	0.00279711	-1.62122
ILMN_1782222	KIAA1033	0.422428	9.35771	3.63563	0.00279807	-1.62155
ILMN_2414325	TNFAIP8	-0.608035	12.0521	-3.63112	0.0028229	-1.63002
ILMN_1668822	BATF	-0.252862	10.5243	-3.6302	0.00282801	-1.63175
ILMN_3203098	LOC400836	0.454661	7.80451	3.62863	0.00283669	-1.63469
ILMN_3274596	LOC286512	0.292626	11.1696	3.62845	0.00283771	-1.63504
ILMN_1695991	COLQ	-0.433193	7.74335	-3.6273	0.00284409	-1.63719
ILMN_1801605	BIRC6	0.323646	8.51495	3.62626	0.00284992	-1.63916
ILMN_3235221	LOC644936	0.295001	13.0029	3.62534	0.00285506	-1.64088
ILMN_1777794	PRKCSH	-0.270005	10.2267	-3.62115	0.00287859	-1.64875
ILMN_3301372	LOC730167	-0.646705	9.99755	-3.61995	0.0028854	-1.65102
ILMN_1712639	AIFM2	0.30125	7.65064	3.61896	0.002891	-1.65287
ILMN_1796235	CIRH1A	0.279017	9.31501	3.61662	0.00290427	-1.65726
ILMN_1742040	GDPD4	-0.298689	7.96474	-3.6137	0.00292097	-1.66276
ILMN_1721423	LOC646223	-0.388447	7.32066	-3.61265	0.00292695	-1.66472
ILMN_1774206	LOC647108	-0.336869	11.6184	-3.61143	0.00293395	-1.66701
ILMN_3249578	LOC100132394	-1.63851	13.9273	-3.60799	0.00295382	-1.67348
ILMN_1767766	PRDX2	-0.403184	8.33542	-3.60754	0.00295644	-1.67433
ILMN_2205470	FAM153B	0.481922	9.33228	3.60735	0.00295757	-1.67469
ILMN_3251555	MTPAP	-0.371165	7.64125	-3.60707	0.00295914	-1.6752
ILMN_1668469	KIAA0922	0.272962	8.30586	3.60601	0.00296532	-1.6772
ILMN_1797816	RPTOR	0.301294	7.17357	3.60578	0.00296668	-1.67764
ILMN_1718354	INTS7	0.3456	7.61251	3.60499	0.00297128	-1.67913
ILMN_1721008	DUT	-0.370777	8.91951	-3.60185	0.00298961	-1.68502
ILMN_1667670	SLC25A15	0.285069	7.35	3.59967	0.00300243	-1.68912
ILMN_1824898	LOC728653	0.437477	7.2199	3.5993	0.00300461	-1.68982
ILMN_1744046	DIAPH2	0.292146	9.26907	3.59339	0.00303966	-1.70093
ILMN_1803561	PLA2G4A	0.414222	8.86341	3.5933	0.0030402	-1.7011
ILMN_1714567	AHNAK	0.280541	13.0762	3.59325	0.00304045	-1.70118
ILMN_2411963	RBM39	0.532319	9.86925	3.59238	0.00304567	-1.70282
ILMN_1651680	LOC649150	-0.649897	14.4319	-3.58837	0.00306972	-1.71036
ILMN_1727041	EWSR1	0.274012	11.6485	3.58835	0.00306987	-1.7104
ILMN_1775744	MRPS16	0.266791	9.21682	3.58817	0.0030709	-1.71073
ILMN_1775036	SEC22A	-0.260517	9.35061	-3.58684	0.00307896	-1.71324
ILMN_1707236	HCCS	-0.275787	9.52518	-3.58584	0.00308497	-1.71511
ILMN_1700306	OCIAD2	-0.290227	8.0325	-3.58488	0.00309082	-1.71692
ILMN_1661599	DDIT4	0.321104	10.5978	3.58337	0.00309996	-1.71975
ILMN_1653220	PITPNM1	0.449481	9.687	3.58114	0.00311359	-1.72395
ILMN_2390227	TBC1D9B	0.263355	10.747	3.58102	0.00311428	-1.72417
ILMN_1663321	LOC644781	-0.41122	7.65024	-3.58043	0.00311792	-1.72528
ILMN_1705953	LONRF1	0.25217	9.22004	3.58034	0.00311847	-1.72545
ILMN_3243366	C2orf55	0.275694	8.16932	3.58014	0.00311969	-1.72583
ILMN_1807181	BACH1	-0.290818	7.39666	-3.57975	0.00312208	-1.72656
ILMN_2178855	GPAM	0.279321	7.60455	3.57944	0.00312397	-1.72714
ILMN_1696510	GPR89C	-0.500292	8.24795	-3.57837	0.00313056	-1.72916
ILMN_3275447	LOC391126	0.27286	13.2249	3.57817	0.00313177	-1.72953
ILMN_1716384	ATL2	0.286392	7.65062	3.57766	0.00313492	-1.73049
ILMN_2408450	UBE1DC1	-0.256426	8.62542	-3.5776	0.00313529	-1.73061
ILMN_3183544	LOC100130168	0.49661	13.1318	3.57738	0.00313661	-1.73101
ILMN_1814194	TCF4	0.661773	9.328	3.57691	0.00313952	-1.7319
ILMN_1815951	PCYOX1L	0.320793	7.49311	3.57625	0.00314361	-1.73315
ILMN_3239895	LOC100134053	0.565654	8.55694	3.57564	0.00314738	-1.7343
ILMN_1700847	PMS1	0.290707	7.14894	3.57535	0.00314913	-1.73483
ILMN_1716446	BCL10	-0.324517	8.57868	-3.57465	0.00315347	-1.73615
ILMN_3241729	EMX2OS	-0.3371	8.90505	-3.57352	0.00316047	-1.73827
ILMN_3204734	LOC100134648	-0.46941	9.35441	-3.57271	0.00316553	-1.7398
ILMN_1813776	OR4D6	-0.255282	7.57849	-3.5708	0.00317738	-1.74338
ILMN_2409395	CCNC	-0.490569	9.74506	-3.56986	0.00318325	-1.74515
ILMN_1803398	SRF	-0.256745	10.4272	-3.56968	0.0031844	-1.7455
ILMN_1806713	ZNF18	0.327628	8.51892	3.56963	0.00318466	-1.74557
ILMN_1690085	STK11IP	0.411997	8.13349	3.56872	0.00319038	-1.74729
ILMN_1778333	MMP24	-0.300024	7.80497	-3.56864	0.00319089	-1.74745
ILMN_2379130	IRAK1	0.371176	11.7723	3.56841	0.00319236	-1.74789
ILMN_3309759	VTRNA1-1	0.329249	7.69052	3.56787	0.00319572	-1.7489
ILMN_1809467	VAMP5	-0.298033	13.0755	-3.5677	0.00319678	-1.74921
ILMN_1714765	LOC389599	0.392628	9.61695	3.56759	0.00319747	-1.74942
ILMN_1691487	TRAF2	0.306564	7.53329	3.56665	0.00320339	-1.75119
ILMN_1699978	FAM70A	-0.263323	8.72409	-3.56557	0.00321017	-1.75321
ILMN_1707448	CRKRS	0.291846	9.1292	3.56541	0.00321121	-1.75353
ILMN_3289171	LOC100131572	0.297158	9.87902	3.56477	0.00321522	-1.75472
ILMN_1738075	CMIP	0.258807	11.9771	3.56372	0.00322185	-1.75669
ILMN_1739674	PDE4DIP	0.358902	8.07323	3.56357	0.00322278	-1.75697
ILMN_1693620	PGM3	-0.294473	9.5712	-3.56264	0.00322868	-1.75872
ILMN_1862018	ATXN7L3	-0.45326	9.43495	-3.56195	0.00323304	-1.76001
ILMN_3226012	LOC728698	-0.545864	12.5926	-3.56011	0.00324475	-1.76348
ILMN_2330597	PQLC2	0.323148	7.07618	3.55968	0.00324747	-1.76428
ILMN_1720838	DECR1	-0.257817	12.654	-3.5595	0.00324863	-1.76462
ILMN_2132599	ANKRD22	-0.469504	9.91906	-3.55877	0.00325329	-1.766
ILMN_1755749	PGK1	-0.289703	12.8048	-3.55862	0.00325426	-1.76628
ILMN_1695271	RPP25	0.385294	8.06534	3.55862	0.00325428	-1.76628
ILMN_1745217	FLJ10081	0.279334	10.003	3.55512	0.00327668	-1.77285
ILMN_2408730	GCC2	-0.333431	7.22158	-3.55391	0.00328449	-1.77513
ILMN_1777397	MSX1	0.326387	7.60863	3.55176	0.00329842	-1.77919
ILMN_2184049	COX7B	0.318942	12.6862	3.55167	0.00329895	-1.77934
ILMN_1785179	UBE2G2	0.27867	9.35317	3.55076	0.00330485	-1.78105
ILMN_2220320	RPL7L1	0.385737	13.4808	3.55073	0.00330507	-1.78112
ILMN_2222101	N4BP2	0.551984	10.629	3.54982	0.00331096	-1.78282
ILMN_1661337	SRM	-0.305461	8.32059	-3.54949	0.00331314	-1.78345
ILMN_1651776	FHOD1	0.303425	9.41975	3.54944	0.00331341	-1.78353
ILMN_1689046	FLJ20273	0.363867	11.1149	3.54794	0.00332323	-1.78636
ILMN_1683059	SIRT5	0.281242	9.17572	3.54711	0.00332866	-1.78793
ILMN_1774661	SNRPB	-0.298173	11.5986	-3.54676	0.00333093	-1.78858
ILMN_1755303	ZNF217	0.386899	10.1102	3.54649	0.00333271	-1.78909
ILMN_1789106	IPP	0.408473	7.94863	3.54408	0.00334847	-1.79361
ILMN_1779376	GSK3B	-0.27272	10.302	-3.5423	0.00336021	-1.79696
ILMN_1749799	NSBP1	0.38643	7.75194	3.542	0.00336219	-1.79752
ILMN_1656940	ABLIM3	0.358165	7.13473	3.54071	0.00337073	-1.79995
ILMN_1792014	FAM70B	-0.447668	7.8037	-3.53966	0.0033777	-1.80193
ILMN_1732725	SAPS3	0.262659	8.97648	3.53838	0.00338618	-1.80433
ILMN_1797107	SCLT1	0.272739	7.56502	3.5382	0.0033874	-1.80467
ILMN_1784105	SLC38A7	0.398536	7.89963	3.53649	0.00339878	-1.80788
ILMN_2190084	VAMP8	-0.357881	13.2051	-3.53647	0.00339891	-1.80792
ILMN_3178792	HNRNPA2B1	0.304082	11.6077	3.53603	0.00340185	-1.80875
ILMN_3236481	LOC100129086	-0.334286	11.3958	-3.53576	0.00340367	-1.80926
ILMN_1805668	ZNF486	0.572274	13.1121	3.53565	0.00340437	-1.80946
ILMN_1695334	PYGO2	0.515791	7.42301	3.53449	0.00341215	-1.81164
ILMN_2376416	UBXN11	0.291604	8.57361	3.53374	0.00341717	-1.81305
ILMN_1882764	LOC730358	-0.336256	8.42083	-3.53373	0.00341723	-1.81307
ILMN_2345872	SUMF2	-0.239145	12.6056	-3.53037	0.0034399	-1.8194
ILMN_1680644	MIOS	0.290958	9.42314	3.52942	0.00344628	-1.82117
ILMN_2407168	S100A13	-0.387977	9.44803	-3.52906	0.00344874	-1.82185
ILMN_1728331	ACPT	-0.362957	8.05023	-3.52851	0.00345248	-1.82289
ILMN_1679268	PELI1	0.235832	11.3755	3.52817	0.00345479	-1.82353
ILMN_1659524	C6orf66	0.279026	8.83935	3.52793	0.00345636	-1.82397
ILMN_3309514	MIR574	-0.483761	9.54774	-3.52789	0.00345667	-1.82405
ILMN_1788239	AMDHD1	0.251377	9.05382	3.52736	0.00346026	-1.82504
ILMN_3278170	LOC441455	-0.391144	8.85812	-3.52732	0.00346056	-1.82513
ILMN_1705733	KIAA0460	0.456295	7.36571	3.52612	0.00346869	-1.82737
ILMN_1749345	STX5	-0.247901	11.8696	-3.52484	0.00347741	-1.82978
ILMN_2110986	NOM1	0.315468	7.53194	3.52465	0.00347871	-1.83013
ILMN_1659874	SFRS15	0.274184	9.28706	3.52459	0.00347915	-1.83026
ILMN_1804263	ZNF76	0.34162	7.46312	3.52458	0.00347919	-1.83027
ILMN_1770433	PIK3CG	0.65076	8.77804	3.52404	0.0034829	-1.83129
ILMN_1730639	SLC22A15	0.30577	8.17881	3.52388	0.00348403	-1.8316
ILMN_3234884	KIF22	-0.331141	8.54889	-3.52378	0.00348469	-1.83178
ILMN_1695025	CD2	0.359376	8.21563	3.52339	0.00348737	-1.83252
ILMN_1693009	FGL2	-0.266263	13.5536	-3.52245	0.00349381	-1.83428
ILMN_1799628	LOC727732	-0.392715	8.20667	-3.52169	0.00349905	-1.83571
ILMN_2205322	TREML4	0.283147	7.40295	3.5211	0.00350308	-1.83682
ILMN_1807556	LOC146177	-0.296031	9.01607	-3.51952	0.00351394	-1.83978
ILMN_2304186	MITF	0.344826	10.5377	3.51863	0.00352011	-1.84146
ILMN_1655612	ARRDC2	0.416858	8.36301	3.51856	0.00352062	-1.8416
ILMN_1788457	ABCC4	0.277336	8.72905	3.51852	0.00352087	-1.84166
ILMN_1652008	C15orf23	-0.363489	7.62846	-3.51826	0.00352267	-1.84215
ILMN_1761778	TNFSF8	-0.605975	10.0168	-3.51455	0.00354846	-1.84913
ILMN_1757036	AQP12A	-0.281674	8.03133	-3.51408	0.00355169	-1.85
ILMN_1694847	TERF1	0.493292	8.65085	3.51384	0.00355343	-1.85047
ILMN_1756086	INTS3	0.289448	9.76311	3.51359	0.00355513	-1.85093
ILMN_3214389	LOC100133583	-0.330412	13.7359	-3.51321	0.00355777	-1.85164
ILMN_1789364	ZNF789	0.340337	7.54226	3.51235	0.00356384	-1.85327
ILMN_3304012	LOC729806	-0.501731	7.77947	-3.51221	0.00356478	-1.85352
ILMN_1707312	NFIL3	0.303906	9.44407	3.51047	0.00357702	-1.85681
ILMN_1679127	CCAR1	0.39999	7.23799	3.5103	0.0035782	-1.85712
ILMN_1778202	FLJ40722	0.529714	10.9092	3.50929	0.00358532	-1.85902
ILMN_1718311	WBSCR19	0.399264	8.13515	3.50847	0.00359109	-1.86056
ILMN_1668726	NFYB	0.364998	8.27771	3.50545	0.00361245	-1.86624
ILMN_1759670	AMACR	-0.335503	7.98218	-3.50265	0.00363239	-1.8715
ILMN_1780598	PIAS1	0.257641	10.5632	3.50215	0.00363592	-1.87243
ILMN_2330410	EIF3C	0.249621	7.16079	3.49966	0.00365376	-1.87712
ILMN_1754943	MYO1E	-0.380352	7.40729	-3.49888	0.00365938	-1.87858
ILMN_2367707	PKN1	0.387812	9.18698	3.49874	0.0036604	-1.87885
ILMN_3239198	LOC100132829	-0.346497	8.01329	-3.49801	0.00366568	-1.88023
ILMN_1652740	LOC389786	0.251342	7.18405	3.49706	0.0036725	-1.88201
ILMN_3307877	C21orf58	0.387807	10.5472	3.49514	0.00368641	-1.88563
ILMN_1672596	BCAR1	0.434528	7.1064	3.49476	0.00368915	-1.88634
ILMN_1779486	FAM126B	0.404405	9.28927	3.49462	0.00369014	-1.88659
ILMN_2051408	PNPT1	0.503135	13.291	3.49152	0.00371272	-1.89243
ILMN_1692684	SMARCD2	-0.323397	8.26532	-3.49022	0.00372216	-1.89486
ILMN_1753790	ZNF259	0.285034	8.50097	3.48945	0.00372781	-1.89631
ILMN_3246097	LOC649839	0.357973	9.06231	3.48802	0.00373831	-1.899
ILMN_1657478	MAGEL2	-0.332522	8.09909	-3.48769	0.00374073	-1.89962
ILMN_1793146	CCDC25	0.55057	9.05457	3.48655	0.00374917	-1.90177
ILMN_1749821	MED28	-0.253034	10.6809	-3.48645	0.00374988	-1.90195
ILMN_1776147	C21orf59	0.422186	8.53035	3.4861	0.00375243	-1.9026
ILMN_1757011	LY75	0.315801	7.15056	3.48565	0.0037558	-1.90346
ILMN_1791568	CEP57	0.303641	8.32307	3.48529	0.00375842	-1.90413
ILMN_3222998	LOC729513	0.714505	8.29584	3.48435	0.00376542	-1.90591
ILMN_1777917	DSCR10	-0.332269	7.44787	-3.48429	0.00376584	-1.90602
ILMN_2123665	SBF2	0.28585	8.43852	3.48418	0.00376665	-1.90622
ILMN_3238283	LOC100130123	-0.461723	7.98516	-3.48317	0.00377414	-1.90812
ILMN_1794510	FLJ32255	0.590576	8.13993	3.48239	0.0037799	-1.90958
ILMN_1677572	FSD1CL	-0.317082	8.18642	-3.48198	0.00378296	-1.91035
ILMN_1751571	RAD23A	0.299514	10.4963	3.48087	0.00379121	-1.91244
ILMN_2411723	RPSA	-0.317801	12.9053	-3.48066	0.00379283	-1.91285
ILMN_3239000	LOC642617	-0.34708	8.05113	-3.48044	0.00379443	-1.91325
ILMN_1782749	ZNF468	0.265576	8.36471	3.4784	0.00380971	-1.91709
ILMN_1748454	DKFZp434M131	-0.332582	7.93808	-3.47832	0.00381027	-1.91723
ILMN_1739155	OR9A4	-0.398749	8.40632	-3.47778	0.00381434	-1.91826
ILMN_3291472	LOC442727	0.413493	9.51206	3.47759	0.00381573	-1.9186
ILMN_2054725	SUGT1	-0.289478	9.21769	-3.47722	0.00381857	-1.91931
ILMN_2372398	ALDH5A1	0.26435	9.2119	3.47604	0.00382741	-1.92153
ILMN_1775677	TYSND1	-0.282427	9.54505	-3.47564	0.00383037	-1.92227
ILMN_1811264	C15orf57	-0.243143	11.7763	-3.47502	0.00383508	-1.92344
ILMN_1656826	SH3RF1	0.311866	7.63367	3.4749	0.00383596	-1.92366
ILMN_3248941	C6orf225	0.366952	7.91742	3.47442	0.00383961	-1.92457
ILMN_1736563	LOC730050	-0.33112	7.38884	-3.47276	0.00385213	-1.92768
ILMN_1757636	C5orf35	0.235097	8.60583	3.47245	0.00385454	-1.92828
ILMN_1695645	CETN2	-0.245104	11.3519	-3.4714	0.0038625	-1.93025
ILMN_1793859	ALDH2	0.365594	11.7546	3.46988	0.00387402	-1.9331
ILMN_2095660	TMEM156	0.45234	9.96995	3.46964	0.00387583	-1.93355
ILMN_1777449	IFT74	0.262922	9.22163	3.46832	0.00388591	-1.93603
ILMN_1786789	FAM102B	0.299546	9.99347	3.46663	0.00389887	-1.93921
ILMN_2334693	NARF	0.484384	8.23713	3.4665	0.00389989	-1.93947
ILMN_1657405	SPPL3	0.29047	7.29981	3.46646	0.00390015	-1.93953
ILMN_1652753	PAAF1	-0.428488	8.21442	-3.46621	0.00390208	-1.94
ILMN_1725306	RNF6	-0.329826	7.05462	-3.46323	0.00392499	-1.9456
ILMN_1764861	ISOC1	-0.248175	10.7986	-3.46212	0.00393356	-1.94768
ILMN_1798581	MCM8	0.544706	13.3137	3.46191	0.00393517	-1.94808
ILMN_2352245	RASSF6	0.409191	8.85272	3.46168	0.003937	-1.94852
ILMN_1717056	TXNRD1	0.241725	11.4069	3.46138	0.00393929	-1.94908
ILMN_1696186	LOC644889	-0.323703	7.16455	-3.46089	0.0039431	-1.95
ILMN_2126239	SMG5	-0.335446	9.7085	-3.46072	0.00394439	-1.95031
ILMN_1793950	P704P	-0.639134	9.50112	-3.45926	0.00395579	-1.95307
ILMN_1660812	C14orf11	0.332035	7.44027	3.45916	0.00395658	-1.95326
ILMN_1674790	LOC644943	-0.570143	7.60697	-3.45912	0.00395683	-1.95332
ILMN_1715901	FBXL17	-0.41972	7.58583	-3.45746	0.00396978	-1.95645
ILMN_2088124	TMEM154	0.488219	8.07161	3.457	0.00397337	-1.95731
ILMN_1805158	TAF1A	-0.291121	7.79619	-3.45507	0.00398849	-1.96094
ILMN_3275275	LOC727962	0.456587	7.74017	3.45347	0.00400105	-1.96395
ILMN_1765979	LOC147645	0.323685	7.76644	3.45207	0.00401209	-1.96658
ILMN_1772731	HAGH	-0.250623	10.696	-3.44583	0.00406164	-1.97831
ILMN_1749006	RCSD1	-0.298667	10.4557	-3.44519	0.00406673	-1.97951
ILMN_1768031	DEDD2	-0.279854	11.0975	-3.44332	0.00408172	-1.98303
ILMN_1800897	NRD1	0.307292	11.4861	3.44268	0.00408684	-1.98422
ILMN_1804539	GPR89B	-0.375302	7.97794	-3.4411	0.00409956	-1.98719
ILMN_2152257	SSTR2	0.423079	9.87996	3.43991	0.00410917	-1.98943
ILMN_1757845	SPIRE1	0.233717	11.3263	3.43976	0.00411037	-1.98971
ILMN_2085525	SNORA32	0.419345	7.63911	3.4382	0.004123	-1.99264
ILMN_3297455	LOC729082	-0.329678	9.81414	-3.43698	0.0041329	-1.99493
ILMN_1805098	PDE1B	0.3683	7.33669	3.43513	0.004148	-1.99842
ILMN_2375156	PHF7	0.320338	7.20027	3.4346	0.00415232	-1.99941
ILMN_1655137	ZCCHC11	0.254422	7.95179	3.434	0.00415721	-2.00054
ILMN_1681296	ICAM4	-0.244313	7.35623	-3.4335	0.00416131	-2.00148
ILMN_3239531	C4orf48	0.267362	8.66802	3.43333	0.00416271	-2.0018
ILMN_1809488	SPCS2	-0.248072	12.6526	-3.43328	0.00416309	-2.00189
ILMN_3251415	RBM43	0.570594	9.35737	3.43321	0.00416366	-2.00202
ILMN_2168347	EPOR	0.322434	7.44085	3.43102	0.00418169	-2.00615
ILMN_1756676	PHF19	-0.308012	8.5157	-3.4309	0.00418265	-2.00637
ILMN_2371251	MPG	0.274745	7.12566	3.43067	0.00418451	-2.00679
ILMN_1661432	NUP43	0.309251	10.1237	3.42984	0.00419135	-2.00835
ILMN_3248213	LOC729668	0.328452	7.16736	3.42875	0.00420034	-2.0104
ILMN_2415179	CLSTN1	0.287539	10.4697	3.4285	0.00420246	-2.01088
ILMN_1668442	C21orf42	-0.26452	9.26932	-3.42761	0.00420976	-2.01254
ILMN_1652716	THEX1	0.439761	7.38802	3.4276	0.00420992	-2.01258
ILMN_2322935	MAPKAPK5	0.239761	9.91948	3.42719	0.00421326	-2.01333
ILMN_1775405	ARL4A	-0.319654	7.96136	-3.42716	0.0042135	-2.01339
ILMN_3231550	LOC100131718	0.61296	10.9332	3.42698	0.00421503	-2.01374
ILMN_2234758	SRP14	-0.229306	13.7658	-3.42538	0.00422829	-2.01674
ILMN_2186216	GOLPH4	-0.50867	8.79025	-3.42525	0.00422941	-2.01699
ILMN_2150352	CBWD5	-0.333635	9.69148	-3.42446	0.00423596	-2.01847
ILMN_3289090	LOC728059	-1.56695	10.0121	-3.42368	0.00424244	-2.01993
ILMN_1729142	CENPV	0.28568	9.16156	3.4236	0.00424313	-2.02008
ILMN_1680580	LOC148709	-0.265449	7.39456	-3.42276	0.00425015	-2.02166
ILMN_1788109	IL17C	-0.316805	8.76412	-3.42262	0.00425133	-2.02193
ILMN_1805930	CSF1	0.262927	7.1393	3.42153	0.00426047	-2.02398
ILMN_1657708	MGLL	-0.505597	10.2158	-3.42137	0.00426178	-2.02427
ILMN_1729976	ZNF828	0.227163	9.6793	3.42094	0.00426541	-2.02508
ILMN_1790197	FLJ20674	0.258068	7.34369	3.41951	0.00427737	-2.02776
ILMN_1815264	RHBDD3	0.264289	7.91856	3.41694	0.00429912	-2.03261
ILMN_1745141	MBL1P1	-0.478527	7.52373	-3.41682	0.00430012	-2.03283
ILMN_1701243	C10orf2	0.320753	7.05801	3.41659	0.00430203	-2.03325
ILMN_1765032	LOC440993	0.268655	7.29037	3.4163	0.00430453	-2.03381
ILMN_2377733	CASP8	-0.331229	7.47903	-3.41614	0.00430584	-2.0341
ILMN_2243553	ZNF275	0.290254	8.37813	3.41408	0.00432336	-2.03798
ILMN_1768814	KLHL6	0.360737	9.21584	3.41348	0.00432844	-2.0391
ILMN_1668863	LYPD1	0.522299	7.84303	3.41295	0.00433299	-2.0401
ILMN_3300891	LOC729652	-0.393304	7.73048	-3.41149	0.00434544	-2.04284
ILMN_3293367	LOC391370	0.225254	13.7845	3.41104	0.00434929	-2.04369
ILMN_1719316	TMED3	-0.272192	11.5968	-3.40983	0.00435961	-2.04595
ILMN_1808811	SBNO2	0.347349	8.50146	3.40971	0.00436069	-2.04619
ILMN_1660976	LOC653204	-0.348181	7.02288	-3.40953	0.00436218	-2.04651
ILMN_1678671	KLHL24	0.391977	9.09556	3.40921	0.004365	-2.04713
ILMN_1662795	CA2	-0.301564	11.0013	-3.40895	0.00436719	-2.04761
ILMN_3260286	LOC100128062	0.418339	12.1953	3.40878	0.00436868	-2.04794
ILMN_1654488	UTX	0.384765	10.3874	3.40721	0.00438219	-2.05088
ILMN_1758339	CSTF1	-0.297668	6.9871	-3.4071	0.00438311	-2.05108
ILMN_1742442	LOC654055	-0.341528	8.50472	-3.40606	0.00439212	-2.05305
ILMN_3237656	LOC730313	0.692998	12.5972	3.40552	0.0043968	-2.05406
ILMN_3227772	LOC729349	0.396732	7.00672	3.40493	0.00440192	-2.05517
ILMN_1754738	AP1M1	-0.285102	10.7379	-3.40399	0.00441005	-2.05694
ILMN_3285753	LOC390671	-0.3682	7.8999	-3.40358	0.00441358	-2.0577
ILMN_1887174	KIAA0146	0.437352	8.69963	3.40341	0.00441509	-2.05803
ILMN_3206242	LOC643219	-0.437133	7.41429	-3.40305	0.00441816	-2.05869
ILMN_1762103	WDR48	0.248423	9.31055	3.40235	0.00442429	-2.06001
ILMN_1704571	FAM53B	0.265277	9.22599	3.40212	0.0044263	-2.06045
ILMN_1713807	MAN1C1	0.225601	7.61284	3.40023	0.00444277	-2.064
ILMN_1720267	TARSL2	0.266253	7.12949	3.40006	0.0044443	-2.06432
ILMN_2120965	NPAT	0.498288	7.79131	3.39933	0.00445065	-2.06569
ILMN_1734288	DUSP18	0.32488	9.04412	3.39768	0.00446512	-2.06879
ILMN_1721026	SAMHD1	-0.627168	7.61917	-3.3972	0.00446937	-2.06969
ILMN_1696021	KPNA6	0.27659	10.3301	3.39692	0.00447176	-2.07021
ILMN_2359287	ITGA6	0.274958	8.2668	3.39459	0.00449236	-2.07459
ILMN_1701551	ABCA6	0.346328	7.04658	3.39444	0.00449366	-2.07487
ILMN_1774074	RXRB	-0.328669	9.36058	-3.39314	0.00450519	-2.07732
ILMN_1797576	PLEKHA3	-0.313098	8.1611	-3.39087	0.00452533	-2.08157
ILMN_1738401	FOXC1	0.592857	8.34666	3.39016	0.00453165	-2.08291
ILMN_1769720	STAU2	0.274991	8.16602	3.38992	0.00453382	-2.08336
ILMN_1811258	RELB	0.35281	10.1673	3.38868	0.00454485	-2.08568
ILMN_3240077	LOC645993	0.31688	7.13332	3.38751	0.00455538	-2.08789
ILMN_1812559	SLC7A6	0.249381	6.91156	3.38609	0.00456809	-2.09055
ILMN_3248848	LOC100134407	-0.433136	7.39852	-3.38438	0.00458348	-2.09376
ILMN_2073157	AMY2B	0.443752	8.02143	3.38324	0.00459383	-2.09592
ILMN_1710738	RC3H2	0.412194	9.58964	3.38286	0.0045972	-2.09662
ILMN_1721225	C20orf4	0.235139	10.0355	3.37978	0.00462521	-2.10241
ILMN_1728699	SPTY2D1	-0.254509	8.96458	-3.37939	0.00462871	-2.10314
ILMN_1785095	ATP6V0E2	-0.266573	10.4743	-3.37921	0.00463041	-2.10349
ILMN_1763884	Magmas	0.271549	8.37397	3.37599	0.00465985	-2.10954
ILMN_2334296	IL18BP	-0.23547	13.0883	-3.3758	0.00466156	-2.10989
ILMN_2048607	ANKRD9	-0.278005	10.8699	-3.37555	0.00466381	-2.11035
ILMN_2396272	PDCD4	0.495487	10.8105	3.37499	0.00466898	-2.1114
ILMN_1798083	CHERP	0.315248	8.02546	3.37472	0.00467148	-2.11191
ILMN_3245635	LOC100133690	-0.344658	7.32937	-3.37439	0.0046745	-2.11253
ILMN_1728305	PUM2	0.251276	9.96296	3.3735	0.00468269	-2.1142
ILMN_1661631	LILRA3	-0.289028	11.976	-3.37325	0.00468497	-2.11467
ILMN_1692335	ELK3	0.260656	7.35569	3.37211	0.00469554	-2.11682
ILMN_1687392	NRK	-0.26897	7.43893	-3.3708	0.00470769	-2.11928
ILMN_3214532	LOC100131205	0.316612	13.2254	3.37052	0.00471029	-2.11981
ILMN_1682354	SNORD33	-0.327984	7.38935	-3.36941	0.00472057	-2.12189
ILMN_1771411	ALG6	0.237718	8.96986	3.36781	0.00473543	-2.12489
ILMN_1788689	PHIP	0.244489	10.7421	3.36621	0.00475035	-2.12789
ILMN_1727194	CALU	0.266723	10.3596	3.36615	0.00475096	-2.12801
ILMN_1731113	ZBTB43	0.678782	10.2844	3.3649	0.0047626	-2.13035
ILMN_3251560	TMEM167A	-0.275422	10.2739	-3.36405	0.00477064	-2.13196
ILMN_2402766	AFTPH	0.294557	10.4173	3.36351	0.00477566	-2.13296
ILMN_1680844	LOC647493	-0.38121	9.23845	-3.36325	0.00477812	-2.13345
ILMN_1778321	SLC2A6	-0.491551	11.4751	-3.36292	0.00478123	-2.13407
ILMN_1653718	ZFAND2B	-0.296948	9.15632	-3.36274	0.00478292	-2.13441
ILMN_1720373	SLC7A5	-0.283735	11.099	-3.36151	0.00479454	-2.13673
ILMN_1754234	ZMYND11	0.337912	10.6416	3.36094	0.0047999	-2.13779
ILMN_1695475	SEMA3C	0.344231	8.85689	3.36072	0.00480201	-2.13821
ILMN_1675448	ZFP36L1	0.301531	11.7019	3.36002	0.0048086	-2.13952
ILMN_2154322	SEMA3E	0.492836	9.31762	3.35972	0.00481147	-2.14009
ILMN_1652379	SUCLG2	-0.222079	11.2215	-3.35525	0.00485394	-2.14847
ILMN_1795911	TTC37	0.305771	10.8105	3.3543	0.004863	-2.15025
ILMN_1709674	GFPT2	-0.430001	7.07635	-3.35374	0.00486839	-2.15131
ILMN_3240829	ZSCAN12L1	0.307281	7.1987	3.3524	0.0048813	-2.15383
ILMN_2053679	ACADM	-0.238711	11.8271	-3.35096	0.00489515	-2.15654
ILMN_1697286	SF3A1	0.281547	8.20526	3.34992	0.0049051	-2.15847
ILMN_1685763	WDR45L	-0.683339	9.02954	-3.34991	0.00490526	-2.15851
ILMN_2087941	ENTPD3	-0.334557	9.20139	-3.34984	0.00490594	-2.15864
ILMN_1734096	DCLRE1A	0.243363	7.56909	3.34735	0.00493001	-2.16331
ILMN_1754076	CACNA2D3	0.279616	8.51064	3.34583	0.00494479	-2.16616
ILMN_1810037	RUSC2	0.327803	7.28454	3.34545	0.00494844	-2.16686
ILMN_1694671	ZFAND2A	-0.325518	10.7781	-3.34395	0.00496314	-2.16969
ILMN_1653711	FZD2	0.238699	8.08993	3.34383	0.00496433	-2.16992
ILMN_1708881	RAB20	-0.288213	9.27506	-3.34325	0.00496998	-2.17101
ILMN_3240721	LOC645233	0.710396	8.67513	3.34291	0.00497327	-2.17164
ILMN_1693090	CROT	0.398522	7.89199	3.34279	0.00497449	-2.17187
ILMN_3295109	LOC653557	-0.291862	8.14295	-3.34275	0.00497483	-2.17194
ILMN_1672940	ZNF562	0.598518	8.66771	3.34267	0.00497564	-2.17209
ILMN_1862180	MGC3032	-0.220164	7.37914	-3.34134	0.00498866	-2.17458
ILMN_3243578	LOC727899	-0.560922	8.12437	-3.34119	0.00499019	-2.17488
ILMN_2083567	PHLPP2	0.30558	7.62661	3.34111	0.00499097	-2.17503
ILMN_1705849	SPR	0.237823	7.96618	3.33932	0.00500859	-2.17839
ILMN_1723412	ASCL2	-0.253698	10.7736	-3.33868	0.00501485	-2.17958
ILMN_2047618	KCNE1	0.325256	8.10504	3.33844	0.00501729	-2.18004
ILMN_1767475	CERK	0.254929	9.35072	3.33819	0.00501975	-2.18051
ILMN_1763641	ZNF614	0.266332	8.42539	3.33803	0.00502132	-2.18081
ILMN_1770719	KIAA0664	0.227348	8.23598	3.33773	0.00502425	-2.18136
ILMN_1786036	GPATCH2	0.323261	7.59855	3.33713	0.00503021	-2.18249
ILMN_3246538	LOC100133866	0.259762	9.77525	3.33686	0.00503288	-2.183
ILMN_1786388	RNF113A	-0.365564	8.82061	-3.33623	0.00503912	-2.18418
ILMN_1707336	ARPC4	-0.411795	11.5775	-3.33621	0.0050393	-2.18422
ILMN_3242883	AGAP8	0.320432	8.85646	3.33579	0.00504347	-2.18501
ILMN_1814606	GALNT2	0.332173	8.08161	3.33576	0.00504375	-2.18506
ILMN_2315979	LBH	0.239681	7.64964	3.33534	0.00504797	-2.18585
ILMN_1773886	MED21	0.339991	7.50642	3.33489	0.00505246	-2.1867
ILMN_1812640	AHR	0.397127	12.7366	3.33361	0.0050652	-2.18911
ILMN_1783709	RRAGA	0.228211	11.529	3.33317	0.00506954	-2.18992
ILMN_1795524	C15orf44	-0.345574	8.49781	-3.33296	0.00507161	-2.19031
ILMN_3234384	LOC728953	0.422471	8.16842	3.33237	0.00507754	-2.19142
ILMN_1753627	DOLK	0.262492	9.07399	3.33096	0.00509163	-2.19407
ILMN_1654630	FAM193B	-0.298595	8.75096	-3.33062	0.00509503	-2.1947
ILMN_1772459	RPS23	-0.238263	10.1004	-3.3304	0.00509726	-2.19512
ILMN_2165473	MID1IP1	0.253329	10.0029	3.33003	0.00510095	-2.19581
ILMN_2070477	TAF8	-0.408714	8.05419	-3.32981	0.00510319	-2.19623
ILMN_3182735	LOC100129518	0.455182	7.79338	3.32948	0.00510654	-2.19686
ILMN_3179762	LOC100130483	-0.445533	8.02581	-3.32946	0.00510674	-2.19689
ILMN_1763749	GUCA2A	-0.469647	7.35939	-3.3291	0.00511038	-2.19757
ILMN_1729197	LOC400879	-0.278158	7.15909	-3.32858	0.00511556	-2.19854
ILMN_2390946	SCARF1	-0.337712	7.31905	-3.32848	0.0051166	-2.19873
ILMN_1795429	VCL	0.229227	10.946	3.32824	0.00511898	-2.19917
ILMN_1671992	LOC650128	0.408749	8.26593	3.32817	0.00511972	-2.19931
ILMN_3273268	FAM75C1	-0.384116	8.9333	-3.32568	0.0051449	-2.20399
ILMN_2135991	C16orf69	0.298497	7.51954	3.3245	0.0051568	-2.20619
ILMN_1652580	POLD1	0.363783	7.88138	3.32306	0.00517148	-2.2089
ILMN_3240094	LOC100134785	0.473751	7.22623	3.32266	0.00517556	-2.20965
ILMN_1668498	CWF19L2	0.322571	9.67129	3.32178	0.00518452	-2.2113
ILMN_1732537	HEATR2	0.371674	8.9644	3.32175	0.00518485	-2.21136
ILMN_2137789	KLF4	0.235493	10.0123	3.3208	0.00519454	-2.21314
ILMN_3185234	LOC100129443	0.478712	7.86014	3.32012	0.00520143	-2.21441
ILMN_2309926	ZDHHC14	0.433102	8.29308	3.3187	0.00521607	-2.21709
ILMN_1691862	RABIF	0.281033	7.77353	3.31797	0.00522352	-2.21844
ILMN_1673804	ZNF426	0.359975	8.52187	3.31686	0.00523499	-2.22054
ILMN_1753426	KIAA0556	0.307548	8.69217	3.31678	0.00523575	-2.22067
ILMN_3219643	LOC401537	-0.287917	11.3258	-3.3165	0.00523871	-2.22121
ILMN_1731891	UBXN8	0.31597	7.29749	3.31647	0.00523894	-2.22125
ILMN_1678353	FARP1	0.290669	7.70858	3.31389	0.00526569	-2.22611
ILMN_2346460	NARG2	0.280827	7.78499	3.30997	0.00530641	-2.23345
ILMN_2211003	GAS2L3	0.411041	8.10505	3.30924	0.00531406	-2.23482
ILMN_3268028	LOC100128805	0.4237	7.67394	3.3082	0.00532493	-2.23677
ILMN_1716272	KBTBD8	0.243195	9.00317	3.30704	0.00533714	-2.23895
ILMN_2131523	SACS	0.293283	7.35624	3.30584	0.00534981	-2.24121
ILMN_3249608	ANKLE2	0.274645	10.2792	3.30552	0.00535311	-2.2418
ILMN_1712705	RAB40C	-0.267141	8.87256	-3.3054	0.00535439	-2.24203
ILMN_2367418	OSCAR	0.269457	12.0797	3.30503	0.00535831	-2.24273
ILMN_1790253	TRIM73	-0.575978	8.28095	-3.30436	0.00536536	-2.24398
ILMN_1652394	RAB2A	-0.310345	10.0283	-3.30325	0.00537707	-2.24606
ILMN_2133638	DULLARD	0.294489	9.37684	3.3032	0.00537765	-2.24616
ILMN_1782389	LAD1	-0.389416	7.42122	-3.30305	0.00537928	-2.24645
ILMN_1656335	RIT1	-0.232102	9.74877	-3.30295	0.00538028	-2.24662
ILMN_1679093	ZNF581	0.274722	9.13095	3.30274	0.00538253	-2.24702
ILMN_1767142	ZNF280D	0.335406	8.37808	3.30252	0.00538485	-2.24743
ILMN_1731644	SETDB2	0.291941	10.9872	3.30166	0.00539399	-2.24905
ILMN_3256478	LOC100129034	0.330346	10.2624	3.30126	0.00539818	-2.24979
ILMN_1801421	EMD	-0.255609	11.1795	-3.29984	0.00541331	-2.25246
ILMN_1666156	MORF4L2	-0.310742	11.4952	-3.29981	0.00541367	-2.25252
ILMN_1797522	DUSP3	0.344708	12.0032	3.29909	0.00542133	-2.25387
ILMN_2089175	SYAP1	0.359604	10.0755	3.2987	0.00542555	-2.25461
ILMN_3229033	LOC732360	0.652675	9.32059	3.29849	0.00542776	-2.25499
ILMN_1801842	PTX3	0.357063	8.56847	3.29747	0.00543871	-2.25691
ILMN_1680419	ASB7	0.266648	7.83337	3.29578	0.0054568	-2.26008
ILMN_2175894	HNRPR	0.265307	11.3764	3.29458	0.00546967	-2.26232
ILMN_2357438	AURKA	0.366177	7.80861	3.2937	0.00547916	-2.26397
ILMN_1712389	CKLF	-0.255905	12.0163	-3.29358	0.00548043	-2.2642
ILMN_2347349	CCNB1IP1	0.323006	9.20289	3.29265	0.00549054	-2.26595
ILMN_1679428	CHIC2	-0.23253	11.5813	-3.29254	0.00549173	-2.26616
ILMN_3243529	FDXACB1	-0.487111	8.08048	-3.29242	0.00549305	-2.26639
ILMN_1664030	RAB1B	-0.34262	8.88345	-3.29187	0.00549897	-2.26741
ILMN_1731358	ZNF532	0.334926	7.63542	3.29173	0.00550046	-2.26767
ILMN_1707627	TPI1	-0.3718	11.9407	-3.29142	0.00550383	-2.26825
ILMN_1799024	VAC14	0.284974	9.31521	3.2909	0.00550949	-2.26923
ILMN_3241136	RNASEK	-0.387521	12.5576	-3.29009	0.00551825	-2.27075
ILMN_3225534	RNF216L	0.26544	9.15991	3.28911	0.00552892	-2.27259
ILMN_2049364	FAM119A	0.500585	11.5948	3.28888	0.00553138	-2.27301
ILMN_2286800	DNM1L	0.478832	9.61824	3.28876	0.00553277	-2.27325
ILMN_1744023	MGC18216	-0.320236	8.45262	-3.2883	0.00553772	-2.2741
ILMN_2310909	ATP2A3	0.379757	7.6297	3.28824	0.00553835	-2.27421
ILMN_3245066	DENND4B	0.322184	10.2541	3.28807	0.00554025	-2.27453
ILMN_2064655	CXorf40A	-0.400524	9.65488	-3.28793	0.00554173	-2.27479
ILMN_2085933	OR1J1	0.312173	7.06669	3.28492	0.00557474	-2.28045
ILMN_1730504	AGPAT4	0.293391	8.16313	3.28486	0.00557532	-2.28055
ILMN_1711073	LOC653489	0.410204	12.0194	3.28408	0.00558388	-2.28201
ILMN_1678494	ZNF438	0.266464	9.91654	3.28354	0.00558986	-2.28303
ILMN_3282983	LOC100132992	-0.23588	12.0796	-3.28346	0.00559072	-2.28317
ILMN_1788387	UGCGL2	0.235837	7.81305	3.28337	0.00559173	-2.28334
ILMN_1804327	NAP1L4	0.252335	10.6994	3.28164	0.00561077	-2.28658
ILMN_2083243	MNAT1	0.272073	8.09007	3.28091	0.00561885	-2.28795
ILMN_1678833	CCR1	0.399254	11.397	3.28071	0.00562114	-2.28834
ILMN_3233589	LOC728467	0.350724	8.62254	3.28042	0.00562428	-2.28887
ILMN_1811221	SLC5A8	0.520892	9.13708	3.28009	0.00562795	-2.28949
ILMN_1740160	PLCG1	-0.402045	7.995	-3.27998	0.00562917	-2.2897
ILMN_2361478	PDLIM5	-0.226411	7.99506	-3.2795	0.00563453	-2.29061
ILMN_2401906	CDAN1	0.420695	13.3326	3.27831	0.00564775	-2.29284
ILMN_1652533	DKFZp434K191	0.392985	9.879	3.2779	0.00565224	-2.29359
ILMN_1754600	FNBP1L	0.317159	7.11349	3.27758	0.00565585	-2.2942
ILMN_1745415	BBX	0.728294	10.3163	3.27618	0.0056715	-2.29683
ILMN_1663866	TGFBI	-0.292076	13.6359	-3.2757	0.00567679	-2.29772
ILMN_1709630	CCDC107	0.284336	8.19985	3.27414	0.00569429	-2.30065
ILMN_3245093	LOC100131986	-0.337821	7.76626	-3.27392	0.00569679	-2.30107
ILMN_1706497	P2RX2	-0.326616	7.4919	-3.27286	0.00570864	-2.30305
ILMN_1798546	HDAC6	0.269127	9.67065	3.27244	0.00571334	-2.30383
ILMN_1814465	UBE2G1	-0.328513	9.20941	-3.27127	0.00572659	-2.30604
ILMN_1681203	TWF1	-0.557009	8.17954	-3.27047	0.00573561	-2.30754
ILMN_2410038	FAM111A	0.270159	12.1345	3.27026	0.00573796	-2.30792
ILMN_1654516	TMEM120A	0.291869	10.2248	3.26909	0.00575124	-2.31013
ILMN_1719543	MAF	0.247311	9.802	3.26848	0.0057581	-2.31126
ILMN_1730986	MALT1	0.380075	8.45369	3.26816	0.00576174	-2.31186
ILMN_1798254	ACTR10	-0.337077	10.9783	-3.26787	0.00576501	-2.3124
ILMN_1676036	LOC649679	0.365222	8.21295	3.26751	0.00576916	-2.31309
ILMN_1683250	LOC440731	0.268314	8.0596	3.26699	0.00577496	-2.31404
ILMN_1808797	SAC	-0.441858	7.86289	-3.26559	0.00579091	-2.31667
ILMN_1672331	MAP3K7IP2	0.271434	8.61997	3.26444	0.00580408	-2.31883
ILMN_1658821	SAMD1	0.277892	7.62032	3.26358	0.00581393	-2.32045
ILMN_1800612	VBP1	-0.267793	10.7608	-3.26337	0.00581636	-2.32084
ILMN_2045994	SEPW1	-0.239511	10.2337	-3.26268	0.00582419	-2.32212
ILMN_1771139	FBXO31	0.22946	8.31229	3.26114	0.00584197	-2.32503
ILMN_3226045	LOC728533	-0.258733	12.9861	-3.26051	0.00584916	-2.3262
ILMN_1774077	GBP2	-0.222596	13.2211	-3.26007	0.00585428	-2.32703
ILMN_1791656	C10orf137	0.336307	8.80103	3.25918	0.00586452	-2.32869
ILMN_2115005	FGD2	0.343	12.0165	3.25818	0.0058761	-2.33057
ILMN_3241665	C1orf133	-0.327561	7.25017	-3.25791	0.00587923	-2.33108
ILMN_1697117	TBP	0.240074	9.32772	3.25733	0.00588585	-2.33215
ILMN_1803483	KIAA2013	0.280874	10.1775	3.25682	0.00589184	-2.33312
ILMN_2309446	RBBP6	0.286834	9.21307	3.25598	0.00590157	-2.33469
ILMN_1716583	NME7	0.255951	8.29579	3.2551	0.00591173	-2.33633
ILMN_1692225	DOK3	0.475479	8.08867	3.25488	0.00591433	-2.33674
ILMN_1750805	ARHGAP30	-0.234276	9.98124	-3.25379	0.00592709	-2.33879
ILMN_2119692	CSAD	0.392037	8.39544	3.25362	0.00592908	-2.33911
ILMN_1655011	SERF1B	0.296117	8.78611	3.25337	0.00593193	-2.33957
ILMN_1798129	C4orf23	-0.44307	8.67207	-3.25185	0.0059498	-2.34243
ILMN_3260070	LOC100128266	-0.384993	11.2732	-3.24992	0.00597235	-2.34603
ILMN_1651769	ZFYVE16	0.472474	9.45195	3.24978	0.00597409	-2.34631
ILMN_1686235	GNPNAT1	-0.440502	9.48551	-3.24903	0.00598283	-2.3477
ILMN_1759676	HOXC13	-0.375517	7.84516	-3.24529	0.00602711	-2.35472
ILMN_1729294	RNF130	0.284848	13.3259	3.24189	0.00606759	-2.36109
ILMN_1779163	C11orf67	-0.236776	11.0913	-3.24059	0.0060831	-2.36351
ILMN_3269655	FLJ35390	0.458898	12.1025	3.23939	0.00609752	-2.36577
ILMN_2316974	LILRB1	0.435147	13.3377	3.23925	0.0060992	-2.36603
ILMN_1768097	RPGR	0.381423	7.52631	3.23662	0.0061309	-2.37096
ILMN_1669599	DENND4C	0.327115	10.3373	3.23644	0.00613306	-2.3713
ILMN_2050761	EIF4E	0.268283	8.13881	3.2361	0.00613708	-2.37192
ILMN_2124187	TSC22D2	0.290076	10.8024	3.23593	0.00613923	-2.37225
ILMN_1755222	C9orf82	0.253648	7.64622	3.23501	0.0061503	-2.37397
ILMN_2158713	IL1F9	-0.359332	7.25088	-3.23421	0.00616	-2.37547
ILMN_1743204	DUSP8	0.29668	7.20915	3.23322	0.006172	-2.37732
ILMN_1677396	NDFIP2	-0.218248	8.09576	-3.23178	0.00618956	-2.38002
ILMN_1722492	DUSP19	0.575909	11.7364	3.23087	0.00620069	-2.38173
ILMN_1812169	SERAC1	0.258398	7.85695	3.23053	0.00620473	-2.38235
ILMN_2100689	MAP2K4	0.262813	9.52867	3.23038	0.0062066	-2.38263
ILMN_3239548	LOC100132740	0.296846	7.42184	3.22986	0.00621302	-2.38362
ILMN_1734254	ZNF770	0.263642	8.92829	3.22959	0.00621628	-2.38412
ILMN_2076940	C1orf149	0.231098	7.92155	3.22948	0.00621761	-2.38432
ILMN_1665384	SH3BP5L	0.290839	7.9807	3.22897	0.00622381	-2.38527
ILMN_1721170	GREB1	-0.362071	8.11704	-3.22857	0.00622881	-2.38603
ILMN_3218248	LOC440595	-0.512057	14.4407	-3.22811	0.00623444	-2.38689
ILMN_3235584	TRIM66	-0.35187	9.26655	-3.22776	0.00623876	-2.38755
ILMN_1790106	PLP1	-0.370544	8.9602	-3.22715	0.0062462	-2.38868
ILMN_1790555	CCDC146	0.254308	7.0542	3.22697	0.00624846	-2.38903
ILMN_1697971	TRIM38	0.612528	9.13738	3.22656	0.00625352	-2.3898
ILMN_1718961	BNIP3L	0.284637	11.5705	3.22648	0.00625444	-2.38994
ILMN_3239113	LOC144438	0.305338	9.12741	3.2244	0.00628013	-2.39383
ILMN_1812080	PARP16	0.313718	7.29329	3.22413	0.00628344	-2.39433
ILMN_2199022	SAP30BP	0.286022	7.94854	3.22366	0.00628924	-2.39521
ILMN_2160727	CYTH3	0.368422	7.82511	3.22136	0.00631783	-2.39953
ILMN_2384591	HN1	-0.356237	9.33121	-3.22089	0.00632367	-2.4004
ILMN_3253787	LOC100128274	0.483693	8.91158	3.22056	0.00632777	-2.40102
ILMN_1704385	LOC347376	0.310678	11.1515	3.22011	0.0063334	-2.40186
ILMN_3223966	LOC730254	-0.384865	8.13295	-3.21953	0.00634065	-2.40295
ILMN_1776105	PSPH	-0.23247	7.91031	-3.21881	0.00634959	-2.40429
ILMN_1751773	POLD3	-0.349885	7.60094	-3.21798	0.00635996	-2.40584
ILMN_2207291	IFNG	-0.550051	7.03789	-3.21791	0.0063609	-2.40598
ILMN_3284366	LOC644745	0.338	14.2385	3.21694	0.00637309	-2.4078
ILMN_1704795	MARK3	-0.304867	8.67928	-3.21666	0.00637656	-2.40832
ILMN_1672795	SH2D5	-0.273968	8.04726	-3.21623	0.00638199	-2.40913
ILMN_3234828	TMEM229B	0.351288	7.22501	3.21539	0.00639256	-2.41071
ILMN_3247320	ENHO	0.312131	7.18416	3.21515	0.00639547	-2.41114
ILMN_1729188	HAMP	-0.269004	11.8305	-3.21494	0.00639815	-2.41154
ILMN_1667476	LTBR	0.256305	11.0304	3.21413	0.00640839	-2.41306
ILMN_1772658	KIAA0947	0.323583	8.90756	3.21399	0.00641012	-2.41331
ILMN_1711886	ALG3	-0.250934	9.29461	-3.21171	0.00643903	-2.41759
ILMN_1676026	MRPS26	0.232347	7.94056	3.21143	0.00644248	-2.4181
ILMN_1718193	MYLK3	-0.327304	6.85334	-3.21089	0.00644943	-2.41913
ILMN_1759989	LOC400696	0.307906	7.02191	3.20849	0.00647996	-2.42361
ILMN_2401155	PUM1	0.363957	11.2551	3.20814	0.00648433	-2.42426
ILMN_1657111	C14orf78	0.316861	7.16755	3.20779	0.00648885	-2.42492
ILMN_1804789	KIAA1967	0.299437	9.54183	3.20759	0.00649138	-2.42529
ILMN_1798657	TBL1XR1	0.388954	7.96914	3.20748	0.00649285	-2.4255
ILMN_2157075	LRCH4	-0.320867	9.44113	-3.20735	0.00649452	-2.42575
ILMN_3243055	LOC732432	-0.7744	8.68012	-3.20596	0.00651232	-2.42835
ILMN_3201658	LOC642585	0.321999	7.95539	3.20543	0.00651913	-2.42934
ILMN_2094587	USP8	0.338337	10.1056	3.2054	0.00651941	-2.42938
ILMN_3245151	URB1	0.366557	7.51509	3.20438	0.00653254	-2.4313
ILMN_1763540	PSME4	0.304228	10.4391	3.20422	0.00653457	-2.43159
ILMN_1715607	CHMP4A	-0.224383	11.0508	-3.20273	0.0065538	-2.43438
ILMN_1684083	RNASE10	-0.342664	7.52375	-3.20248	0.0065571	-2.43486
ILMN_1701681	SEC11C	-0.247834	11.6529	-3.20246	0.0065573	-2.43489
ILMN_1661293	ZNF224	0.252454	8.09194	3.20201	0.00656311	-2.43573
ILMN_1726359	NECAP1	-0.233052	10.5813	-3.20099	0.00657631	-2.43764
ILMN_2405233	FAM133B	0.452616	9.08463	3.20034	0.00658467	-2.43885
ILMN_1660270	C7orf28A	0.311699	10.3579	3.1999	0.00659049	-2.43969
ILMN_1738976	OR2A20P	-0.636585	9.12749	-3.19967	0.0065934	-2.44011
ILMN_1680016	SLCO1A2	-0.381496	8.07089	-3.19939	0.006597	-2.44063
ILMN_2296697	MAP3K3	-0.372555	8.80675	-3.19871	0.00660594	-2.44191
ILMN_3242967	LOC100134083	-0.302353	8.02613	-3.19842	0.00660972	-2.44246
ILMN_1681132	IL12B	-0.253877	8.11847	-3.19833	0.0066108	-2.44261
ILMN_1801851	ALPPL2	-0.304255	7.42311	-3.1973	0.00662425	-2.44455
ILMN_1674285	LOC401233	0.306393	9.79451	3.1961	0.00663991	-2.44679
ILMN_1786259	LRRC59	-0.218085	7.72314	-3.19504	0.00665383	-2.44878
ILMN_1684407	LOC440509	-0.394632	7.69387	-3.19485	0.00665625	-2.44912
ILMN_3243945	C13orf37	-0.258563	9.28342	-3.19485	0.00665625	-2.44912
ILMN_1708009	LANCL2	0.248693	8.15417	3.19484	0.00665643	-2.44915
ILMN_1680673	NT5DC1	0.281793	9.13938	3.19358	0.00667293	-2.4515
ILMN_2263718	SPAG9	0.246044	11.7662	3.19314	0.00667871	-2.45232
ILMN_1651557	KDELC2	0.284126	9.70837	3.1927	0.00668456	-2.45316
ILMN_3248676	CBWD3	-0.321298	7.65197	-3.19255	0.00668651	-2.45343
ILMN_1769473	SETD2	0.198904	10.1751	3.19188	0.00669523	-2.45467
ILMN_1680139	MAFF	0.384441	9.58873	3.1918	0.00669637	-2.45483
ILMN_1682226	CLDN15	0.288455	7.70579	3.19169	0.00669774	-2.45503
ILMN_1815578	ZNF223	0.402999	10.5	3.19144	0.00670106	-2.4555
ILMN_1758846	ANKRD40	-0.352359	9.2156	-3.19039	0.00671494	-2.45747
ILMN_2375992	SPINT1	0.327768	7.18864	3.19005	0.00671942	-2.4581
ILMN_1664242	C20orf12	-0.343292	7.50923	-3.18992	0.00672116	-2.45834
ILMN_1762545	LOC158572	-0.239641	7.29081	-3.18969	0.0067242	-2.45877
ILMN_1784320	ELMO1	0.263605	10.3877	3.18881	0.0067359	-2.46043
ILMN_2076415	TBCCD1	-0.339804	7.74063	-3.18858	0.00673896	-2.46086
ILMN_2273224	SLC4A5	0.426408	10.8148	3.18754	0.00675276	-2.4628
ILMN_2080751	ADNP2	0.326367	9.67284	3.18737	0.00675495	-2.46311
ILMN_3238213	KILLIN	-0.488309	8.65711	-3.18602	0.00677292	-2.46563
ILMN_1707464	MST1	0.332915	8.02024	3.1857	0.00677727	-2.46624
ILMN_2172174	NP	-0.287724	9.91951	-3.18496	0.00678716	-2.46763
ILMN_1658420	DSCAM	-0.294591	7.54039	-3.18399	0.00680008	-2.46943
ILMN_2301624	MACF1	0.248848	10.5704	3.18379	0.00680273	-2.4698
ILMN_1750100	TUBB4Q	0.338147	8.89482	3.18186	0.00682869	-2.47342
ILMN_1751431	WIBG	0.295289	9.43797	3.18184	0.00682894	-2.47346
ILMN_1733615	MTF2	0.490782	9.05561	3.18154	0.00683298	-2.47402
ILMN_1754130	TRIM52	0.382852	7.40444	3.1811	0.0068389	-2.47484
ILMN_3279320	LOC100131426	-0.416316	7.60481	-3.18103	0.00683982	-2.47497
ILMN_1783276	NEXN	0.481551	7.65288	3.18067	0.00684464	-2.47564
ILMN_3258795	FAM13B	0.215809	10.7216	3.17987	0.00685542	-2.47713
ILMN_1693789	ALPP	0.534058	11.7533	3.17911	0.00686568	-2.47855
ILMN_1708798	EAF2	-0.218565	9.83442	-3.17879	0.00687011	-2.47917
ILMN_3240594	RNU4ATAC	0.234276	7.77039	3.1776	0.00688609	-2.48137
ILMN_3197652	ERI2	-0.369234	7.39227	-3.17664	0.00689923	-2.48318
ILMN_2112417	PGAM1	-0.59208	11.1301	-3.17524	0.00691816	-2.48579
ILMN_1711089	DNAJC21	0.328673	7.32131	3.1746	0.00692696	-2.48699
ILMN_3202093	LOC642446	-0.454204	8.7554	-3.17426	0.00693154	-2.48762
ILMN_1652160	LRBA	-0.423839	8.94542	-3.17416	0.00693295	-2.48781
ILMN_1716591	SPRR1A	-0.480241	8.98801	-3.17352	0.0069416	-2.489
ILMN_1690295	LOC648343	0.223787	10.8154	3.17342	0.00694309	-2.4892
ILMN_1773620	SMARCC2	0.408541	9.67294	3.17194	0.00696327	-2.49196
ILMN_1724341	CXorf45	0.320096	7.93771	3.17167	0.00696696	-2.49246
ILMN_2396956	AKAP13	0.283502	10.2745	3.1716	0.00696802	-2.4926
ILMN_1756999	RBL2	0.265157	10.543	3.16995	0.0069906	-2.49568
ILMN_1764361	DUSP16	0.23712	8.49452	3.16949	0.00699696	-2.49654
ILMN_1678730	NOMO1	-0.401474	9.37881	-3.16896	0.00700429	-2.49753
ILMN_1713505	NPC1	0.222952	11.898	3.1689	0.00700501	-2.49763
ILMN_1696643	TLN1	-0.269656	10.6104	-3.16722	0.00702827	-2.50078
ILMN_1715324	HSD17B8	0.342566	8.56357	3.16661	0.00703667	-2.50191
ILMN_1763907	C6orf173	0.347036	9.37486	3.16644	0.00703906	-2.50224
ILMN_3282321	LOC643336	-0.275542	11.3078	-3.16639	0.00703979	-2.50233
ILMN_3187283	LOC100128460	0.462211	9.27275	3.16584	0.00704741	-2.50336
ILMN_1746919	LOC643882	0.420362	8.71859	3.16531	0.00705474	-2.50435
ILMN_1767135	SOS1	-0.428963	8.5639	-3.16327	0.00708307	-2.50815
ILMN_2138589	MERTK	0.283719	9.03375	3.16325	0.00708345	-2.5082
ILMN_1654369	LOC644224	-0.362264	7.06986	-3.16193	0.00710183	-2.51066
ILMN_1784364	STARD5	-0.238936	9.35483	-3.16158	0.00710676	-2.51132
ILMN_3243568	LOC100131835	0.407271	8.01904	3.16101	0.00711474	-2.51239
ILMN_1783621	CMPK2	-0.330534	9.63011	-3.16027	0.00712508	-2.51377
ILMN_1651735	TGOLN2	-0.29987	11.8392	-3.15936	0.00713783	-2.51546
ILMN_1785284	ALDH6A1	-0.282306	9.01512	-3.1591	0.00714144	-2.51594
ILMN_3270866	LOC100130255	0.296703	7.53254	3.15905	0.00714222	-2.51605
ILMN_1761808	MCFD2	0.256043	9.67204	3.15738	0.00716565	-2.51916
ILMN_1749838	MZF1	0.214158	7.93949	3.1566	0.00717669	-2.52062
ILMN_2047885	PCDHB9	0.545527	9.27753	3.15655	0.00717742	-2.52071
ILMN_1716056	LMF2	0.253401	9.82125	3.15653	0.00717772	-2.52075
ILMN_1716979	GSTM4	-0.378935	7.81259	-3.15496	0.00719995	-2.52369
ILMN_1663119	DSC2	0.253878	8.72713	3.15398	0.00721385	-2.52552
ILMN_1658599	LOC647243	-0.314533	7.78869	-3.15388	0.00721528	-2.52571
ILMN_1740927	LYRM4	0.237691	7.49395	3.15298	0.00722796	-2.52737
ILMN_1756595	SH3TC1	0.28283	8.29275	3.15192	0.00724307	-2.52936
ILMN_1711368	TRAPPC9	0.329125	8.15757	3.15144	0.00724995	-2.53026
ILMN_3276697	LOC646956	0.269952	8.03976	3.15115	0.00725402	-2.53079
ILMN_3262849	LOC100128510	0.568655	9.36166	3.15103	0.00725575	-2.53102
ILMN_1805228	LRG1	-0.237942	7.77127	-3.15069	0.00726072	-2.53167
ILMN_1812805	ZNF699	0.322978	7.60842	3.15065	0.00726125	-2.53174
ILMN_3228639	LOC728324	-0.284504	10.8579	-3.15059	0.00726203	-2.53184
ILMN_1803728	SLC35E4	0.346852	7.52729	3.1489	0.00728629	-2.535
ILMN_1793894	ANAPC13	-0.220982	12.1919	-3.14879	0.00728792	-2.53521
ILMN_1656111	MYLIP	0.298291	10.4656	3.14878	0.00728806	-2.53523
ILMN_3238053	LOC100129211	0.528154	10.133	3.14876	0.00728825	-2.53526
ILMN_1773002	LOC730417	0.354736	7.12809	3.14796	0.00729981	-2.53676
ILMN_1802553	MRPS24	0.23807	10.9154	3.14655	0.00732001	-2.53938
ILMN_1712684	FAM20C	0.247769	11.2496	3.14645	0.00732149	-2.53958
ILMN_1781151	ARMC8	-0.261688	8.86347	-3.14614	0.00732602	-2.54016
ILMN_2342455	PPA2	0.515087	11.8308	3.1449	0.00734382	-2.54246
ILMN_1795826	ATP6V0D1	-0.325437	11.7933	-3.14412	0.0073551	-2.54392
ILMN_1728168	C20orf45	-0.221795	9.84431	-3.14371	0.0073611	-2.54469
ILMN_2274923	MOCS2	-0.620405	8.59158	-3.14288	0.00737304	-2.54623
ILMN_2123415	BMP8B	0.454177	9.15451	3.14255	0.00737793	-2.54686
ILMN_1698849	CHRNA2	-0.255988	7.51172	-3.14232	0.00738119	-2.54728
ILMN_3298410	LOC729120	0.663892	8.7084	3.14226	0.00738208	-2.5474
ILMN_1778132	C2CD2L	0.34886	7.2569	3.1422	0.007383	-2.54751
ILMN_1746883	SAT2	0.229632	10.4937	3.1412	0.00739745	-2.54937
ILMN_1765641	SEMA3A	0.333275	8.73592	3.14098	0.0074007	-2.54978
ILMN_3270676	LOC100129139	0.237983	7.11456	3.14034	0.00741007	-2.55099
ILMN_2070210	RNF219	-0.268528	10.2247	-3.14022	0.00741183	-2.55121
ILMN_3188124	LOC100130511	-0.376325	10.2387	-3.14018	0.00741243	-2.55129
ILMN_2207562	C4orf16	0.381929	7.93401	3.1395	0.00742234	-2.55256
ILMN_3227811	LOC729423	-0.249135	8.21949	-3.13919	0.00742681	-2.55313
ILMN_1794068	RFX4	0.407784	8.68216	3.13911	0.00742795	-2.55327
ILMN_1678652	C10orf61	-0.440643	8.55192	-3.13853	0.00743642	-2.55435
ILMN_1713749	CORO1A	-0.424723	10.9896	-3.13784	0.00744654	-2.55564
ILMN_1702177	GLO1	-0.28483	11.5461	-3.13688	0.0074606	-2.55743
ILMN_1697024	LOC730432	0.218424	11.0756	3.1366	0.00746474	-2.55796
ILMN_3225102	ZNF738	0.599137	11.5745	3.13543	0.00748199	-2.56015
ILMN_1706075	SF3B1	0.242842	11.8616	3.13487	0.00749022	-2.56119
ILMN_1778543	LOC653874	-0.306631	8.11053	-3.1344	0.00749709	-2.56206
ILMN_1651504	FAM193A	0.272918	8.89422	3.13394	0.00750401	-2.56294
ILMN_3205289	LOC100132565	0.414708	7.01942	3.13335	0.00751259	-2.56402
ILMN_1726981	VEGFB	-0.277107	13.3086	-3.13246	0.00752588	-2.5657
ILMN_2123730	TBC1D22B	0.385017	7.66656	3.13211	0.00753104	-2.56635
ILMN_3305447	LOC729898	0.252915	7.91942	3.13189	0.00753432	-2.56676
ILMN_1677829	SLC9A6	0.241228	9.97293	3.13102	0.00754724	-2.56838
ILMN_1758250	TRAFD1	0.309966	10.2942	3.13075	0.00755114	-2.56887
ILMN_2106931	PPP1R15B	0.278783	8.66318	3.12887	0.00757918	-2.57239
ILMN_1785113	MUT	0.249285	10.0271	3.1282	0.0075892	-2.57364
ILMN_1670322	FCHO2	0.265828	10.154	3.12806	0.00759121	-2.57389
ILMN_3307659	SFT2D2	-0.227422	10.7561	-3.12799	0.00759234	-2.57403
ILMN_1686562	KIF13B	0.319819	9.70012	3.12774	0.00759604	-2.5745
ILMN_1719433	CD1D	-0.273073	8.90243	-3.12724	0.00760359	-2.57544
ILMN_1653205	C8orf59	0.226026	11.9518	3.12686	0.00760913	-2.57613
ILMN_2185845	BRSK1	-0.381003	11.7395	-3.12619	0.0076193	-2.5774
ILMN_3307930	RAN	-0.267539	11.5136	-3.12506	0.00763616	-2.57949
ILMN_2212354	WDR46	0.221575	7.86807	3.12499	0.00763721	-2.57962
ILMN_1729775	OPA1	0.274336	8.74424	3.12498	0.00763739	-2.57965
ILMN_1696035	C12orf8	0.248119	7.35424	3.1247	0.00764162	-2.58017
ILMN_1798014	EIF2S2	0.25645	7.24781	3.12394	0.00765305	-2.58159
ILMN_1652459	LOC654161	-0.3925	9.70926	-3.12317	0.00766471	-2.58303
ILMN_2311548	PTRH2	-0.280697	10.0078	-3.122	0.00768225	-2.5852
ILMN_1726107	UBE2V1	-0.245074	8.10736	-3.12187	0.00768428	-2.58545
ILMN_1751097	CREB3L2	0.230945	10.8718	3.12133	0.00769247	-2.58646
ILMN_2119535	RIPK1	0.276334	10.4346	3.12036	0.00770718	-2.58827
ILMN_1813256	CRIPT	-0.220474	10.0389	-3.11951	0.00772005	-2.58985
ILMN_1729130	C7orf42	0.244039	10.3059	3.11874	0.0077317	-2.59128
ILMN_3239135	LOC100132391	0.579838	11.8011	3.1186	0.00773387	-2.59155
ILMN_2153332	ATXN1	0.433983	9.22252	3.11799	0.00774315	-2.59269
ILMN_3217771	LOC100133154	-0.266258	7.80691	-3.11795	0.00774372	-2.59276
ILMN_1748206	C20orf160	-0.357473	7.60578	-3.11782	0.00774573	-2.593
ILMN_3218292	LOC202781	0.570935	11.3535	3.11759	0.00774927	-2.59343
ILMN_2080760	SNX22	-0.343707	9.12144	-3.11742	0.00775176	-2.59374
ILMN_1677691	LOC648852	0.462132	9.97167	3.11732	0.00775341	-2.59394
ILMN_2405602	OSBPL1A	0.386874	11.7315	3.11708	0.00775699	-2.59438
ILMN_1755974	ALDOC	-0.258994	10.2424	-3.117	0.00775831	-2.59454
ILMN_1739847	EIF3D	0.245247	11.8205	3.11485	0.00779111	-2.59854
ILMN_2390338	UBE2E3	0.262416	10.0943	3.1132	0.00781652	-2.60163
ILMN_2133936	ZFP1	0.373013	7.48016	3.11258	0.00782595	-2.60277
ILMN_1779076	HINT3	-0.251426	9.1222	-3.11179	0.0078382	-2.60425
ILMN_2131381	PDE3B	0.292248	8.74281	3.11113	0.00784835	-2.60548
ILMN_1671661	HSD17B7	0.506458	11.1474	3.11112	0.00784852	-2.6055
ILMN_3238036	JAGN1	-0.299797	9.21527	-3.11094	0.0078512	-2.60582
ILMN_1728698	GDE1	0.248293	9.54487	3.11094	0.00785123	-2.60583
ILMN_1673604	YIPF3	-0.21255	10.9071	-3.11088	0.00785213	-2.60593
ILMN_1705871	DDHD2	-0.261386	9.23404	-3.11087	0.00785229	-2.60595
ILMN_1784630	KBTBD11	0.241391	7.39444	3.11081	0.00785335	-2.60608
ILMN_1715698	MGC71993	-0.289904	12.3674	-3.11053	0.00785766	-2.6066
ILMN_1691131	LSMD1	0.261438	9.84141	3.11052	0.00785771	-2.60661
ILMN_1723706	GRAMD4	0.288533	10.7465	3.11015	0.00786353	-2.60731
ILMN_1710124	CMTM8	0.285146	7.45237	3.11004	0.00786518	-2.60751
ILMN_1675956	LYST	0.287278	8.66783	3.10825	0.00789293	-2.61085
ILMN_1720542	POLR2I	0.231059	9.64766	3.10817	0.00789409	-2.61099
ILMN_2179739	HCRT	-0.265758	7.56562	-3.10719	0.00790936	-2.61282
ILMN_1668876	HECTD2	0.23918	7.22618	3.10572	0.00793227	-2.61556
ILMN_1773295	ARTN	-0.29507	7.92279	-3.10502	0.00794314	-2.61686
ILMN_2274775	SLC44A4	0.260406	14.0016	3.1049	0.00794517	-2.6171
ILMN_3178252	LOC100129379	0.22961	14.1778	3.1046	0.00794981	-2.61765
ILMN_2143155	KIF11	0.227327	6.94964	3.10362	0.00796513	-2.61948
ILMN_2390821	THOC2	0.562569	9.9243	3.10331	0.00797005	-2.62006
ILMN_1728009	TMEM171	0.338987	6.91252	3.10147	0.00799881	-2.62348
ILMN_1769201	ELF3	-0.272284	7.67457	-3.10125	0.00800227	-2.62389
ILMN_1730917	KMO	0.301448	9.00945	3.10106	0.00800539	-2.62425
ILMN_1770388	VPS39	0.401476	8.34243	3.1001	0.00802039	-2.62603
ILMN_1727671	SSH1	0.475708	8.02124	3.09984	0.00802459	-2.62652
ILMN_2315780	TACC2	-0.324769	7.67767	-3.09979	0.00802532	-2.62661
ILMN_1772156	ERP44	0.32238	7.17867	3.09942	0.00803113	-2.6273
ILMN_1703041	IDUA	0.317266	9.38784	3.09806	0.00805275	-2.62984
ILMN_2407703	SYN1	0.273357	7.21913	3.09801	0.00805346	-2.62993
ILMN_1652215	LOC644310	0.295	10.1009	3.09753	0.0080611	-2.63083
ILMN_1679520	AGPAT1	0.213412	9.36953	3.09672	0.00807388	-2.63233
ILMN_1700238	ZNF500	0.297536	7.60947	3.09659	0.00807595	-2.63257
ILMN_1807919	TNS1	-0.285593	9.21378	-3.09564	0.00809114	-2.63435
ILMN_1792508	TMEM59	-0.240801	13.3027	-3.0956	0.00809172	-2.63442
ILMN_1762835	HELZ	0.370915	9.52373	3.09494	0.0081023	-2.63566
ILMN_1681437	DCXR	-0.240298	10.3358	-3.09439	0.00811101	-2.63667
ILMN_3230337	LOC100132707	0.5485	8.16348	3.09343	0.00812631	-2.63846
ILMN_1782385	POLR2A	0.243518	12.16	3.09143	0.00815833	-2.64218
ILMN_2105033	PLDN	0.312866	11.5943	3.08966	0.00818683	-2.64549
ILMN_1720053	ZFAND3	0.261897	8.99546	3.08919	0.00819443	-2.64637
ILMN_1675579	TCEB1P3	0.321013	7.13296	3.08902	0.00819718	-2.64669
ILMN_3309389	MIR147	-0.257195	7.3931	-3.08737	0.00822381	-2.64976
ILMN_2359742	CTSB	0.311709	14.4288	3.08702	0.0082294	-2.6504
ILMN_1709683	RASSF2	-0.241693	11.4821	-3.08695	0.00823061	-2.65054
ILMN_1809484	TMOD3	-0.226095	8.53151	-3.08463	0.00826815	-2.65485
ILMN_3238889	RPRD2	0.364127	8.05935	3.08383	0.00828128	-2.65635
ILMN_3237353	LOC727748	0.342843	7.03208	3.08306	0.00829373	-2.65778
ILMN_1777663	TOP2B	0.193745	10.9046	3.08215	0.00830867	-2.65948
ILMN_1702198	LOC643790	-0.588478	8.43739	-3.08192	0.00831245	-2.65991
ILMN_1803788	LGALS3	0.299825	13.4119	3.0819	0.00831275	-2.65995
ILMN_1663646	DMXL1	0.299555	8.77797	3.08155	0.00831841	-2.66059
ILMN_2346649	ZNF473	-0.402504	9.96153	-3.08046	0.00833633	-2.66263
ILMN_1806122	CHD8	0.314409	10.5652	3.07968	0.00834915	-2.66408
ILMN_1810474	UBE2I	-0.249192	11.8125	-3.07868	0.00836549	-2.66593
ILMN_1847822	KIAA0368	0.216075	11.1638	3.07849	0.00836856	-2.66628
ILMN_1759729	NDUFA8	-0.228617	11.9984	-3.07823	0.0083729	-2.66677
ILMN_1670456	RBM42	0.271849	10.2901	3.0778	0.00838001	-2.66758
ILMN_2051684	LOC401152	0.528509	9.8498	3.07771	0.00838152	-2.66775
ILMN_1781942	HMMR	-0.237569	7.83521	-3.07751	0.00838471	-2.66811
ILMN_1766176	RAP1A	-0.336838	8.53093	-3.0775	0.00838493	-2.66813
ILMN_3249435	UBASH3B	0.256602	8.16228	3.07653	0.00840088	-2.66993
ILMN_2099594	SRP9	-0.202499	12.7322	-3.07646	0.00840204	-2.67006
ILMN_1771233	CHMP4B	-0.22152	11.1769	-3.07643	0.00840259	-2.67012
ILMN_1660832	LOC285053	-0.372391	12.9642	-3.07637	0.00840363	-2.67024
ILMN_2188119	ARL16	0.639982	11.4603	3.07621	0.00840615	-2.67053
ILMN_2143383	TTTY14	-0.336867	7.34417	-3.07595	0.00841049	-2.67101
ILMN_2334243	CREB1	0.518557	13.1795	3.07522	0.00842253	-2.67237
ILMN_3301052	LOC728791	0.329754	9.04867	3.07454	0.00843394	-2.67365
ILMN_1682919	PAFAH2	0.322982	8.22124	3.07445	0.00843543	-2.67382
ILMN_2130635	FOXRED2	0.338501	8.08829	3.07435	0.00843695	-2.67399
ILMN_1711383	STK4	-0.236491	12.8084	-3.07395	0.00844357	-2.67473
ILMN_3195563	LOC100130087	-0.292904	7.60791	-3.07377	0.00844668	-2.67508
ILMN_1685480	TARS	0.233354	10.8676	3.07139	0.00848618	-2.6795
ILMN_1798612	SNX20	-0.404392	7.40272	-3.07027	0.00850492	-2.68159
ILMN_2277252	PPFIBP1	-0.407652	8.14178	-3.06993	0.00851067	-2.68223
ILMN_2338452	SERPINA1	-0.325041	13.5561	-3.06964	0.00851543	-2.68275
ILMN_2085760	ARPC1B	-0.720499	11.1782	-3.06901	0.00852603	-2.68393
ILMN_1720819	LOC653566	-0.259109	12.373	-3.06864	0.00853227	-2.68462
ILMN_1765019	SACM1L	0.246494	9.89	3.06848	0.00853486	-2.68491
ILMN_1787879	ARL2	-0.278821	10.9059	-3.06814	0.00854071	-2.68556
ILMN_1696320	LOC652673	-0.311359	7.33163	-3.06764	0.00854906	-2.68649
ILMN_1711439	EMILIN1	0.391664	7.95974	3.06748	0.00855174	-2.68678
ILMN_2096719	GRK5	-0.24657	9.1818	-3.06743	0.00855252	-2.68687
ILMN_1776582	PDK3	-0.228906	10.4279	-3.0674	0.00855313	-2.68694
ILMN_1663033	TMEM129	0.367561	7.15197	3.06725	0.00855563	-2.68721
ILMN_1727165	LOC644852	0.360658	8.18638	3.06632	0.00857118	-2.68893
ILMN_3279935	LOC646909	0.304324	9.86331	3.06589	0.00857843	-2.68973
ILMN_1721842	RYBP	0.628477	11.2874	3.06588	0.00857866	-2.68976
ILMN_2157510	BLOC1S1	-0.425131	11.3182	-3.06435	0.00860448	-2.6926
ILMN_1711199	ZNF331	-0.308853	10.2001	-3.06386	0.00861287	-2.69352
ILMN_1707979	CARD17	-0.243405	7.08704	-3.06361	0.00861706	-2.69398
ILMN_1654320	LOC644250	0.428489	11.4971	3.0628	0.00863075	-2.69549
ILMN_1701308	COL1A1	-0.331473	7.80424	-3.06261	0.00863404	-2.69585
ILMN_1657701	TMEM137	0.43607	7.86346	3.06201	0.00864412	-2.69695
ILMN_1791388	ZNF787	-0.224438	9.41294	-3.0619	0.00864611	-2.69717
ILMN_1659959	LOC283440	-0.260051	7.13349	-3.06102	0.008661	-2.6988
ILMN_1719656	MRPL38	0.287904	8.88143	3.06096	0.00866202	-2.69891
ILMN_1740466	FAM46A	0.239143	12.3733	3.06072	0.00866608	-2.69935
ILMN_1681269	DYRK4	0.232785	10.7844	3.05903	0.00869492	-2.7025
ILMN_1683475	TOMM40	-0.219122	10.5614	-3.05745	0.00872206	-2.70545
ILMN_1767263	LOC158301	0.352981	7.314	3.05695	0.00873054	-2.70637
ILMN_1723743	ROM1	-0.318929	8.99145	-3.05666	0.0087356	-2.70691
ILMN_1744302	LOC645489	0.316433	8.58014	3.0564	0.00874007	-2.7074
ILMN_2357781	ZNF436	0.362015	7.54387	3.05596	0.0087476	-2.70821
ILMN_1767894	POLB	-0.276653	10.1039	-3.05546	0.00875613	-2.70914
ILMN_2251978	C21orf66	0.2985	8.91525	3.05516	0.00876132	-2.7097
ILMN_1802181	LOC643224	-0.277922	7.1873	-3.05502	0.00876368	-2.70995
ILMN_1695827	PPP1CA	-0.280612	10.6172	-3.05409	0.00877974	-2.71168
ILMN_1660021	M6PRBP1	-0.334658	12.8505	-3.0532	0.00879522	-2.71335
ILMN_2078547	HSPC268	0.530656	10.3687	3.05134	0.00882736	-2.7168
ILMN_1677076	LOC441771	-0.287552	7.33271	-3.05122	0.00882939	-2.71702
ILMN_2360291	UGCGL1	0.394413	8.47986	3.0508	0.0088368	-2.71781
ILMN_1788211	SNX19	0.204748	9.40814	3.05078	0.00883706	-2.71784
ILMN_1765091	ANKHD1	0.230377	9.43079	3.05073	0.00883787	-2.71793
ILMN_3227321	LOC731542	0.466354	13.6635	3.04988	0.00885277	-2.71952
ILMN_1790985	dJ341D10.1	0.226429	10.4497	3.04951	0.00885909	-2.7202
ILMN_1811195	ZNF211	0.34165	8.22997	3.04932	0.00886247	-2.72056
ILMN_1651228	RPS28	0.224269	13.8849	3.04908	0.0088666	-2.721
ILMN_1690690	SEC23IP	0.212497	9.97228	3.04889	0.00886989	-2.72135
ILMN_1721703	PNN	0.361539	9.44601	3.04883	0.00887102	-2.72147
ILMN_1811972	MYCBP2	0.375978	10.3531	3.04778	0.0088894	-2.72343
ILMN_1791840	RALBP1	0.265103	8.8931	3.04774	0.00889009	-2.7235
ILMN_1694051	OR7G2	-0.374843	7.35596	-3.04747	0.00889485	-2.72401
ILMN_1755115	RPL23	0.242096	13.554	3.04705	0.00890208	-2.72478
ILMN_1772946	STRN3	-0.224982	9.90624	-3.04631	0.00891509	-2.72616
ILMN_2103362	ARHGAP27	0.259225	9.11318	3.04619	0.00891709	-2.72637
ILMN_1758087	TAOK1	0.605243	8.70128	3.04609	0.00891887	-2.72656
ILMN_1803850	TSPAN15	0.407406	7.14831	3.04539	0.00893118	-2.72786
ILMN_1751561	CAMK1D	0.305052	9.10426	3.04363	0.00896211	-2.73113
ILMN_3247256	LOC646996	0.475745	10.7829	3.04094	0.00900967	-2.73614
ILMN_1704760	BZW1	-0.483444	8.56815	-3.04006	0.00902519	-2.73777
ILMN_1809285	DCP1A	0.255318	10.2684	3.03886	0.00904659	-2.74001
ILMN_1740200	LOC728216	-0.355269	7.78827	-3.03877	0.00904821	-2.74018
ILMN_3284137	LOC646208	-0.367059	7.50939	-3.03842	0.00905426	-2.74081
ILMN_1683932	ZNF425	0.213416	7.0509	3.03803	0.00906121	-2.74153
ILMN_1656285	METTL7A	0.304007	10.9821	3.03802	0.00906145	-2.74156
ILMN_1809931	NDRG1	-0.226697	10.6563	-3.03773	0.00906658	-2.74209
ILMN_2115974	GSDM1	-0.530095	9.20973	-3.0377	0.00906722	-2.74216
ILMN_1723567	C1orf118	-0.506338	7.62598	-3.03744	0.00907175	-2.74263
ILMN_1737644	TMEM219	0.284596	11.7148	3.03721	0.00907595	-2.74307
ILMN_2249473	SPTLC1	0.43981	11.9651	3.03709	0.00907796	-2.74328
ILMN_1808260	KIAA0564	0.268067	7.69367	3.03689	0.00908169	-2.74367
ILMN_1767811	ZNF416	0.300252	7.77247	3.03659	0.00908691	-2.74421
ILMN_1809894	TMEM117	0.341195	7.3702	3.03569	0.00910303	-2.74589
ILMN_1815158	GPS2	-0.269084	8.92395	-3.03482	0.00911856	-2.7475
ILMN_1755023	RAD50	0.295861	7.83251	3.03358	0.00914091	-2.74981
ILMN_1757732	OSGIN2	-0.27593	9.51238	-3.03356	0.0091412	-2.74984
ILMN_2391219	RGR	-0.287141	7.22341	-3.0334	0.00914411	-2.75015
ILMN_1772796	DYNLL2	0.264592	8.8073	3.0331	0.00914951	-2.7507
ILMN_2095653	AFMID	-0.656648	10.4499	-3.03291	0.00915295	-2.75106
ILMN_1755235	XPO6	0.367047	9.75006	3.03284	0.00915414	-2.75118
ILMN_1811050	CCDC88A	0.246951	9.17971	3.03177	0.00917343	-2.75317
ILMN_1762825	CANX	-0.234611	11.964	-3.03147	0.00917882	-2.75373
ILMN_1675266	NAGPA	0.327131	9.96736	3.03119	0.00918383	-2.75424
ILMN_1697420	TINF2	-0.232619	11.8713	-3.03017	0.00920236	-2.75615
ILMN_3221828	LOC728787	-0.47798	8.89805	-3.02997	0.00920596	-2.75652
ILMN_1696038	LOC150051	-0.284109	7.40287	-3.02793	0.00924281	-2.7603
ILMN_1658904	ID2B	-0.291807	8.4651	-3.02777	0.0092457	-2.76059
ILMN_1748881	MRAS	-0.37127	8.09132	-3.02701	0.00925968	-2.76202
ILMN_1680973	FOXF1	0.231461	7.48817	3.02571	0.00928321	-2.76442
ILMN_2174296	DNAJC2	0.256285	7.34674	3.02533	0.00929024	-2.76513
ILMN_1806804	USP14	0.446788	8.58556	3.0248	0.00929996	-2.76612
ILMN_1684746	IPO11	0.219771	8.99818	3.02454	0.00930465	-2.7666
ILMN_2157709	C14orf19	0.24546	8.30601	3.02335	0.00932642	-2.76881
ILMN_3215206	LOC100133836	-0.333155	7.78732	-3.02292	0.00933423	-2.7696
ILMN_1719256	CKS1B	-0.261758	9.64883	-3.02281	0.00933628	-2.76981
ILMN_3235410	HIATL2	0.558038	11.4668	3.02242	0.00934342	-2.77053
ILMN_1776674	SAC3D1	0.271648	8.24116	3.02234	0.00934491	-2.77068
ILMN_1694213	PLEKHO1	-0.286065	11.0269	-3.02197	0.0093517	-2.77137
ILMN_1708340	DAPK1	0.24399	10.7459	3.02166	0.00935749	-2.77195
ILMN_1763523	HARS	-0.330621	10.4886	-3.02004	0.00938732	-2.77496
ILMN_1760855	OCRL	0.231186	9.70401	3.01972	0.00939313	-2.77554
ILMN_1790471	CICE	-0.241973	10.6802	-3.01964	0.0093946	-2.77569
ILMN_2288483	C3orf34	0.568451	10.7905	3.01913	0.00940402	-2.77664
ILMN_1716445	LOC727761	-0.356136	8.34485	-3.01846	0.00941634	-2.77788
ILMN_2214997	LRRFIP1	0.565038	10.0228	3.01844	0.00941671	-2.77791
ILMN_3236373	MSL2	0.300049	8.1691	3.01827	0.00941989	-2.77823
ILMN_1761072	LOC653631	-0.553883	10.0501	-3.01773	0.00942993	-2.77924
ILMN_1656554	OR4M2	-0.267772	8.01118	-3.01758	0.00943262	-2.77951
ILMN_1769886	SIRPD	-0.232385	8.28869	-3.01723	0.00943927	-2.78018
ILMN_1717366	MDFIC	-0.59543	9.95303	-3.0156	0.0094695	-2.7832
[truncated: 11,888 more rows]
