# Supplementary material for: Modulation of macrophage inflammatory function through selective inhibition of the epigenetic reader protein SP140
Source: BMC Biol. 2022 Aug 19;20:182. doi: 10.1186/s12915-022-01380-6 (PMC9392322; doi:10.1186/s12915-022-01380-6)
Supplement: Supplementary file 5 — Additional file 5: Table S5. Counts and summary statistics for RNA-seq data (GSK761-pretreated “M1” macrophages vs DMSO-pretreated “M1” macrophages). [file 12915_2022_1380_MOESM5_ESM.xlsx]

## Sheet: Supplemental table 5_RNA-seq_GS
	ENS	baseMean	log2FoldChange	lfcSE	stat	pvalue	hgnc_symbol
9038	ENSG00000174151	222.683	-1.91101	0.14907	-12.8196	1.27e-37	CYB561D1
1720	ENSG00000100422	453.676	-1.17262	0.108058	-10.8517	1.96e-27	CERK
12760	ENSG00000265206	267.307	-1.66322	0.159192	-10.4479	1.5e-25
1401	ENSG00000090104	774.231	2.78416	0.279495	9.96139	2.25e-23	RGS1
10729	ENSG00000197858	961.934	-0.971437	0.103954	-9.34486	9.2e-21	GPAA1
3749	ENSG00000121060	4279.98	-1.11022	0.124766	-8.89844	5.66e-19	TRIM25
1856	ENSG00000101265	3586.23	-0.790844	0.0895628	-8.83006	1.05e-18	RASSF2
5481	ENSG00000138764	645.666	1.23935	0.148742	8.33222	7.93e-17	CCNG2
9254	ENSG00000176438	2322.07	-0.916185	0.110537	-8.28852	1.15e-16	SYNE3
13240	ENSG00000279117	678.158	-1.4823	0.182558	-8.11962	4.68e-16
2279	ENSG00000105327	526.677	1.51189	0.187871	8.04749	8.45e-16	BBC3
2331	ENSG00000105643	1412.19	1.00382	0.127491	7.87369	3.44e-15	ARRDC2
362	ENSG00000031003	742.725	-1.20727	0.154684	-7.80473	5.96e-15	FAM13B
5863	ENSG00000142961	2153.32	-1.17375	0.15098	-7.77422	7.59e-15	MOB3C
3944	ENSG00000123700	2921.8	-1.84612	0.242257	-7.6205	2.53e-14	KCNJ2
11892	ENSG00000234518	162.907	-1.79533	0.238432	-7.52973	5.08e-14	PTGES3P1
11786	ENSG00000231528	45.583	-1.91624	0.258556	-7.41132	1.25e-13	FAM225A
6609	ENSG00000152102	1366.52	-0.908343	0.123232	-7.37098	1.69e-13	FAM168B
5274	ENSG00000137193	5072.26	1.35518	0.184603	7.34102	2.12e-13	PIM1
11912	ENSG00000235027	327.85	2.06191	0.282401	7.30135	2.85e-13
186	ENSG00000010539	338.689	-1.1264	0.154324	-7.29895	2.9e-13	ZNF200
2299	ENSG00000105429	439.944	-1.06251	0.145843	-7.28531	3.21e-13	MEGF8
10196	ENSG00000186594	1029.98	-1.45441	0.20128	-7.22583	4.98e-13	MIR22HG
12226	ENSG00000245928	86.7119	-2.7994	0.395921	-7.0706	1.54e-12
1066	ENSG00000078403	1072.85	0.852354	0.120961	7.0465	1.83e-12	MLLT10
9492	ENSG00000179094	804.724	1.95795	0.278697	7.02538	2.13e-12
11029	ENSG00000204305	115.376	-1.61061	0.231145	-6.96798	3.22e-12	AGER
4860	ENSG00000134107	11068.7	1.75178	0.256577	6.82749	8.64e-12	BHLHE40
8298	ENSG00000168062	1260.12	-0.917006	0.13447	-6.81943	9.14e-12	BATF2
1660	ENSG00000100241	1447.39	-0.921329	0.135685	-6.79021	1.12e-11	SBF1
3807	ENSG00000121966	1911.41	2.56855	0.379277	6.77223	1.27e-11	CXCR4
10929	ENSG00000198879	1878.46	0.518394	0.0767972	6.75017	1.48e-11	SFMBT2
577	ENSG00000057657	7154.59	1.55924	0.23369	6.67229	2.52e-11	PRDM1
2002	ENSG00000102794	11368.4	-3.32233	0.500677	-6.63568	3.23e-11	ACOD1
6650	ENSG00000152503	644.27	-1.25462	0.189947	-6.6051	3.97e-11	TRIM36
4092	ENSG00000125538	26503.8	-3.19644	0.491845	-6.49888	8.09e-11	IL1B
747	ENSG00000067066	5065.83	0.416252	0.0643053	6.47306	9.6e-11	SP100
11569	ENSG00000225492	1810.7	-1.04364	0.161421	-6.46536	1.01e-10	GBP1P1
7067	ENSG00000158669	1774.66	-0.591509	0.0916318	-6.45528	1.08e-10	GPAT4
9214	ENSG00000175970	56.7429	-1.98351	0.307765	-6.44489	1.16e-10	UNC119B
2859	ENSG00000111412	1033.46	-0.722905	0.112469	-6.42761	1.3e-10	C12orf49
6476	ENSG00000149930	1053.46	-0.645974	0.100943	-6.39942	1.56e-10	TAOK2
1768	ENSG00000100664	5540.91	-1.00416	0.157265	-6.38515	1.71e-10	EIF5
9284	ENSG00000176871	3537.33	-0.670775	0.105556	-6.35469	2.09e-10	WSB2
11490	ENSG00000223547	207.302	1.60774	0.253257	6.34824	2.18e-10	ZNF844
3591	ENSG00000119487	2604.44	-0.515015	0.0814838	-6.32046	2.61e-10	MAPKAP1
2944	ENSG00000112146	702.608	-0.94826	0.150181	-6.31409	2.72e-10	FBXO9
2169	ENSG00000104447	684.48	0.679708	0.107865	6.30144	2.95e-10	TRPS1
4189	ENSG00000126368	166.097	2.46044	0.391024	6.2923	3.13e-10	NR1D1
2988	ENSG00000112658	1472.68	-0.963452	0.153642	-6.27074	3.59e-10	SRF
2658	ENSG00000108932	1660.78	0.974213	0.155646	6.25915	3.87e-10	SLC16A6
6115	ENSG00000145365	1032.55	-0.995614	0.160497	-6.20331	5.53e-10	TIFA
6485	ENSG00000150403	794.339	-0.808365	0.130475	-6.19555	5.81e-10	TMCO3
9885	ENSG00000183741	2560.63	-1.28628	0.207716	-6.1925	5.92e-10	CBX6
1602	ENSG00000099985	1035.57	1.39574	0.227557	6.13356	8.59e-10	OSM
12413	ENSG00000254287	257.089	1.46984	0.239892	6.12708	8.95e-10
10615	ENSG00000197063	3035.32	-0.667931	0.109706	-6.08838	1.14e-09	MAFG
7377	ENSG00000162407	3506.94	0.975639	0.160505	6.07854	1.21e-09	PLPP3
7890	ENSG00000165494	1730.61	-0.596452	0.0984822	-6.05645	1.39e-09	PCF11
7439	ENSG00000162783	3887.11	-0.934585	0.155075	-6.02667	1.67e-09	IER5
9481	ENSG00000178996	1158.16	0.962184	0.160149	6.00806	1.88e-09	SNX18
8325	ENSG00000168268	91.363	-1.43295	0.24021	-5.9654	2.44e-09	NT5DC2
3869	ENSG00000122861	12161.6	1.56599	0.265586	5.89633	3.72e-09	PLAU
11074	ENSG00000204569	1942.05	-0.741751	0.126221	-5.8766	4.19e-09	PPP1R10
3174	ENSG00000115008	4550.81	-2.55792	0.43613	-5.86504	4.49e-09	IL1A
9699	ENSG00000181873	166.431	-0.871937	0.151249	-5.76489	8.17e-09	IBA57
2378	ENSG00000105939	12653.8	-1.49734	0.260842	-5.74041	9.44e-09	ZC3HAV1
7685	ENSG00000164104	546.432	0.980429	0.170921	5.73617	9.68e-09	HMGB2
11765	ENSG00000230733	44.8235	-1.66032	0.290245	-5.72043	1.06e-08
4584	ENSG00000131323	3281.03	-0.574478	0.100756	-5.70165	1.19e-08	TRAF3
5046	ENSG00000135605	513.876	0.70629	0.123911	5.69997	1.2e-08	TEC
12212	ENSG00000245148	68.1559	1.92715	0.341929	5.63611	1.74e-08	ARAP1-AS2
7746	ENSG00000164430	1701.63	-0.550939	0.097851	-5.63039	1.8e-08	CGAS
7205	ENSG00000160285	7247.89	-0.703288	0.125734	-5.59346	2.23e-08	LSS
12776	ENSG00000266028	2052.79	0.640395	0.114876	5.57465	2.48e-08	SRGAP2
2967	ENSG00000112339	434.896	-0.77419	0.139105	-5.5655	2.61e-08	HBS1L
5030	ENSG00000135476	193.461	-1.67229	0.30136	-5.54916	2.87e-08	ESPL1
310	ENSG00000023445	4908.94	-0.804926	0.145231	-5.54237	2.98e-08	BIRC3
5679	ENSG00000140830	257.453	-0.782313	0.141167	-5.54175	2.99e-08	TXNL4B
11473	ENSG00000222009	349.953	-1.5743	0.284807	-5.52761	3.25e-08	BTBD19
7157	ENSG00000159792	280.472	-0.780471	0.141529	-5.51456	3.5e-08	PSKH1
10862	ENSG00000198646	1575.83	0.609452	0.110933	5.49386	3.93e-08	NCOA6
11158	ENSG00000205730	2725.09	-0.565422	0.103994	-5.43704	5.42e-08	ITPRIPL2
7387	ENSG00000162461	65.3324	-1.41492	0.261086	-5.41934	5.98e-08	SLC25A34
5943	ENSG00000143507	2085.99	1.11761	0.206783	5.40473	6.49e-08	DUSP10
11839	ENSG00000232934	41.0713	1.89763	0.35126	5.40236	6.58e-08
9602	ENSG00000180530	1268.12	0.60135	0.111882	5.37487	7.66e-08	NRIP1
986	ENSG00000075618	2079.66	-1.21876	0.226754	-5.37478	7.67e-08	FSCN1
13019	ENSG00000272821	542.01	-0.847289	0.157964	-5.36382	8.15e-08
5707	ENSG00000141068	224.015	0.786524	0.146681	5.36213	8.22e-08	KSR1
3562	ENSG00000119139	159.543	1.38661	0.258664	5.36067	8.29e-08	TJP2
2256	ENSG00000105176	713.821	-0.56697	0.105995	-5.34903	8.84e-08	URI1
5014	ENSG00000135387	4380.44	0.378709	0.0711116	5.32557	1.01e-07	CAPRIN1
5106	ENSG00000135999	776.953	0.596361	0.112002	5.32456	1.01e-07	EPC2
6192	ENSG00000146232	4747.14	-0.721638	0.135675	-5.31888	1.04e-07	NFKBIE
9675	ENSG00000181555	1723.55	0.490252	0.0921743	5.31875	1.04e-07	SETD2
4483	ENSG00000130489	81.0868	-1.03997	0.196835	-5.28347	1.27e-07	SCO2
6270	ENSG00000147316	381.511	0.588629	0.111477	5.28026	1.29e-07	MCPH1
773	ENSG00000068024	699.699	-0.775881	0.147346	-5.26571	1.4e-07	HDAC4
378	ENSG00000033627	4241.61	-0.683743	0.129887	-5.26414	1.41e-07	ATP6V0A1
9899	ENSG00000183864	1047.89	-0.949728	0.180469	-5.26257	1.42e-07	TOB2
6401	ENSG00000148926	14240.7	-1.09628	0.208453	-5.25912	1.45e-07	ADM
481	ENSG00000048649	1316.01	0.433873	0.0826858	5.24725	1.54e-07	RSF1
11041	ENSG00000204371	500.014	0.762514	0.14556	5.23849	1.62e-07	EHMT2
11965	ENSG00000236383	426.48	-0.99102	0.189188	-5.23827	1.62e-07	CCDC200
104	ENSG00000006652	1493.83	-0.814258	0.155591	-5.23331	1.66e-07	IFRD1
4548	ENSG00000130939	878.142	-0.52907	0.101168	-5.22964	1.7e-07	UBE4B
13219	ENSG00000278730	424.125	-0.67487	0.129147	-5.22559	1.74e-07
10485	ENSG00000196371	1316.16	-0.488966	0.0942579	-5.18753	2.13e-07	FUT4
4083	ENSG00000125462	75.3616	-2.29002	0.443269	-5.1662	2.39e-07	C1orf61
11477	ENSG00000222047	50.8237	1.49936	0.290272	5.16538	2.4e-07	C10orf55
5902	ENSG00000143319	744.263	-0.536808	0.104671	-5.12851	2.92e-07	ISG20L2
10044	ENSG00000185298	351.051	-0.744294	0.145615	-5.11139	3.2e-07	CCDC137
8801	ENSG00000172059	745.904	0.848537	0.166079	5.10924	3.23e-07	KLF11
4073	ENSG00000125430	3895.87	-1.12606	0.221034	-5.09451	3.5e-07	HS3ST3B1
199	ENSG00000011114	1034.61	-0.546042	0.107605	-5.07451	3.88e-07	BTBD7
8205	ENSG00000167565	705.635	-0.682426	0.135114	-5.05075	4.4e-07	SERTAD3
3062	ENSG00000113593	376.502	-0.64075	0.127413	-5.02891	4.93e-07	PPWD1
1327	ENSG00000088356	461.57	-0.666	0.13248	-5.02716	4.98e-07	PDRG1
12396	ENSG00000253738	155.98	-0.988848	0.197129	-5.01624	5.27e-07	OTUD6B-AS1
13089	ENSG00000274211	223.35	-0.857017	0.170874	-5.01549	5.29e-07	SOCS7
1950	ENSG00000102096	1141.55	-0.602543	0.12073	-4.99084	6.01e-07	PIM2
1065	ENSG00000078401	857.768	-1.32342	0.265472	-4.98514	6.19e-07	EDN1
12157	ENSG00000243055	63.1997	1.47806	0.297154	4.97406	6.56e-07	GK-AS1
6795	ENSG00000154822	707.872	1.07047	0.215696	4.96285	6.95e-07	PLCL2
8547	ENSG00000169991	308.033	-0.784151	0.158393	-4.95065	7.4e-07	IFFO2
12465	ENSG00000255398	475.501	1.28324	0.259501	4.94503	7.61e-07	HCAR3
9591	ENSG00000180354	164.577	-0.853482	0.172724	-4.94132	7.76e-07	MTURN
8324	ENSG00000168264	1033.89	1.0698	0.216855	4.93325	8.09e-07	IRF2BP2
10655	ENSG00000197329	18792.4	-1.23793	0.250942	-4.93312	8.09e-07	PELI1
3492	ENSG00000117906	160.527	-0.866256	0.175648	-4.93177	8.15e-07	RCN2
11545	ENSG00000224870	118.121	-1.09542	0.222497	-4.92329	8.51e-07	MRPL20-AS1
10602	ENSG00000197019	584.164	-0.965996	0.196476	-4.9166	8.81e-07	SERTAD1
8036	ENSG00000166439	559.425	0.815122	0.165935	4.91228	9e-07	RNF169
9070	ENSG00000174574	1083.39	-0.751023	0.153015	-4.90816	9.19e-07	AKIRIN1
6314	ENSG00000147854	293.755	0.691745	0.141193	4.89929	9.62e-07	UHRF2
5147	ENSG00000136244	8474.01	-2.48196	0.507532	-4.89026	1.01e-06	IL6
2729	ENSG00000109920	2436.77	0.418098	0.0858891	4.86788	1.13e-06	FNBP4
8338	ENSG00000168310	2789.88	0.586067	0.120566	4.86096	1.17e-06	IRF2
7974	ENSG00000166068	609.986	-0.969232	0.199762	-4.85194	1.22e-06	SPRED1
379	ENSG00000033800	1921.07	0.475288	0.0980609	4.84687	1.25e-06	PIAS1
3157	ENSG00000114796	769.125	0.967811	0.2	4.83905	1.3e-06	KLHL24
5060	ENSG00000135686	694.686	-0.519158	0.107378	-4.83488	1.33e-06	KLHL36
2549	ENSG00000107882	459.846	0.697364	0.144379	4.83009	1.36e-06	SUFU
3519	ENSG00000118482	1379.67	0.810156	0.167914	4.82483	1.4e-06	PHF3
7979	ENSG00000166135	1357.61	-0.526258	0.109159	-4.82102	1.43e-06	HIF1AN
9589	ENSG00000180346	81.615	1.04898	0.217625	4.82011	1.43e-06	TIGD2
8879	ENSG00000172765	590.914	0.568395	0.118307	4.80442	1.55e-06	TMCC1
8629	ENSG00000170653	821.688	0.568344	0.118388	4.80068	1.58e-06	ATF7
8615	ENSG00000170542	8810.72	-1.05836	0.221611	-4.77577	1.79e-06	SERPINB9
9742	ENSG00000182310	105.478	-1.02327	0.214324	-4.77443	1.8e-06	SPACA6
5316	ENSG00000137507	194.654	-1.41588	0.296971	-4.76775	1.86e-06	LRRC32
8895	ENSG00000172845	1494.35	0.556274	0.116745	4.76486	1.89e-06	SP3
1205	ENSG00000084092	220.856	0.736417	0.154729	4.7594	1.94e-06	NOA1
12628	ENSG00000260196	401.259	-1.20044	0.252801	-4.74858	2.05e-06
315	ENSG00000023734	1357.67	-0.566095	0.119559	-4.73486	2.19e-06	STRAP
89	ENSG00000006118	132.123	-1.35006	0.285156	-4.73447	2.2e-06	TMEM132A
3717	ENSG00000120709	1134.43	-0.487017	0.1029	-4.73291	2.21e-06	FAM53C
4883	ENSG00000134285	177.893	-0.721417	0.152449	-4.7322	2.22e-06	FKBP11
10767	ENSG00000198055	1219.12	-0.484244	0.102578	-4.72075	2.35e-06	GRK6
5258	ENSG00000137075	1213.52	0.700072	0.148461	4.71554	2.41e-06	RNF38
5175	ENSG00000136504	778.495	0.540648	0.114722	4.71266	2.45e-06	KAT7
267	ENSG00000015479	42.994	1.76299	0.37419	4.71147	2.46e-06	MATR3
6458	ENSG00000149639	1067.79	0.7706	0.1639	4.70165	2.58e-06	SOGA1
9944	ENSG00000184384	2481.62	0.744859	0.158601	4.69643	2.65e-06	MAML2
7542	ENSG00000163516	225.031	0.876607	0.187347	4.67905	2.88e-06	ANKZF1
13174	ENSG00000277117	82.786	-1.19912	0.257025	-4.66538	3.08e-06
13178	ENSG00000277161	144.301	-0.929316	0.199419	-4.66012	3.16e-06	PIGW
12691	ENSG00000261490	33.383	-1.75903	0.377565	-4.65889	3.18e-06
3649	ENSG00000119906	900.619	0.561652	0.120591	4.6575	3.2e-06	SLF2
9783	ENSG00000182782	669.063	1.32421	0.284354	4.65692	3.21e-06	HCAR2
1572	ENSG00000099622	2022.77	-0.540238	0.116255	-4.647	3.37e-06	CIRBP
10008	ENSG00000185019	289.757	0.66097	0.142571	4.63607	3.55e-06	UBOX5
5658	ENSG00000140548	1362.54	0.499172	0.107766	4.63199	3.62e-06	ZNF710
3970	ENSG00000124164	742.05	-0.464352	0.100614	-4.61517	3.93e-06	VAPB
5769	ENSG00000141580	1474.3	-0.446717	0.0970098	-4.60487	4.13e-06	WDR45B
12123	ENSG00000241886	71.7019	1.48807	0.323336	4.60223	4.18e-06
3929	ENSG00000123505	3055.25	-0.686999	0.149402	-4.59832	4.26e-06	AMD1
12698	ENSG00000261618	245.19	-1.63811	0.356724	-4.59209	4.39e-06	LINC02605
2485	ENSG00000107077	766.947	0.376074	0.081947	4.58923	4.45e-06	KDM4C
2812	ENSG00000110906	1277.07	-0.52991	0.115502	-4.58787	4.48e-06	KCTD10
1585	ENSG00000099821	282.052	0.731975	0.159612	4.58598	4.52e-06	POLRMT
4453	ENSG00000130222	563.02	-1.10873	0.242702	-4.56826	4.92e-06	GADD45G
10972	ENSG00000203709	1321.28	-1.11276	0.24359	-4.56818	4.92e-06	MIR29B2CHG
1215	ENSG00000084676	2709.64	0.384224	0.0841488	4.56602	4.97e-06	NCOA1
3060	ENSG00000113580	4707.09	0.354532	0.0777008	4.56278	5.05e-06	NR3C1
10853	ENSG00000198586	929.055	0.599097	0.131468	4.55697	5.19e-06	TLK1
2508	ENSG00000107372	2939.87	0.542227	0.119919	4.52162	6.14e-06	ZFAND5
7371	ENSG00000162378	646.806	0.589295	0.130352	4.52079	6.16e-06	ZYG11B
9329	ENSG00000177374	83.8592	-1.53903	0.340499	-4.51993	6.19e-06	HIC1
9544	ENSG00000179833	848.942	0.963013	0.213431	4.51205	6.42e-06	SERTAD2
12709	ENSG00000261971	429.471	-0.751023	0.166755	-4.50375	6.68e-06	MMP25-AS1
10088	ENSG00000185650	3189.63	0.771924	0.17148	4.50153	6.75e-06	ZFP36L1
8461	ENSG00000169249	360.266	0.695379	0.15482	4.49152	7.07e-06	ZRSR2
8867	ENSG00000172667	314.675	-0.703079	0.15678	-4.4845	7.31e-06	ZMAT3
5663	ENSG00000140577	938.549	0.489977	0.109523	4.47375	7.69e-06	CRTC3
3295	ENSG00000115966	1538.53	0.403802	0.0902849	4.47253	7.73e-06	ATF2
9128	ENSG00000175137	413.085	-0.780815	0.174587	-4.47234	7.74e-06	SH3BP5L
8114	ENSG00000166928	209.657	-1.12987	0.252645	-4.47216	7.74e-06
2457	ENSG00000106636	2297.11	-0.400563	0.0897167	-4.46476	8.02e-06	YKT6
2037	ENSG00000103047	465.581	0.498665	0.112082	4.4491	8.62e-06	TANGO6
5284	ENSG00000137267	162.071	-1.40609	0.317073	-4.4346	9.22e-06	TUBB2A
10300	ENSG00000188026	119.066	0.846386	0.191114	4.4287	9.48e-06	RILPL1
1187	ENSG00000083642	609.313	0.525155	0.118605	4.42777	9.52e-06	PDS5B
8213	ENSG00000167613	4986.18	-0.418745	0.0945949	-4.42672	9.57e-06	LAIR1
10420	ENSG00000189266	1130.99	-0.644619	0.145844	-4.41993	9.87e-06	PNRC2
9592	ENSG00000180357	813.547	0.541143	0.122583	4.41449	1.01e-05	ZNF609
8343	ENSG00000168386	34.5818	-1.66899	0.379141	-4.40202	1.07e-05	FILIP1L
5011	ENSG00000135365	710.308	0.564307	0.12888	4.37854	1.19e-05	PHF21A
6990	ENSG00000157593	783.438	-0.640111	0.146326	-4.37455	1.22e-05	SLC35B2
9997	ENSG00000184956	29.0815	-1.67756	0.38423	-4.36604	1.27e-05	MUC6
7132	ENSG00000159388	14481	-1.76461	0.404788	-4.35934	1.3e-05	BTG2
5249	ENSG00000136986	1929.87	-0.508032	0.11661	-4.35668	1.32e-05	DERL1
4746	ENSG00000132823	1382.35	0.579592	0.133051	4.35617	1.32e-05	OSER1
12322	ENSG00000250116	160.741	1.14315	0.263409	4.33981	1.43e-05
9542	ENSG00000179820	1022.29	-1.14244	0.263815	-4.33046	1.49e-05	MYADM
436	ENSG00000042062	104.839	-1.6056	0.37122	-4.32521	1.52e-05	RIPOR3
9552	ENSG00000179912	595.32	0.535397	0.123903	4.32109	1.55e-05	R3HDM2
8347	ENSG00000168395	305.926	-0.483886	0.112085	-4.31714	1.58e-05	ING5
7077	ENSG00000158792	141.385	-0.836955	0.19389	-4.31665	1.58e-05	SPATA2L
2442	ENSG00000106546	973.19	-0.753491	0.17459	-4.31576	1.59e-05	AHR
13246	ENSG00000279159	143.383	1.00046	0.232122	4.31005	1.63e-05
12297	ENSG00000249138	50.5629	-1.8374	0.427978	-4.29322	1.76e-05
2823	ENSG00000111011	1759.15	0.502277	0.117115	4.28876	1.8e-05	RSRC2
6920	ENSG00000156639	2204.09	0.348423	0.0812856	4.28641	1.82e-05	ZFAND3
5635	ENSG00000140396	1606.08	0.597172	0.139574	4.27852	1.88e-05	NCOA2
12100	ENSG00000241015	130.532	-0.720889	0.16854	-4.27726	1.89e-05	TPM3P9
3715	ENSG00000120705	3922.93	-0.586124	0.137306	-4.26874	1.97e-05	ETF1
3710	ENSG00000120690	3693.47	0.351291	0.0824418	4.26107	2.03e-05	ELF1
7496	ENSG00000163171	1647.3	0.853033	0.200377	4.25713	2.07e-05	CDC42EP3
7522	ENSG00000163393	363.204	0.641356	0.150721	4.25526	2.09e-05	SLC22A15
13285	ENSG00000279700	20.9966	1.64023	0.385674	4.25289	2.11e-05
13036	ENSG00000273015	50.2784	-1.1016	0.259608	-4.24332	2.2e-05
2781	ENSG00000110497	808.777	0.563894	0.133074	4.23743	2.26e-05	AMBRA1
11726	ENSG00000229512	57.8146	1.80543	0.426139	4.23672	2.27e-05
6449	ENSG00000149547	1010.62	-0.417185	0.0985331	-4.23396	2.3e-05	EI24
1171	ENSG00000082898	2566.5	0.558602	0.131986	4.2323	2.31e-05	XPO1
609	ENSG00000060237	6626.66	0.408278	0.0964773	4.23186	2.32e-05	WNK1
398	ENSG00000036257	1094.63	-0.540276	0.127714	-4.23035	2.33e-05	CUL3
9141	ENSG00000175216	1914.3	0.491044	0.116083	4.23012	2.34e-05	CKAP5
5577	ENSG00000139697	1189.73	-0.622408	0.147464	-4.22075	2.43e-05	SBNO1
3046	ENSG00000113391	170.832	-0.758162	0.179814	-4.21636	2.48e-05	FAM172A
7624	ENSG00000163872	1171.77	0.651241	0.154475	4.21585	2.49e-05	YEATS2
377	ENSG00000033327	5854.09	0.470619	0.111911	4.20528	2.61e-05	GAB2
2219	ENSG00000104886	397.361	-0.432515	0.103195	-4.19123	2.77e-05	PLEKHJ1
3670	ENSG00000120071	957.544	0.636673	0.151968	4.18951	2.8e-05	KANSL1
988	ENSG00000075651	995.852	0.621612	0.14844	4.18762	2.82e-05	PLD1
7010	ENSG00000157873	7592.01	0.383454	0.0915714	4.18749	2.82e-05	TNFRSF14
12630	ENSG00000260231	179.674	-0.656789	0.157235	-4.17713	2.95e-05	KDM7A-DT
292	ENSG00000020633	4511.33	-0.516577	0.123815	-4.17216	3.02e-05	RUNX3
6828	ENSG00000155313	2390.91	0.486907	0.116786	4.1692	3.06e-05	USP25
2705	ENSG00000109572	1045.46	-0.354462	0.0850594	-4.16723	3.08e-05	CLCN3
4926	ENSG00000134644	1760.72	0.513728	0.123465	4.16093	3.17e-05	PUM1
9127	ENSG00000175130	289.371	-1.10726	0.266679	-4.15202	3.3e-05	MARCKSL1
5543	ENSG00000139436	1290	0.470984	0.113486	4.15016	3.32e-05	GIT2
1119	ENSG00000080815	5829.84	-0.485258	0.116943	-4.14952	3.33e-05	PSEN1
9269	ENSG00000176597	211.938	-1.24128	0.299268	-4.14773	3.36e-05	B3GNT5
7240	ENSG00000160679	961.101	0.350454	0.0845689	4.14401	3.41e-05	CHTOP
8732	ENSG00000171522	11599.8	-0.835552	0.202711	-4.12188	3.76e-05	PTGER4
5180	ENSG00000136527	2840.17	-0.406197	0.0985833	-4.12035	3.78e-05	TRA2B
2444	ENSG00000106560	678.95	0.618373	0.150142	4.11859	3.81e-05	GIMAP2
4997	ENSG00000135250	864.874	0.461696	0.112117	4.11797	3.82e-05	SRPK2
2076	ENSG00000103319	1275.27	-0.561251	0.136466	-4.11276	3.91e-05	EEF2K
8952	ENSG00000173327	3747.28	-0.503159	0.122418	-4.11017	3.95e-05	MAP3K11
3645	ENSG00000119866	488.775	1.00101	0.243687	4.10777	3.99e-05	BCL11A
457	ENSG00000047056	731.912	-0.431396	0.105075	-4.10561	4.03e-05	WDR37
2655	ENSG00000108854	562.317	-0.61701	0.150658	-4.09544	4.21e-05	SMURF2
2985	ENSG00000112624	435.069	0.637476	0.155707	4.09407	4.24e-05	BICRAL
4543	ENSG00000130844	920.858	1.88322	0.460032	4.09366	4.25e-05	ZNF331
12732	ENSG00000263120	35.6861	2.27259	0.555796	4.08889	4.33e-05
1075	ENSG00000078804	3185.89	-0.999151	0.244585	-4.08508	4.41e-05	TP53INP2
8953	ENSG00000173334	782.724	-1.32944	0.325489	-4.08444	4.42e-05	TRIB1
8412	ENSG00000168906	3003.35	-0.676791	0.165933	-4.07869	4.53e-05	MAT2A
5709	ENSG00000141084	771.403	0.428038	0.105337	4.0635	4.83e-05	RANBP10
8949	ENSG00000173276	716.173	0.598297	0.147411	4.05871	4.93e-05	ZBTB21
3810	ENSG00000122008	559.676	0.478213	0.117911	4.05573	5e-05	POLK
5448	ENSG00000138600	3976.5	-0.647452	0.159672	-4.05489	5.02e-05	SPPL2A
9010	ENSG00000173889	1362.96	0.400085	0.0987774	4.05036	5.11e-05	PHC3
5639	ENSG00000140406	1359.51	-0.580705	0.143563	-4.04494	5.23e-05	TLNRD1
12730	ENSG00000263069	228.032	1.18018	0.291816	4.04425	5.25e-05
8174	ENSG00000167378	635.637	-0.803956	0.199134	-4.03725	5.41e-05	IRGQ
5979	ENSG00000143772	290.814	0.940201	0.232919	4.0366	5.42e-05	ITPKB
4400	ENSG00000129473	670.449	-0.422135	0.104766	-4.02932	5.59e-05	BCL2L2
1528	ENSG00000095951	2398.84	-0.923618	0.229313	-4.02776	5.63e-05	HIVEP1
11462	ENSG00000221949	88.4773	-1.47785	0.367145	-4.02526	5.69e-05	LINC01465
6256	ENSG00000147130	953.597	0.609016	0.151481	4.02041	5.81e-05	ZMYM3
6042	ENSG00000144455	758.245	-0.394891	0.0982483	-4.01932	5.84e-05	SUMF1
8458	ENSG00000169245	115485	-1.14904	0.286079	-4.01651	5.91e-05	CXCL10
10312	ENSG00000188177	166.648	0.714545	0.177916	4.01619	5.91e-05	ZC3H6
2814	ENSG00000110917	3977.83	-0.564125	0.140697	-4.0095	6.08e-05	MLEC
10608	ENSG00000197044	42.423	1.27865	0.318971	4.00866	6.11e-05	ZNF441
262	ENSG00000015133	821.235	0.631438	0.15752	4.00862	6.11e-05	CCDC88C
10847	ENSG00000198551	160.878	1.01841	0.254089	4.00809	6.12e-05	ZNF627
6546	ENSG00000151304	343.795	0.452126	0.112857	4.00619	6.17e-05	SRFBP1
10675	ENSG00000197483	79.3743	1.0223	0.255534	4.00065	6.32e-05	ZNF628
10080	ENSG00000185591	2717.84	0.431798	0.108087	3.99493	6.47e-05	SP1
5394	ENSG00000138092	95.161	-0.85612	0.214336	-3.99428	6.49e-05	CENPO
10031	ENSG00000185215	124358	-0.560218	0.140767	-3.97976	6.9e-05	TNFAIP2
3175	ENSG00000115009	1448.04	-1.13606	0.285535	-3.97871	6.93e-05	CCL20
1843	ENSG00000101191	1056.23	-0.638228	0.160846	-3.96795	7.25e-05	DIDO1
564	ENSG00000055917	1773.33	0.42337	0.106933	3.9592	7.52e-05	PUM2
3734	ENSG00000120889	2048.43	-0.433422	0.109526	-3.95726	7.58e-05	TNFRSF10B
11731	ENSG00000229677	97.0384	-1.82516	0.461247	-3.95701	7.59e-05
8156	ENSG00000167232	129.444	-0.675758	0.170777	-3.95696	7.59e-05	ZNF91
7918	ENSG00000165671	1530.24	0.440519	0.111543	3.94931	7.84e-05	NSD1
9160	ENSG00000175376	382.112	-0.561367	0.142196	-3.94784	7.89e-05	EIF1AD
1434	ENSG00000091009	262.635	0.544381	0.137896	3.94777	7.89e-05	RBM27
10336	ENSG00000188396	18.5123	-1.8019	0.456466	-3.94751	7.9e-05	TCTEX1D4
12689	ENSG00000261460	40.9695	1.2638	0.320286	3.94586	7.95e-05
5598	ENSG00000139990	2013.91	0.39763	0.100871	3.94198	8.08e-05	DCAF5
8201	ENSG00000167552	1683.31	-0.580557	0.147279	-3.94189	8.08e-05	TUBA1A
3893	ENSG00000123130	2707.04	-0.481892	0.122278	-3.94096	8.12e-05	ACOT9
221	ENSG00000011638	167.512	0.747895	0.190221	3.93171	8.43e-05	TMEM159
505	ENSG00000050405	235.229	0.504355	0.128343	3.92975	8.5e-05	LIMA1
8634	ENSG00000170776	7671.61	0.571413	0.145427	3.92921	8.52e-05	AKAP13
4505	ENSG00000130699	284.858	0.585729	0.149225	3.92515	8.67e-05	TAF4
5753	ENSG00000141526	2567.46	-0.596989	0.15213	-3.92419	8.7e-05	SLC16A3
3969	ENSG00000124160	723.792	-0.563272	0.143586	-3.92289	8.75e-05	NCOA5
5923	ENSG00000143398	1340.06	-0.359234	0.0917024	-3.91739	8.95e-05	PIP5K1A
2291	ENSG00000105376	42.1767	-0.990275	0.25303	-3.91366	9.09e-05	ICAM5
8850	ENSG00000172493	4126.37	0.569461	0.145602	3.91109	9.19e-05	AFF1
4063	ENSG00000125347	30011.6	-0.577957	0.147856	-3.90892	9.27e-05	IRF1
4137	ENSG00000125845	323.139	-1.66339	0.426335	-3.9016	9.56e-05	BMP2
5904	ENSG00000143322	5655.24	-0.950533	0.243867	-3.89775	9.71e-05	ABL2
6489	ENSG00000150457	1890.01	0.537638	0.138031	3.89505	9.82e-05	LATS2
2024	ENSG00000102974	996.211	0.524897	0.134765	3.8949	9.82e-05	CTCF
8149	ENSG00000167193	1816.45	-0.510659	0.131166	-3.89322	9.89e-05	CRK
6331	ENSG00000148154	2370.46	0.564685	0.145052	3.89299	9.9e-05	UGCG
4032	ENSG00000124782	1594.59	0.507048	0.130551	3.88392	0.000102787	RREB1
5492	ENSG00000138802	1121.94	0.450259	0.115938	3.88362	0.000102912	SEC24B
13210	ENSG00000278311	1436.66	-0.4626	0.119125	-3.88332	0.000103041	GGNBP2
8538	ENSG00000169926	4880.7	-0.677619	0.174564	-3.88178	0.000103696	KLF13
10818	ENSG00000198382	1589.54	0.545869	0.140671	3.88047	0.000104256	UVRAG
4422	ENSG00000129749	16.3478	-1.88617	0.486569	-3.87647	0.000105983	CHRNA10
13408	ENSG00000285639	13.1331	2.88184	0.743668	3.87518	0.000106548
2927	ENSG00000111961	3117.57	0.501801	0.129533	3.87394	0.00010709	SASH1
7580	ENSG00000163659	4570.36	0.634296	0.163747	3.87364	0.000107221	TIPARP
12758	ENSG00000265100	13.7933	2.00251	0.51815	3.86474	0.000111209
4651	ENSG00000132005	264.944	0.696909	0.18044	3.86229	0.000112331	RFX1
214	ENSG00000011454	1248.51	0.325008	0.0841527	3.86212	0.00011241	RABGAP1
3702	ENSG00000120616	700.515	0.451112	0.116805	3.86208	0.000112424	EPC1
10299	ENSG00000188021	1198.27	0.429063	0.111162	3.85981	0.000113476	UBQLN2
8367	ENSG00000168538	1143.4	0.366767	0.0950352	3.85928	0.000113721	TRAPPC11
6763	ENSG00000154305	2458.18	0.275305	0.0714077	3.85539	0.000115544	MIA3
11063	ENSG00000204498	170.769	0.689766	0.179293	3.84714	0.000119506	NFKBIL1
5917	ENSG00000143379	850.902	0.419995	0.109234	3.84491	0.000120595	SETDB1
12479	ENSG00000255833	1267.92	-0.588261	0.153017	-3.84443	0.000120835	TIFAB
9695	ENSG00000181827	238.075	0.721889	0.187937	3.84111	0.000122478	RFX7
12127	ENSG00000242028	20.8571	-1.69258	0.440708	-3.84059	0.000122737	HYPK
6364	ENSG00000148411	1486.51	-0.413613	0.107836	-3.83559	0.000125266	NACC2
3711	ENSG00000120694	2007.6	0.497288	0.13001	3.82501	0.000130768	HSPH1
6231	ENSG00000146802	217.073	-0.70195	0.183694	-3.82131	0.000132746	TMEM168
7258	ENSG00000160785	1186.88	-0.366559	0.095952	-3.82023	0.000133327	SLC25A44
7203	ENSG00000160271	2119.49	0.610377	0.159817	3.81923	0.000133871	RALGDS
6585	ENSG00000151702	1312.35	0.850089	0.222961	3.81273	0.00013744	FLI1
5664	ENSG00000140598	634.22	0.405621	0.106424	3.81136	0.000138204	EFL1
3094	ENSG00000114019	2491.06	0.928432	0.243607	3.81118	0.000138304	AMOTL2
2501	ENSG00000107290	4862.23	0.427502	0.112351	3.80507	0.000141762	SETX
9008	ENSG00000173868	33.631	-1.69162	0.444627	-3.80458	0.000142044	PHOSPHO1
2813	ENSG00000110911	4068.84	-0.702971	0.184854	-3.80285	0.000143042	SLC11A2
4943	ENSG00000134815	608.927	0.553098	0.145562	3.79974	0.000144849	DHX34
4611	ENSG00000131558	1995.77	0.249797	0.0658244	3.7949	0.000147703	EXOC4
5580	ENSG00000139722	407.308	-0.65106	0.171707	-3.7917	0.000149622	VPS37B
8836	ENSG00000172349	469.563	0.892231	0.235537	3.78807	0.000151825	IL16
1074	ENSG00000078747	2127.36	0.304271	0.0803673	3.78601	0.000153086	ITCH
8460	ENSG00000169248	21406.6	-1.09666	0.289841	-3.78365	0.000154546	CXCL11
6823	ENSG00000155256	384.443	-0.586611	0.155247	-3.77857	0.000157731	ZFYVE27
10328	ENSG00000188315	257.069	-0.433215	0.114871	-3.77131	0.000162391	C3orf62
5812	ENSG00000142197	2101.23	0.411707	0.109276	3.7676	0.000164824	DOP1B
2353	ENSG00000105738	455.253	0.451616	0.119881	3.7672	0.000165086	SIPA1L3
3507	ENSG00000118260	906.838	0.436378	0.115921	3.76444	0.00016692	CREB1
2740	ENSG00000110042	193.145	-1.05043	0.279098	-3.76366	0.000167441	DTX4
7749	ENSG00000164463	1198.76	0.855802	0.227904	3.75511	0.000173268	CREBRF
10388	ENSG00000188917	342.493	-0.428993	0.11429	-3.75356	0.00017434	TRMT2B
8413	ENSG00000168918	4580.21	0.387315	0.10327	3.75051	0.000176477	INPP5D
9682	ENSG00000181649	165.15	-1.14312	0.304902	-3.74915	0.000177435	PHLDA2
7353	ENSG00000162139	1581.27	-0.584865	0.156259	-3.74293	0.000181884	NEU3
1507	ENSG00000095015	1162.27	0.78626	0.210442	3.73623	0.000186802	MAP3K1
6930	ENSG00000156787	237.41	0.669641	0.179464	3.73133	0.00019047	TBC1D31
4744	ENSG00000132801	64.3912	-1.01389	0.271852	-3.72955	0.000191819	ZSWIM3
4696	ENSG00000132434	500.579	-0.393024	0.105412	-3.72847	0.000192646	LANCL2
4544	ENSG00000130856	308.027	0.491805	0.131974	3.72654	0.000194124	ZNF236
1649	ENSG00000100207	1523.01	0.405268	0.108863	3.72274	0.00019707	TCF20
7791	ENSG00000164823	1123.55	0.424749	0.114175	3.72016	0.0001991	OSGIN2
10949	ENSG00000198945	257.082	0.525458	0.141396	3.71622	0.000202225	L3MBTL3
5562	ENSG00000139625	308.858	0.537706	0.144819	3.71296	0.000204846	MAP3K12
6123	ENSG00000145425	79.4048	1.09061	0.293843	3.71154	0.000206001	RPS3A
3248	ENSG00000115548	1033.63	0.560885	0.151242	3.70852	0.000208475	KDM3A
5530	ENSG00000139318	984.803	-1.62789	0.440017	-3.69961	0.000215928	DUSP6
8526	ENSG00000169860	42.4036	1.35759	0.367035	3.69881	0.00021661	P2RY1
3884	ENSG00000123066	6843.77	0.409028	0.11067	3.69593	0.00021908	MED13L
1199	ENSG00000083896	1295.15	0.336418	0.0910611	3.69442	0.000220393	YTHDC1
11228	ENSG00000213079	1047.17	0.294438	0.0797039	3.69415	0.000220624	SCAF8
13008	ENSG00000272625	42.6526	-1.10875	0.300159	-3.69386	0.000220871
10760	ENSG00000198019	547.085	-0.462154	0.125181	-3.69189	0.000222597	FCGR1B
3344	ENSG00000116514	20407.3	-0.570616	0.154699	-3.68856	0.000225527	RNF19B
10020	ENSG00000185112	47.1076	-1.79073	0.485565	-3.68792	0.000226093	FAM43A
4480	ENSG00000130475	243.759	0.683973	0.185521	3.68677	0.000227117	FCHO1
5557	ENSG00000139597	1574.15	0.389476	0.105682	3.68537	0.000228372	N4BP2L1
703	ENSG00000065600	702.846	0.499141	0.135487	3.68405	0.000229557	TMEM206
8862	ENSG00000172602	32.5019	-1.92016	0.521256	-3.68372	0.000229858	RND1
6211	ENSG00000146463	1258.99	0.373679	0.101457	3.68314	0.000230379	ZMYM4
6914	ENSG00000156521	281.98	0.502223	0.136408	3.68177	0.000231617	TYSND1
13311	ENSG00000280067	19.6097	1.79841	0.488657	3.68031	0.000232947
4163	ENSG00000126003	1837.63	-0.499801	0.13582	-3.67987	0.000233352	PLAGL2
4064	ENSG00000125351	339.836	-0.527112	0.143403	-3.67573	0.000237169	UPF3B
11650	ENSG00000227502	85.7108	-1.31934	0.359056	-3.67448	0.000238338	LINC01268
12697	ENSG00000261609	100.553	-0.862976	0.234927	-3.67338	0.000239366	GAN
9047	ENSG00000174238	4599.85	-0.306997	0.0835972	-3.67233	0.000240346	PITPNA
5587	ENSG00000139832	3007.53	0.611367	0.166529	3.67123	0.000241389	RAB20
13295	ENSG00000279838	21.1268	-1.71595	0.468151	-3.66538	0.000246974
69	ENSG00000005379	150.581	-1.35698	0.370769	-3.6599	0.000252311	TSPOAP1
5777	ENSG00000141682	2115.53	-1.84695	0.504689	-3.65957	0.000252639	PMAIP1
7658	ENSG00000164023	231.368	-1.11024	0.303481	-3.65834	0.000253854	SGMS2
23	ENSG00000002919	1272.05	-0.457034	0.125005	-3.65612	0.000256064	SNX11
3525	ENSG00000118515	18580.1	0.839893	0.229889	3.65347	0.000258717	SGK1
12001	ENSG00000237441	659.051	-0.374412	0.102523	-3.65197	0.000260241	RGL2
2964	ENSG00000112308	5324.61	-0.598006	0.163848	-3.64975	0.000262491	C6orf62
7446	ENSG00000162852	231.702	0.531327	0.146093	3.63691	0.000275924	CNST
6924	ENSG00000156675	937.97	0.507258	0.139613	3.6333	0.000279818	RAB11FIP1
2623	ENSG00000108599	802.633	0.413823	0.113981	3.63061	0.000282749	AKAP10
3090	ENSG00000113916	3250.76	0.555678	0.153319	3.62432	0.000289728	BCL6
8586	ENSG00000170322	627.787	0.443707	0.122458	3.62333	0.000290837	NFRKB
6620	ENSG00000152223	4154.5	0.364125	0.100505	3.62295	0.000291267	EPG5
11891	ENSG00000234511	72.9591	1.06043	0.292707	3.62282	0.000291413	C5orf58
4042	ENSG00000124813	171.942	-0.873782	0.241203	-3.6226	0.000291657	RUNX2
3760	ENSG00000121274	411.308	0.611788	0.168953	3.62106	0.000293402	TENT4B
2685	ENSG00000109189	148.882	-0.659286	0.182598	-3.61058	0.000305513	USP46
289	ENSG00000020256	186.373	0.746453	0.206804	3.60947	0.000306818	ZFP64
9439	ENSG00000178567	529.236	-0.533438	0.14788	-3.60724	0.000309475	EPM2AIP1
10798	ENSG00000198246	1085.76	0.490304	0.136567	3.59021	0.000330407	SLC29A3
6293	ENSG00000147548	1045.7	0.420072	0.117091	3.58757	0.000333772	NSD3
9509	ENSG00000179335	1270.2	0.393471	0.109688	3.58717	0.000334288	CLK3
8528	ENSG00000169871	3620.36	-0.391076	0.109072	-3.58547	0.000336466	TRIM56
7606	ENSG00000163788	490.197	0.460584	0.128483	3.5848	0.000337339	SNRK
10920	ENSG00000198855	773.746	-0.534216	0.149027	-3.58469	0.000337478	FICD
4071	ENSG00000125386	835.667	0.465213	0.12995	3.57994	0.000343679	FAM193A
8521	ENSG00000169813	6145.44	0.317918	0.0889061	3.57589	0.000349043	HNRNPF
1359	ENSG00000089057	4119.9	-0.353311	0.098826	-3.57508	0.000350119	SLC23A2
5686	ENSG00000140931	1550.22	-0.352246	0.0985925	-3.57275	0.000353258	CMTM3
10637	ENSG00000197182	34.1798	-1.46235	0.409368	-3.57221	0.000353981	MIRLET7BHG
12708	ENSG00000261888	34.4994	-1.28227	0.358974	-3.57203	0.00035422
11027	ENSG00000204301	51.6548	-0.937112	0.262424	-3.57099	0.000355641	NOTCH4
3341	ENSG00000116478	1136.44	-0.348351	0.09762	-3.56844	0.000359119	HDAC1
2635	ENSG00000108700	18118.5	-1.55285	0.435261	-3.56763	0.000360224	CCL8
10104	ENSG00000185800	69.5724	-0.825345	0.231594	-3.56376	0.000365574	DMWD
2745	ENSG00000110060	158.849	-0.582213	0.163537	-3.56014	0.000370659	PUS3
2525	ENSG00000107669	371.261	0.457908	0.128636	3.55972	0.000371254	ATE1
8603	ENSG00000170448	143.161	0.862806	0.242399	3.55944	0.00037164	NFXL1
3763	ENSG00000121297	573.915	0.536314	0.150821	3.55596	0.000376599	TSHZ3
1759	ENSG00000100603	1784.75	0.272069	0.0765416	3.55452	0.000378666	SNW1
8962	ENSG00000173442	7667.04	-0.339651	0.0956243	-3.55193	0.000382411	EHBP1L1
7816	ENSG00000164949	441.419	-1.80075	0.507565	-3.54782	0.000388432	GEM
5847	ENSG00000142686	387.663	-0.405486	0.114307	-3.54734	0.000389145	C1orf216
9212	ENSG00000175931	470.186	0.561969	0.158563	3.54414	0.000393899	UBE2O
1437	ENSG00000091106	300.06	0.532197	0.150185	3.54361	0.000394683	NLRC4
2480	ENSG00000106991	3127.81	-0.420354	0.118643	-3.54302	0.000395566	ENG
13072	ENSG00000273604	1012.34	-1.39458	0.393764	-3.54167	0.000397603	EPOP
11761	ENSG00000230638	54.9869	-1.40658	0.397646	-3.53728	0.000404273
13270	ENSG00000279491	75.8322	-1.2953	0.367161	-3.52787	0.000418918
11561	ENSG00000225342	44.2114	-0.989572	0.280902	-3.52284	0.000426946
4335	ENSG00000128590	1884.52	0.485999	0.138039	3.52073	0.000430353	DNAJB9
6741	ENSG00000154001	673.868	0.356603	0.101308	3.51998	0.000431585	PPP2R5E
6987	ENSG00000157540	1626.31	0.368004	0.10456	3.51953	0.000432308	DYRK1A
11293	ENSG00000213782	30.8244	1.46766	0.417063	3.51904	0.000433113	DDX47
12805	ENSG00000267023	107.374	-0.604742	0.171882	-3.51835	0.000434238	LRRC37A16P
1833	ENSG00000101152	4290.24	-0.315806	0.089772	-3.51786	0.000435034	DNAJC5
12621	ENSG00000260051	91.8749	1.03594	0.294559	3.51693	0.000436573
13054	ENSG00000273284	14.127	1.54264	0.439233	3.51212	0.000444545
4325	ENSG00000128487	715.442	0.380733	0.108437	3.5111	0.000446261	SPECC1
4306	ENSG00000128203	238.086	0.577965	0.164677	3.5097	0.000448621	ASPHD2
3827	ENSG00000122257	2337.24	-0.350038	0.0997692	-3.50847	0.000450684	RBBP6
7094	ENSG00000159023	2281.92	0.316583	0.0902619	3.50738	0.000452534	EPB41
4264	ENSG00000127527	790.143	0.358736	0.102295	3.50688	0.000453389	EPS15L1
795	ENSG00000068796	601.776	0.470183	0.134172	3.50434	0.000457743	KIF2A
6462	ENSG00000149716	219.382	-0.551947	0.157507	-3.50427	0.000457859	LTO1
1801	ENSG00000100918	222.639	-0.726331	0.207391	-3.50222	0.000461392	REC8
10466	ENSG00000196267	43.3441	-1.11116	0.317576	-3.49887	0.000467227	ZNF836
10317	ENSG00000188215	360.383	-0.645692	0.184799	-3.49403	0.000475791	DCUN1D3
8613	ENSG00000170525	52669.6	1.32898	0.380705	3.49084	0.000481508	PFKFB3
982	ENSG00000075420	5944.77	0.54283	0.155511	3.49062	0.000481897	FNDC3B
5721	ENSG00000141298	884.608	0.65942	0.189029	3.48846	0.000485818	SSH2
1595	ENSG00000099917	2033.88	0.374603	0.107461	3.48596	0.00049038	MED15
6484	ENSG00000150401	107.37	-0.681274	0.195535	-3.48415	0.000493694	DCUN1D2
4699	ENSG00000132466	2419.64	0.449512	0.129073	3.48261	0.000496555	ANKRD17
10217	ENSG00000186834	918.781	-0.479316	0.137696	-3.48098	0.000499581	HEXIM1
12690	ENSG00000261485	17.8456	-1.47616	0.424084	-3.48082	0.000499882	PAN3-AS1
5632	ENSG00000140386	573.849	0.448405	0.128849	3.48007	0.000501282	SCAPER
11646	ENSG00000227345	302.849	0.413843	0.118929	3.47974	0.000501905	PARG
9787	ENSG00000182831	1340.62	-0.396773	0.114033	-3.47945	0.000502444	C16orf72
10891	ENSG00000198771	3528.14	0.488198	0.140596	3.47236	0.000515909	RCSD1
3044	ENSG00000113384	1790.64	0.331345	0.0954533	3.47128	0.000517977	GOLPH3
3709	ENSG00000120688	698.606	-0.346795	0.0999051	-3.47124	0.000518061	WBP4
2595	ENSG00000108424	9403.96	-0.382696	0.110271	-3.47049	0.000519504	KPNB1
2055	ENSG00000103194	1089.12	0.364607	0.105065	3.47029	0.000519892	USP10
6227	ENSG00000146731	1929.89	-0.378519	0.109112	-3.4691	0.00052221	CCT6A
6320	ENSG00000147905	246.018	0.456741	0.131714	3.46766	0.000525016	ZCCHC7
13122	ENSG00000275302	50024.1	-1.35329	0.390627	-3.4644	0.00053142	CCL4
8534	ENSG00000169905	1039.63	-0.357207	0.103112	-3.46426	0.000531689	TOR1AIP2
13416	ENSG00000285863	24.9509	1.24017	0.358052	3.46367	0.000532857
6664	ENSG00000152766	2544.49	-0.714535	0.20632	-3.46324	0.000533708	ANKRD22
1024	ENSG00000076984	561.579	0.354224	0.102436	3.45801	0.000544188	MAP2K7
11227	ENSG00000213073	372.037	0.602985	0.174432	3.45684	0.000546551
824	ENSG00000070061	547.985	-0.365186	0.105877	-3.44917	0.00056231	ELP1
10316	ENSG00000188211	1961.92	-0.78971	0.229068	-3.44749	0.000565828	NCR3LG1
12839	ENSG00000267607	41.7017	-1.38847	0.402762	-3.44738	0.000566057
979	ENSG00000075407	309.143	-0.437618	0.127015	-3.4454	0.000570208	ZNF37A
5523	ENSG00000139218	3779.19	0.28021	0.0814032	3.44224	0.000576908	SCAF11
5774	ENSG00000141646	793.958	0.345004	0.100331	3.43865	0.000584627	SMAD4
7595	ENSG00000163719	4126.46	-0.293066	0.0852699	-3.43692	0.000588376	MTMR14
2600	ENSG00000108465	370.668	0.518453	0.150874	3.43634	0.00058964	CDK5RAP3
4005	ENSG00000124496	512.747	0.559146	0.162747	3.43568	0.000591079	TRERF1
5763	ENSG00000141568	1131.59	0.383424	0.111688	3.43298	0.000596979	FOXK2
12937	ENSG00000270426	38.5803	-1.15034	0.335345	-3.43031	0.000602891
9909	ENSG00000184007	3838.86	-0.271101	0.0791094	-3.42691	0.000610491	PTP4A2
5029	ENSG00000135473	627.058	0.395975	0.115648	3.42396	0.000617163	PAN2
3938	ENSG00000123610	10561	-0.853089	0.249491	-3.41932	0.000627789	TNFAIP6
3654	ENSG00000119927	52.6363	-0.885009	0.258972	-3.41739	0.000632246	GPAM
7176	ENSG00000160087	699.373	-0.451322	0.132082	-3.41699	0.000633167	UBE2J2
1767	ENSG00000100650	5093.11	-0.346439	0.101491	-3.41351	0.000641314	SRSF5
2634	ENSG00000108691	35783.2	-0.897994	0.263083	-3.41335	0.000641686	CCL2
7299	ENSG00000161277	71.9288	0.872423	0.255653	3.41253	0.000643637	THAP8
3000	ENSG00000112759	1127.92	0.384248	0.112619	3.41193	0.000645045	SLC29A1
8622	ENSG00000170619	411.585	-0.455604	0.133546	-3.41159	0.000645843	COMMD5
10125	ENSG00000185950	490.453	0.97769	0.286803	3.40893	0.000652184	IRS2
106	ENSG00000006704	232.715	0.578391	0.169922	3.40386	0.000664406	GTF2IRD1
12053	ENSG00000239653	20.8482	-1.61058	0.473169	-3.40381	0.000664522	PSMD6-AS2
694	ENSG00000065413	2184.39	0.335689	0.0986558	3.40262	0.00066742	ANKRD44
8566	ENSG00000170175	165.637	-0.632613	0.186136	-3.39867	0.000677155	CHRNB1
1961	ENSG00000102189	1039.13	0.374331	0.110245	3.39546	0.000685125	EEA1
12669	ENSG00000260997	434.331	-0.841921	0.248171	-3.39251	0.000692559
7621	ENSG00000163866	1079.87	-0.406933	0.120072	-3.38908	0.000701276	SMIM12
4311	ENSG00000128272	3884.43	-0.582123	0.171788	-3.38861	0.000702476	ATF4
708	ENSG00000065802	286.23	-0.455925	0.134634	-3.38642	0.000708118	ASB1
7450	ENSG00000162885	103.797	-0.647004	0.191357	-3.38114	0.00072185	B3GALNT2
10159	ENSG00000186260	160.263	0.841297	0.2491	3.37734	0.000731901	MRTFB
8791	ENSG00000171988	1548.89	0.668532	0.198069	3.37524	0.000737513	JMJD1C
6444	ENSG00000149503	270.82	0.679234	0.201496	3.37097	0.000749052	INCENP
11491	ENSG00000223549	10.3399	-2.05683	0.610532	-3.36891	0.00075467	MTND5P28
10424	ENSG00000189308	438.918	0.49701	0.147572	3.36791	0.000757409	LIN54
11373	ENSG00000214894	86.7279	-1.72377	0.512276	-3.36493	0.000765633	LINC00243
6510	ENSG00000150782	1052.73	-0.418164	0.124314	-3.36379	0.000768808	IL18
105	ENSG00000006695	513.218	0.458461	0.136311	3.36335	0.000770023	COX10
5260	ENSG00000137094	1117.72	-0.954663	0.284094	-3.36038	0.000778349	DNAJB5
8916	ENSG00000173039	6340.94	-0.574804	0.171079	-3.35988	0.000779768	RELA
10105	ENSG00000185803	465.069	-0.368355	0.109663	-3.35896	0.000782356	SLC52A2
904	ENSG00000072803	940.083	-0.490866	0.14614	-3.35887	0.000782608	FBXW11
5458	ENSG00000138640	49.9463	1.06882	0.318255	3.35838	0.000783994	FAM13A
10640	ENSG00000197217	1192.77	-0.440505	0.131172	-3.35821	0.000784484	ENTPD4
3137	ENSG00000114554	5495.63	-0.408292	0.122091	-3.34417	0.000825303	PLXNA1
7799	ENSG00000164889	1741.73	-0.316554	0.0946638	-3.34398	0.000825866	SLC4A2
11399	ENSG00000215421	406.517	0.466636	0.139551	3.34383	0.000826304	ZNF407
9519	ENSG00000179454	265.984	-0.593446	0.177704	-3.33953	0.000839217	KLHL28
12912	ENSG00000269958	148.533	-0.515111	0.154257	-3.33931	0.000839868
8858	ENSG00000172578	2520.13	0.47067	0.141021	3.33758	0.000845114	KLHL6
6187	ENSG00000146112	12872.2	-0.482793	0.144836	-3.33337	0.000858005	PPP1R18
11903	ENSG00000234741	149.552	0.48527	0.145592	3.33307	0.000858924	GAS5
7909	ENSG00000165632	405.886	0.454144	0.136311	3.33168	0.000863239	TAF3
169	ENSG00000009954	1907.98	0.349139	0.104823	3.33074	0.000866146	BAZ1B
3348	ENSG00000116560	5970.66	-0.434867	0.1306	-3.32977	0.000869169	SFPQ
1831	ENSG00000101146	445.132	-0.474794	0.142599	-3.32957	0.000869801	RAE1
12619	ENSG00000260032	2381.41	-0.341907	0.102696	-3.32932	0.000870568	NORAD
2842	ENSG00000111252	6640.64	-0.512372	0.153905	-3.32914	0.000871155	SH2B3
3669	ENSG00000120063	8825.78	0.591957	0.177989	3.3258	0.000881655	GNA13
7563	ENSG00000163597	121.553	0.555042	0.167078	3.32206	0.000893558	SNHG16
1522	ENSG00000095574	326.068	0.414235	0.124752	3.32047	0.000898667	IKZF5
9472	ENSG00000178951	2028.96	-0.576747	0.173773	-3.31897	0.000903491	ZBTB7A
6175	ENSG00000145996	392.328	0.337047	0.101738	3.3129	0.000923355	CDKAL1
10165	ENSG00000186300	67.2137	-0.892224	0.269544	-3.31013	0.000932542	ZNF555
13053	ENSG00000273270	82.1618	-0.672437	0.203188	-3.30944	0.000934819
3114	ENSG00000114331	2084.71	0.389911	0.117826	3.3092	0.000935619	ACAP2
5272	ENSG00000137177	1552.02	0.298091	0.0901742	3.30572	0.000947317	KIF13A
4802	ENSG00000133398	569.562	-0.356789	0.107959	-3.30485	0.000950277	MED10
1412	ENSG00000090447	56.4969	1.41324	0.428206	3.30038	0.000965527	TFAP4
8939	ENSG00000173214	95.1931	0.638232	0.193536	3.29774	0.000974657	MFSD4B
11299	ENSG00000213859	183.135	-0.613027	0.185971	-3.29635	0.000979489	KCTD11
2691	ENSG00000109323	3981.44	0.274143	0.0832221	3.29411	0.000987333	MANBA
13202	ENSG00000277969	159.314	-0.941588	0.286047	-3.29172	0.000995757
9058	ENSG00000174405	653.975	-0.470737	0.143078	-3.29007	0.00100161	LIG4
6345	ENSG00000148297	400.589	-0.537791	0.163478	-3.28969	0.00100298	MED22
7100	ENSG00000159086	478.188	0.455438	0.138461	3.28928	0.00100443	PAXBP1
2471	ENSG00000106799	848.039	-0.470789	0.14316	-3.28856	0.00100701	TGFBR1
2531	ENSG00000107745	2773.08	0.227429	0.0692478	3.28427	0.00102246	MICU1
2920	ENSG00000111880	291.567	0.438104	0.133423	3.28357	0.00102501	RNGTT
2874	ENSG00000111639	916.245	-0.394041	0.120004	-3.28357	0.00102501	MRPL51
7582	ENSG00000163661	493.833	-2.57908	0.785882	-3.28177	0.00103159	PTX3
12116	ENSG00000241685	255.094	-0.449647	0.137031	-3.28136	0.00103307	ARPC1A
11176	ENSG00000206053	493.747	-0.416732	0.127044	-3.28021	0.00103728	JPT2
7556	ENSG00000163565	7343.22	0.532121	0.162404	3.27653	0.00105091	IFI16
9042	ENSG00000174197	871.209	0.528448	0.161293	3.27632	0.00105171	MGA
8875	ENSG00000172732	670.595	-0.402409	0.122866	-3.27518	0.00105595	MUS81
3474	ENSG00000117625	312.175	0.606449	0.185193	3.27469	0.00105777	RCOR3
3306	ENSG00000116062	663.615	0.377314	0.115302	3.2724	0.00106638	MSH6
11335	ENSG00000214189	40.3689	1.11549	0.341275	3.26861	0.00108079	ZNF788P
9786	ENSG00000182827	1193.94	0.392216	0.120002	3.26841	0.00108154	ACBD3
7191	ENSG00000160209	5679.84	-0.378375	0.115968	-3.26274	0.00110342	PDXK
8346	ENSG00000168394	27724.6	-0.358043	0.109772	-3.26169	0.0011075	TAP1
5083	ENSG00000135870	1204.24	-0.487941	0.149655	-3.26044	0.0011124	RC3H1
5298	ENSG00000137409	3449.77	-0.217111	0.0666061	-3.25963	0.00111558	MTCH1
9422	ENSG00000178234	1202.12	-0.357038	0.109535	-3.25958	0.00111577	GALNT11
1170	ENSG00000082805	1334.16	0.384544	0.117982	3.25934	0.00111671	ERC1
2566	ENSG00000108061	1791.83	0.323035	0.0992655	3.25426	0.0011369	SHOC2
6200	ENSG00000146373	382.254	0.490895	0.15095	3.25203	0.00114584	RNF217
5226	ENSG00000136870	602.026	-0.442642	0.136121	-3.25184	0.0011466	ZNF189
12	ENSG00000001561	534.797	0.493511	0.15193	3.24827	0.00116108	ENPP4
10688	ENSG00000197579	647.528	-0.365676	0.112641	-3.24639	0.00116877	TOPORS
12356	ENSG00000251139	35.9369	-1.55355	0.478685	-3.24546	0.00117263
245	ENSG00000013561	722.069	-0.414083	0.12765	-3.2439	0.00117905	RNF14
2204	ENSG00000104824	2451.63	0.307245	0.0947742	3.24186	0.00118753	HNRNPL
6180	ENSG00000146067	429.089	0.398971	0.123135	3.2401	0.00119486	FAM193B
1605	ENSG00000099995	3656.62	0.385026	0.118844	3.23975	0.00119635	SF3A1
6859	ENSG00000155827	1365.7	0.24263	0.0749045	3.2392	0.00119867	RNF20
5305	ENSG00000137478	1454.3	0.372989	0.115178	3.23836	0.00120218	FCHSD2
6016	ENSG00000144043	1084.53	-0.328993	0.101884	-3.22908	0.00124189	TEX261
1114	ENSG00000080503	1960.2	0.396477	0.122812	3.22833	0.00124514	SMARCA2
1090	ENSG00000079332	6451.51	-0.48443	0.150089	-3.22761	0.00124829	SAR1A
10815	ENSG00000198369	179.522	-0.883088	0.273612	-3.22751	0.00124871	SPRED2
6968	ENSG00000157240	2663.29	-0.532804	0.165209	-3.22502	0.00125962	FZD1
3129	ENSG00000114473	399.556	-0.416224	0.129238	-3.22061	0.00127918	IQCG
4441	ENSG00000130150	912.003	0.302851	0.0940597	3.21977	0.00128293	MOSPD2
3566	ENSG00000119231	890.447	-0.373247	0.115992	-3.21787	0.00129144	SENP5
6492	ENSG00000150510	205.354	1.01606	0.316086	3.21451	0.00130668	FAM124A
5009	ENSG00000135362	235.194	0.660519	0.205562	3.21324	0.00131248	PRR5L
6711	ENSG00000153487	196.896	0.6879	0.214266	3.2105	0.00132505	ING1
2136	ENSG00000104133	2482	0.339396	0.105749	3.20944	0.00132996	SPG11
12561	ENSG00000258521	300.473	-0.722059	0.225126	-3.20736	0.00133961
7619	ENSG00000163848	586.953	0.492508	0.153574	3.20697	0.00134142	ZNF148
10645	ENSG00000197265	667.885	-0.320082	0.0998676	-3.20506	0.00135034	GTF2E2
2212	ENSG00000104866	704.626	0.477428	0.149071	3.2027	0.00136147	PPP1R37
6594	ENSG00000151806	506.187	-0.327881	0.102398	-3.20202	0.00136468	GUF1
8485	ENSG00000169499	3750.78	0.324693	0.101408	3.20186	0.00136542	PLEKHA2
12605	ENSG00000259717	103.529	0.668931	0.208923	3.20181	0.00136566	LINC00677
5125	ENSG00000136141	2672.16	0.401261	0.125398	3.19991	0.0013747	LRCH1
9674	ENSG00000181523	1746.34	0.422236	0.131986	3.19909	0.00137864	SGSH
6247	ENSG00000147050	2375.87	0.540008	0.16884	3.19834	0.00138223	KDM6A
570	ENSG00000056558	42030.8	-1.74777	0.546475	-3.19826	0.00138258	TRAF1
1945	ENSG00000102043	30.0269	1.04193	0.326122	3.1949	0.00139881	MTMR8
3018	ENSG00000113048	521.098	0.336043	0.10521	3.19403	0.00140299	MRPS27
9888	ENSG00000183762	863.965	-0.601634	0.188369	-3.1939	0.00140362	KREMEN1
2466	ENSG00000106771	739.606	-0.311278	0.0974777	-3.19332	0.00140646	TMEM245
1819	ENSG00000101040	505.134	0.840286	0.263202	3.19255	0.00141022	ZMYND8
12383	ENSG00000253320	1475.71	-0.780185	0.244378	-3.19254	0.00141029	AZIN1-AS1
11265	ENSG00000213516	521.22	-0.366282	0.114813	-3.19026	0.00142144	RBMXL1
10706	ENSG00000197714	102.1	0.706367	0.221442	3.18986	0.00142343	ZNF460
8309	ENSG00000168140	9.74657	-2.0955	0.657537	-3.1869	0.00143808	VASN
3866	ENSG00000122741	494.168	0.432784	0.135814	3.1866	0.00143954	DCAF10
4801	ENSG00000133393	548.235	-0.356554	0.111911	-3.18606	0.00144226	FOPNL
5085	ENSG00000135900	690.547	0.392805	0.123373	3.18388	0.00145313	MRPL44
1029	ENSG00000077150	13166.6	-0.499733	0.156985	-3.18332	0.00145595	NFKB2
861	ENSG00000071205	1477.59	0.397208	0.124805	3.18262	0.00145951	ARHGAP10
1906	ENSG00000101639	433.606	0.457357	0.143712	3.18245	0.00146033	CEP192
9215	ENSG00000176014	2318.94	-0.749958	0.235891	-3.17926	0.00147652	TUBB6
8450	ENSG00000169220	123.051	0.889349	0.279764	3.17893	0.00147819	RGS14
6236	ENSG00000146834	1155.06	-0.444041	0.139683	-3.17891	0.00147829	MEPCE
8668	ENSG00000171051	1634.7	-0.328148	0.10333	-3.17574	0.00149454	FPR1
2183	ENSG00000104643	410.558	-0.394254	0.124333	-3.17096	0.00151936	MTMR9
941	ENSG00000074266	326.576	-0.575426	0.181479	-3.17075	0.00152045	EED
9917	ENSG00000184083	157.262	0.615062	0.194009	3.17028	0.00152294	FAM120C
4988	ENSG00000135148	6516.3	0.280698	0.0885611	3.16954	0.00152681	TRAFD1
1523	ENSG00000095585	779.512	0.54702	0.172591	3.16946	0.00152724	BLNK
6122	ENSG00000145416	1957.89	0.606472	0.191479	3.1673	0.00153861	2001-03-01
320	ENSG00000024048	1969.76	0.379035	0.119695	3.16668	0.00154191	UBR2
5504	ENSG00000139117	916.435	0.399116	0.126068	3.16589	0.00154611	CPNE8
4485	ENSG00000130513	162.582	1.93901	0.61297	3.16331	0.00155989	GDF15
3334	ENSG00000116350	2971.51	0.365547	0.115605	3.16203	0.00156671	SRSF4
3119	ENSG00000114383	341.081	-0.434528	0.137472	-3.16085	0.00157307	TUSC2
12120	ENSG00000241839	7947.2	-0.474176	0.150085	-3.15939	0.00158102	PLEKHO2
9804	ENSG00000182973	462.228	0.418479	0.132475	3.15893	0.00158351	CNOT10
12197	ENSG00000244462	1117.5	-0.416079	0.131772	-3.15757	0.00159092	RBM12
8750	ENSG00000171681	902.45	0.535711	0.169766	3.15559	0.00160172	ATF7IP
5140	ENSG00000136205	17909.8	0.392103	0.124334	3.15363	0.00161252	TNS3
7831	ENSG00000165030	697.858	0.533077	0.169322	3.1483	0.00164223	NFIL3
9857	ENSG00000183520	405.567	-0.433188	0.137597	-3.14823	0.00164262	UTP11
9493	ENSG00000179104	112.388	0.614029	0.195441	3.14177	0.0016793	TMTC2
207	ENSG00000011275	1042.65	0.368528	0.117328	3.14102	0.00168361	RNF216
5114	ENSG00000136048	13826.4	-0.547986	0.174466	-3.14093	0.00168413	DRAM1
4257	ENSG00000127452	381.403	-0.389394	0.124078	-3.13829	0.00169934	FBXL12
134	ENSG00000008083	1534.2	0.494607	0.157623	3.1379	0.0017016	JARID2
6922	ENSG00000156650	354.207	0.433024	0.13806	3.13648	0.00170988	KAT6B
864	ENSG00000071246	658.719	-0.448945	0.143222	-3.1346	0.00172088	VASH1
263	ENSG00000015153	139.666	0.50174	0.160086	3.13419	0.00172329	YAF2
3953	ENSG00000123908	1200.07	-0.421905	0.134664	-3.13303	0.00173014	AGO2
11746	ENSG00000230224	11.4063	1.93626	0.61805	3.13284	0.00173121	PHBP9
1177	ENSG00000083168	2038.56	0.381781	0.121903	3.13184	0.00173712	KAT6A
6593	ENSG00000151779	1173.01	0.277379	0.0885734	3.13163	0.0017384	NBAS
8396	ENSG00000168807	715.467	0.42108	0.134473	3.13133	0.00174015	SNTB2
5341	ENSG00000137760	119.546	0.56904	0.181843	3.12929	0.00175227	ALKBH8
7600	ENSG00000163739	10059.8	-1.26557	0.404438	-3.1292	0.00175285	CXCL1
11021	ENSG00000204264	6863.59	-0.233758	0.0748599	-3.1226	0.00179261	PSMB8
1407	ENSG00000090339	36728.5	-0.614418	0.196969	-3.11936	0.00181242	ICAM1
2069	ENSG00000103257	7425.21	-0.544247	0.174861	-3.11245	0.00185539	SLC7A5
5570	ENSG00000139645	1352.86	-0.475704	0.152859	-3.11204	0.00185798	ANKRD52
11044	ENSG00000204388	409.53	0.838233	0.269405	3.11143	0.00186186	HSPA1B
9670	ENSG00000181467	4402.54	0.507252	0.163071	3.11062	0.00186694	RAP2B
1131	ENSG00000081041	10888.8	0.870177	0.279756	3.11049	0.00186778	CXCL2
8596	ENSG00000170396	127.091	0.712555	0.22922	3.10861	0.00187971	ZNF804A
3804	ENSG00000121940	389.699	-0.450081	0.144859	-3.10703	0.00188977	CLCC1
7129	ENSG00000159363	4957.18	-0.366453	0.118064	-3.10385	0.0019102	ATP13A2
6693	ENSG00000153179	3210.88	0.300898	0.0969987	3.10209	0.00192162	RASSF3
2933	ENSG00000112062	1150.23	0.322204	0.103888	3.10147	0.00192563	MAPK14
5423	ENSG00000138378	3517.28	-0.925954	0.298566	-3.10134	0.0019265	STAT4
6047	ENSG00000144535	400.239	0.418418	0.134927	3.10108	0.00192816	DIS3L2
12806	ENSG00000267034	233.76	-1.15032	0.370991	-3.10066	0.00193087
6948	ENSG00000156976	2540.1	0.298737	0.0963757	3.09972	0.00193707	EIF4A2
508	ENSG00000050730	2954.88	-2.05756	0.665522	-3.09164	0.00199052	TNIP3
12359	ENSG00000251230	221.216	-1.31406	0.425086	-3.09127	0.00199299	MIR3945HG
7957	ENSG00000165934	1587.43	0.216637	0.0700921	3.09074	0.00199656	CPSF2
6732	ENSG00000153914	714.096	0.292684	0.0947488	3.08905	0.00200798	SREK1
6157	ENSG00000145833	1554.23	-0.295112	0.0955578	-3.08831	0.00201298	DDX46
8654	ENSG00000170903	404.976	0.411956	0.133455	3.08685	0.00202289	MSANTD4
10231	ENSG00000187098	3354.95	0.538368	0.174421	3.08659	0.00202463	MITF
12913	ENSG00000269959	11.2965	-2.33905	0.757942	-3.08605	0.00202833	SPACA6P-AS
9691	ENSG00000181800	14.1928	1.63857	0.531646	3.08207	0.00205567	CELF2-AS1
7608	ENSG00000163798	692.136	0.32316	0.104863	3.08172	0.00205806	SLC4A1AP
2613	ENSG00000108557	247.644	0.558458	0.181228	3.08152	0.00205947	RAI1
1166	ENSG00000082516	379.76	0.422546	0.137225	3.07922	0.00207546	GEMIN5
7177	ENSG00000160094	268.199	0.626679	0.203555	3.07867	0.00207929	ZNF362
9601	ENSG00000180509	131.763	-1.24121	0.403174	-3.0786	0.00207976	KCNE1
4017	ENSG00000124588	1736.64	-0.252601	0.0820652	-3.07806	0.00208356	NQO2
586	ENSG00000058272	1712.5	0.328793	0.106837	3.07753	0.00208721	PPP1R12A
7853	ENSG00000165185	169.512	0.631397	0.205251	3.07621	0.00209647	KIAA1958
3572	ENSG00000119321	7417.68	0.355972	0.115728	3.07593	0.00209848	FKBP15
2414	ENSG00000106266	2672.22	-0.345499	0.112354	-3.07509	0.00210439	SNX8
4494	ENSG00000130584	274.986	-0.791619	0.257441	-3.07496	0.00210533	ZBTB46
6729	ENSG00000153879	751.48	-0.371132	0.120744	-3.0737	0.00211421	CEBPG
429	ENSG00000040633	663.592	-0.592447	0.192747	-3.0737	0.00211422	PHF23
4704	ENSG00000132481	363.664	-0.558506	0.181774	-3.07254	0.00212248
3420	ENSG00000117143	544.089	-0.51056	0.166287	-3.07035	0.00213806	UAP1
8008	ENSG00000166266	633.454	-0.381185	0.124183	-3.06955	0.00214382	CUL5
9138	ENSG00000175203	1866.67	-0.268604	0.0875408	-3.06833	0.00215256	DCTN2
13370	ENSG00000283208	9.33718	1.92939	0.629902	3.063	0.00219128
924	ENSG00000073605	34.1737	0.871167	0.284446	3.06268	0.00219364	GSDMB
3192	ENSG00000115165	608.044	0.568662	0.185702	3.06223	0.00219697	CYTIP
11840	ENSG00000232956	863.92	-0.678813	0.221681	-3.06212	0.00219776	SNHG15
3979	ENSG00000124214	2769.02	0.232452	0.0759851	3.05917	0.00221948	STAU1
11634	ENSG00000226979	1356.17	-1.21165	0.396132	-3.0587	0.00222297	LTA
11663	ENSG00000228060	12.6238	1.54897	0.506428	3.05861	0.00222367	PABPC4-AS1
11110	ENSG00000204923	97.5227	-0.683983	0.223843	-3.05564	0.00224582	FBXO48
3231	ENSG00000115421	513.6	0.414953	0.135875	3.05394	0.00225854	PAPOLG
8339	ENSG00000168334	330.08	-2.54421	0.833155	-3.05371	0.00226033	XIRP1
10502	ENSG00000196455	511.745	0.328171	0.107577	3.05056	0.00228417	PIK3R4
8482	ENSG00000169446	666.968	-0.452851	0.148499	-3.04951	0.00229212	MMGT1
12125	ENSG00000241975	19.7487	1.48779	0.487955	3.04904	0.00229577	ELOCP19
2307	ENSG00000105497	117.035	-0.799561	0.262337	-3.04784	0.0023049	ZNF175
12861	ENSG00000268366	12.7001	-1.46854	0.481864	-3.04763	0.00230657
7865	ENSG00000165280	9654.32	-0.309509	0.101592	-3.04658	0.00231461	VCP
12170	ENSG00000243649	414.15	-0.524237	0.172092	-3.04626	0.00231704	CFB
12624	ENSG00000260101	44.2246	-1.56008	0.512159	-3.04609	0.00231839
12793	ENSG00000266709	306.206	-1.00494	0.329933	-3.0459	0.00231983
6681	ENSG00000153046	541.517	0.461942	0.151661	3.04589	0.00231994	CDYL
9315	ENSG00000177191	64.595	0.925886	0.304348	3.04219	0.0023486	B3GNT8
8020	ENSG00000166337	87.9446	-0.637414	0.209666	-3.04015	0.00236463	TAF10
9965	ENSG00000184602	8325.54	-0.687537	0.226233	-3.03907	0.00237311	SNN
5447	ENSG00000138594	2010.21	0.294763	0.097138	3.03448	0.00240953	TMOD3
4491	ENSG00000130544	190.157	-0.582219	0.192231	-3.02875	0.00245572	ZNF557
9565	ENSG00000179981	171.454	0.832831	0.275069	3.02771	0.00246414	TSHZ1
6198	ENSG00000146282	453.619	-0.351775	0.116219	-3.02682	0.00247139	RARS2
6651	ENSG00000152518	4154.44	0.862829	0.285246	3.02486	0.00248749	ZFP36L2
1518	ENSG00000095383	2379.46	0.518853	0.171561	3.02431	0.00249203	TBC1D2
9063	ENSG00000174456	96.6838	0.585425	0.193689	3.0225	0.00250692	C12orf76
3600	ENSG00000119559	278.109	-0.40081	0.132637	-3.02186	0.00251227	C19orf25
5254	ENSG00000137055	1210.82	0.214002	0.0708206	3.02175	0.00251317	PLAA
7645	ENSG00000163947	1410.41	0.536752	0.177723	3.02016	0.00252644	ARHGEF3
12052	ENSG00000239636	20.7715	-1.17463	0.389175	-3.01827	0.00254224
11582	ENSG00000225808	14.3896	1.70688	0.565851	3.01649	0.00255723	DNAJC19P5
7945	ENSG00000165832	151.793	0.475852	0.15776	3.0163	0.00255881	TRUB1
360	ENSG00000030419	35.5413	1.18801	0.394237	3.01344	0.00258303	IKZF2
9076	ENSG00000174652	541.091	-0.344431	0.114306	-3.01324	0.00258476	ZNF266
10455	ENSG00000196214	260.719	0.626898	0.208193	3.01114	0.00260271	ZNF766
6341	ENSG00000148288	591.744	0.468025	0.15554	3.00904	0.00262076	GBGT1
8031	ENSG00000166401	1750.79	-0.630961	0.209732	-3.00842	0.00262606	SERPINB8
2916	ENSG00000111860	112.045	0.80698	0.26845	3.00608	0.00264643	CEP85L
4197	ENSG00000126464	506.126	0.825719	0.275004	3.00257	0.00267706	PRR12
3755	ENSG00000121104	50.5528	0.79262	0.264058	3.00169	0.00268487	FAM117A
1088	ENSG00000079308	4030.4	0.540403	0.180255	2.998	0.0027176	TNS1
10978	ENSG00000203772	31.8784	-0.990089	0.330264	-2.99787	0.00271871	SPRN
68	ENSG00000005339	3225.59	0.380559	0.127187	2.99212	0.00277044	CREBBP
5843	ENSG00000142655	386.177	0.515735	0.172416	2.99123	0.00277858	PEX14
10998	ENSG00000204120	1744.33	0.321951	0.107675	2.99004	0.00278945	GIGYF2
3180	ENSG00000115084	775.922	-0.470382	0.157379	-2.98884	0.00280038	SLC35F5
3132	ENSG00000114503	903.217	-0.246085	0.0824023	-2.98639	0.00282297	NCBP2
10107	ENSG00000185811	2133.05	0.390774	0.130962	2.98387	0.00284626	IKZF1
7704	ENSG00000164172	338.313	-0.412556	0.138339	-2.98221	0.0028618	MOCS2
11225	ENSG00000213064	7208.38	-0.32152	0.107823	-2.98193	0.00286437	SFT2D2
9651	ENSG00000181090	1143.27	0.349725	0.11729	2.98173	0.00286626	EHMT1
4224	ENSG00000126858	808.247	0.482986	0.162003	2.98135	0.00286983	RHOT1
3510	ENSG00000118308	275.88	0.798639	0.268109	2.97878	0.00289395	LRMP
8188	ENSG00000167508	912.074	-0.549523	0.184602	-2.97679	0.00291279	MVD
3106	ENSG00000114127	7049.8	0.400257	0.134506	2.97575	0.00292276	XRN1
7892	ENSG00000165502	2043.38	-0.226615	0.0761822	-2.97464	0.00293333	RPL36AL
10743	ENSG00000197943	3029.47	0.326089	0.109681	2.97307	0.00294838	PLCG2
5303	ENSG00000137462	2429.87	-0.622971	0.209647	-2.97152	0.00296331	TLR2
9313	ENSG00000177173	44.238	0.936575	0.315185	2.97151	0.00296339	NAP1L4P1
9587	ENSG00000180329	446.475	0.358463	0.120643	2.97128	0.00296562	CCDC43
9850	ENSG00000183484	7651.58	-0.643947	0.216784	-2.97045	0.00297361	GPR132
5585	ENSG00000139793	231.745	0.500606	0.168544	2.97019	0.00297617	MBNL2
10646	ENSG00000197272	1910	-0.691093	0.232773	-2.96896	0.00298807	IL27
11616	ENSG00000226419	61.0773	-0.867478	0.292258	-2.96819	0.00299558	SLC16A1-AS1
680	ENSG00000064999	396.49	0.422857	0.142478	2.96788	0.0029986	ANKS1A
8307	ENSG00000168118	489.572	-0.349889	0.117908	-2.96746	0.00300272	RAB4A
11391	ENSG00000215251	764.495	-0.466018	0.157134	-2.96574	0.00301958	FASTKD5
2403	ENSG00000106100	447.516	0.40535	0.13668	2.9657	0.00302	NOD1
907	ENSG00000072849	972.901	-0.336685	0.113551	-2.96506	0.0030262	DERL2
10261	ENSG00000187583	23.4243	1.69387	0.57152	2.96379	0.00303873	PLEKHN1
5704	ENSG00000141027	3122.5	0.329235	0.111095	2.96355	0.00304108	NCOR1
620	ENSG00000061273	316.334	0.448318	0.151311	2.96288	0.00304771	HDAC7
8067	ENSG00000166619	873.685	-0.305295	0.103085	-2.96158	0.00306069	BLCAP
933	ENSG00000073861	482.395	-1.4527	0.490843	-2.9596	0.00308038	TBX21
3945	ENSG00000123728	2350.94	-0.341533	0.115456	-2.95812	0.0030952	RAP2C
10452	ENSG00000196204	265.626	-0.576504	0.194934	-2.95742	0.00310221	RNF216P1
8444	ENSG00000169180	3870.68	0.262468	0.0887956	2.95587	0.00311787	XPO6
10351	ENSG00000188554	3459.19	0.269538	0.0912305	2.95448	0.00313199	NBR1
1992	ENSG00000102710	790.249	0.349078	0.11821	2.95304	0.00314661	SUPT20H
7631	ENSG00000163904	572.658	-0.303411	0.102911	-2.94828	0.00319549	SENP2
13115	ENSG00000275111	52.4426	-0.814921	0.276649	-2.94568	0.00322244	ZNF2
1633	ENSG00000100106	1231.27	-0.350239	0.118954	-2.94433	0.00323656	TRIOBP
11281	ENSG00000213672	283.049	0.405935	0.13799	2.94178	0.00326332	NCKIPSD
794	ENSG00000068784	556.704	0.363397	0.123552	2.94126	0.00326878	SRBD1
2341	ENSG00000105699	59.0455	0.816631	0.277697	2.94073	0.00327444	LSR
8237	ENSG00000167716	2617.67	0.499674	0.170066	2.93812	0.00330205	WDR81
10801	ENSG00000198265	1825.31	0.390105	0.132832	2.93682	0.00331594	HELZ
2339	ENSG00000105697	174.029	0.749376	0.25524	2.93597	0.0033251	HAMP
8581	ENSG00000170291	366.822	-0.439492	0.149759	-2.93467	0.003339	ELP5
12535	ENSG00000257727	186.981	-0.439153	0.14967	-2.93414	0.00334478	CNPY2
11002	ENSG00000204138	2087.26	0.335037	0.114261	2.93221	0.00336558	PHACTR4
4406	ENSG00000129534	589.888	0.791167	0.269826	2.93214	0.00336635	MIS18BP1
12791	ENSG00000266698	12.5881	-4.08017	1.39188	-2.93141	0.00337423	MIR3945
8157	ENSG00000167257	292.129	0.516117	0.176244	2.92842	0.00340691	RNF214
6876	ENSG00000156026	776.412	0.278382	0.0950862	2.92768	0.00341501	MCU
8497	ENSG00000169609	161.93	-0.450024	0.153753	-2.92693	0.00342327	C15orf40
1866	ENSG00000101342	13.5434	-1.82395	0.623173	-2.92688	0.00342378	TLDC2
2986	ENSG00000112640	535.77	0.315854	0.107975	2.92524	0.00344191	PPP2R5D
202	ENSG00000011198	683.223	0.388891	0.133002	2.92395	0.00345618	ABHD5
10906	ENSG00000198825	295.127	0.350467	0.119931	2.92224	0.00347525	INPP5F
7579	ENSG00000163655	630.976	0.376375	0.128807	2.92202	0.00347772	GMPS
413	ENSG00000038274	2775.94	0.246912	0.0845463	2.92044	0.00349539	MAT2B
7554	ENSG00000163563	3125.56	0.328731	0.112593	2.91964	0.00350435	MNDA
12493	ENSG00000256235	1476.02	0.363588	0.124535	2.91957	0.00350515	SMIM3
12408	ENSG00000254017	50.0448	-0.875322	0.300005	-2.9177	0.00352628	IGHEP2
8546	ENSG00000169981	100.896	-0.703587	0.241219	-2.9168	0.00353642	ZNF35
4881	ENSG00000134278	1387.11	0.405969	0.139198	2.91649	0.00353999	SPIRE1
11931	ENSG00000235505	11.0479	2.19161	0.751668	2.91566	0.00354939	CASP17P
6194	ENSG00000146247	1743.04	0.343954	0.117968	2.91565	0.00354951	PHIP
10653	ENSG00000197323	1521.13	0.316416	0.108536	2.9153	0.0035535	TRIM33
12590	ENSG00000259374	18.1535	-1.75079	0.600828	-2.91396	0.00356876	NDUFB4P11
7611	ENSG00000163811	562.524	0.374639	0.128569	2.91391	0.00356935	WDR43
2104	ENSG00000103540	463.946	0.482676	0.165761	2.91188	0.00359266	CCP110
4120	ENSG00000125753	6865.92	-0.402198	0.138133	-2.91168	0.00359492	VASP
4352	ENSG00000128805	585.419	0.323155	0.111008	2.91108	0.00360179	ARHGAP22
10810	ENSG00000198342	18.8995	1.56622	0.538096	2.91067	0.00360657	ZNF442
8636	ENSG00000170791	233.292	-0.379448	0.130477	-2.90815	0.00363575	CHCHD7
9649	ENSG00000181045	2275.99	0.371537	0.127866	2.90568	0.00366456	SLC26A11
7210	ENSG00000160310	2145.45	-0.335517	0.115476	-2.90551	0.0036666	PRMT2
8408	ENSG00000168890	458.709	-0.341557	0.117566	-2.90523	0.00366981	TMEM150A
13112	ENSG00000275052	1478.95	-0.33293	0.114647	-2.90396	0.00368479	PPP4R3B
11221	ENSG00000213015	176.226	-0.502666	0.173103	-2.90385	0.00368609	ZNF580
12269	ENSG00000247982	101.673	-0.916358	0.315614	-2.90342	0.00369116	LINC00926
8730	ENSG00000171497	629.878	-0.404831	0.139473	-2.90258	0.00370104	PPID
8287	ENSG00000168010	813.095	0.378694	0.130594	2.89977	0.00373432	ATG16L2
58	ENSG00000005156	511.712	0.338119	0.116659	2.89836	0.00375116	LIG3
11548	ENSG00000224950	36.271	-1.28439	0.443253	-2.89765	0.00375972
7452	ENSG00000162889	4192.45	-0.341286	0.117797	-2.89725	0.00376449	MAPKAPK2
382	ENSG00000034152	3617.86	-0.649946	0.224334	-2.89723	0.00376478	MAP2K3
4212	ENSG00000126767	2008.58	-0.318391	0.110012	-2.89414	0.00380197	ELK1
9910	ENSG00000184009	44941.4	-0.351829	0.121621	-2.89283	0.00381785	ACTG1
10318	ENSG00000188229	3058.32	-0.577541	0.199772	-2.891	0.00384023	TUBB4B
4601	ENSG00000131467	2448.26	-0.227063	0.0785907	-2.88919	0.00386237	PSME3
9022	ENSG00000173960	740.782	-0.418463	0.144869	-2.88856	0.00387016	UBXN2A
3408	ENSG00000117009	890.593	-0.856984	0.296984	-2.88563	0.00390635	KMO
7785	ENSG00000164754	2781.45	0.301652	0.104562	2.88491	0.00391528	RAD21
9231	ENSG00000176142	1047.89	-0.354569	0.123006	-2.88253	0.0039449	TMEM39A
6386	ENSG00000148730	1704.58	-0.316713	0.109914	-2.88146	0.00395835	EIF4EBP2
8101	ENSG00000166887	1815.22	0.233419	0.081032	2.88057	0.00396955	VPS39
10669	ENSG00000197442	652.898	0.335166	0.116392	2.87963	0.00398145	MAP3K5
13111	ENSG00000275023	3721.62	-0.475818	0.165316	-2.87823	0.00399915	MLLT6
10930	ENSG00000198887	520.472	-0.512803	0.178224	-2.87729	0.00401109	SMC5
3847	ENSG00000122547	237.496	-0.597579	0.207846	-2.8751	0.00403904	EEPD1
8990	ENSG00000173653	217.835	-0.413801	0.143947	-2.87467	0.00404453	RCE1
9879	ENSG00000183718	103.169	-0.502764	0.174961	-2.87359	0.00405838	TRIM52
2422	ENSG00000106348	1211.71	-0.343583	0.119647	-2.87164	0.00408345	IMPDH1
4630	ENSG00000131791	192.089	-0.458753	0.159824	-2.87036	0.00410001	PRKAB2
4980	ENSG00000135093	318.094	0.492883	0.171839	2.86828	0.00412705	USP30
10538	ENSG00000196652	462.722	-0.467076	0.162849	-2.86815	0.00412875	ZKSCAN5
5882	ENSG00000143164	881.548	-0.328563	0.11459	-2.8673	0.00413993	DCAF6
2245	ENSG00000105058	1605.41	-0.186869	0.0651992	-2.86612	0.00415535	FAM32A
3751	ENSG00000121067	826.808	0.356534	0.124414	2.86571	0.00416069	SPOP
11583	ENSG00000225828	12.4055	-1.65471	0.577456	-2.86551	0.00416339	FAM229A
3089	ENSG00000113851	426.603	0.39102	0.136512	2.86437	0.00417837	CRBN
9323	ENSG00000177311	912.685	0.398078	0.139065	2.86254	0.00420256	ZBTB38
5222	ENSG00000136861	1125.32	0.246087	0.0860666	2.85926	0.00424636	CDK5RAP2
10555	ENSG00000196712	952.805	0.47375	0.165708	2.85894	0.00425058	NF1
1795	ENSG00000100897	1720.57	-0.223655	0.0782426	-2.85848	0.00425672	DCAF11
7914	ENSG00000165655	370.598	-1.03768	0.363551	-2.85429	0.00431329	ZNF503
6092	ENSG00000145041	1007.21	0.311516	0.109163	2.85368	0.0043216	DCAF1
9522	ENSG00000179523	33.9648	-0.871953	0.305554	-2.85368	0.00432161	EIF3J-DT
10390	ENSG00000188938	954.706	-0.298902	0.104775	-2.85279	0.00433377	FAM120AOS
5286	ENSG00000137275	6471.65	-0.33617	0.117902	-2.85127	0.00435453	RIPK1
8441	ENSG00000169136	13761.5	-0.616433	0.216274	-2.85024	0.00436857	ATF5
8100	ENSG00000166886	861.958	-0.663019	0.232703	-2.84921	0.00438277	NAB2
5171	ENSG00000136478	1033.04	0.332669	0.11681	2.84795	0.00440012	TEX2
5636	ENSG00000140398	37.9121	-0.822269	0.288762	-2.84757	0.00440545	NEIL1
13397	ENSG00000285103	26.9597	-1.09184	0.383438	-2.84751	0.00440628
10625	ENSG00000197122	18133	-0.60144	0.21134	-2.84584	0.00442951	SRC
12767	ENSG00000265531	152.674	-0.538464	0.189225	-2.84563	0.00443243	FCGR1CP
4262	ENSG00000127511	878.208	0.306716	0.107797	2.8453	0.00443695	SIN3B
981	ENSG00000075415	6253.76	-0.234266	0.0823428	-2.84501	0.00444106	SLC25A3
11743	ENSG00000230149	36.5549	-1.4381	0.505528	-2.84475	0.00444464
5842	ENSG00000142634	4761.28	-0.347427	0.122174	-2.84371	0.0044592	EFHD2
5786	ENSG00000141867	3002.93	0.28107	0.0988435	2.84359	0.00446081	BRD4
2926	ENSG00000111913	218.407	0.813789	0.286293	2.84251	0.00447602	RIPOR2
11284	ENSG00000213694	16.4789	-1.66722	0.586959	-2.84044	0.00450518	S1PR3
9411	ENSG00000178105	345.225	0.413981	0.145973	2.83601	0.00456812	DDX10
7576	ENSG00000163635	38.0441	0.99	0.349089	2.83595	0.00456892	ATXN7
3991	ENSG00000124313	525.034	0.380415	0.134172	2.83528	0.0045785	IQSEC2
6998	ENSG00000157734	40.9184	-0.897204	0.316743	-2.83259	0.00461721	SNX22
5746	ENSG00000141504	668.836	-0.26325	0.0929483	-2.83222	0.00462266	SAT2
5433	ENSG00000138433	1369.43	0.294321	0.10393	2.83192	0.00462693	CIR1
9881	ENSG00000183723	30.6385	-0.898325	0.31723	-2.83178	0.00462901	CMTM4
12358	ENSG00000251194	54.695	-0.919015	0.324573	-2.83146	0.00463367
13042	ENSG00000273129	10.9022	-3.73514	1.31964	-2.83042	0.00464865	PACERR
10403	ENSG00000189067	31541.9	-0.368307	0.130129	-2.83032	0.00465008	LITAF
10214	ENSG00000186815	3323.15	-0.386837	0.136785	-2.82805	0.00468319	TPCN1
3112	ENSG00000114315	102.789	0.938943	0.332185	2.82657	0.00470493	HES1
8587	ENSG00000170325	243.881	0.374514	0.132531	2.82587	0.00471526	PRDM10
3016	ENSG00000112996	360.453	0.423808	0.150021	2.82498	0.00472831	MRPS30
1221	ENSG00000084774	754.493	-0.398159	0.140971	-2.82441	0.00473677	CAD
3163	ENSG00000114861	177.196	0.639544	0.226529	2.82323	0.00475417	FOXP1
7289	ENSG00000161048	104.765	0.458484	0.162411	2.82298	0.00475798	NAPEPLD
1541	ENSG00000096746	2082.27	-0.375007	0.132916	-2.82139	0.00478153	HNRNPH3
446	ENSG00000043143	1494.81	0.443718	0.157384	2.81933	0.0048124	JADE2
11061	ENSG00000204475	14.0598	-1.65221	0.586439	-2.81736	0.00484206	NCR3
7152	ENSG00000159720	7113.33	-0.16834	0.0597666	-2.81663	0.0048531	ATP6V0D1
7531	ENSG00000163466	13562.9	-0.170968	0.0607111	-2.8161	0.0048611	ARPC2
9431	ENSG00000178409	50.6228	-0.739269	0.262725	-2.81385	0.00489516	BEND3
12745	ENSG00000264247	75.5249	-0.7732	0.27484	-2.81327	0.00490401	LINC00909
3825	ENSG00000122224	4189.53	0.420853	0.149603	2.81314	0.00490607	LY9
8349	ENSG00000168404	1148.26	0.294208	0.104594	2.81286	0.00491027	MLKL
5610	ENSG00000140157	956.584	-0.359279	0.127739	-2.81261	0.00491416	NIPA2
2819	ENSG00000110944	1162.97	-0.83217	0.295988	-2.8115	0.00493112	IL23A
3097	ENSG00000114026	250.962	-0.407607	0.14509	-2.80934	0.00496431	OGG1
2533	ENSG00000107771	2531.22	0.393826	0.140224	2.80856	0.00497635	CCSER2
10121	ENSG00000185909	661.354	0.589427	0.209998	2.80682	0.00500327	KLHDC8B
10500	ENSG00000196449	447.035	-0.479134	0.170713	-2.80667	0.00500571	YRDC
7014	ENSG00000157916	2306.7	-0.191353	0.0682381	-2.8042	0.00504412	RER1
2117	ENSG00000103852	146.826	0.402065	0.143471	2.80241	0.0050723	TTC23
2913	ENSG00000111846	818.033	-0.314882	0.112504	-2.79885	0.00512849	GCNT2
11395	ENSG00000215301	11969	-0.492163	0.175859	-2.79863	0.00513195	DDX3X
10705	ENSG00000197713	664.76	0.34365	0.122871	2.79683	0.00516059	RPE
3720	ENSG00000120733	2009.68	0.334797	0.119713	2.79666	0.00516341	KDM3B
718	ENSG00000066027	643.897	-0.323941	0.115904	-2.79491	0.00519149	PPP2R5A
3043	ENSG00000113369	1935.11	1.25598	0.44979	2.79237	0.00523231	ARRDC3
8728	ENSG00000171490	2272.09	0.259532	0.0929508	2.79214	0.00523599	RSL1D1
6031	ENSG00000144233	522.682	-0.347976	0.124831	-2.78758	0.00531037	AMMECR1L
4060	ENSG00000125257	400.953	-0.532668	0.191172	-2.78633	0.00533084	ABCC4
4967	ENSG00000135018	2943.45	0.243479	0.087391	2.78609	0.00533477	UBQLN1
12520	ENSG00000257267	372.421	-0.346919	0.124612	-2.78398	0.0053696	ZNF271P
3735	ENSG00000120896	3145.91	0.382955	0.137566	2.7838	0.00537264	SORBS3
10448	ENSG00000196182	5384.97	-0.341467	0.122668	-2.78367	0.00537477	STK40
2722	ENSG00000109814	590.611	-0.387958	0.139421	-2.78263	0.00539197	UGDH
12388	ENSG00000253556	59.9605	1.35481	0.486901	2.78252	0.00539383	MTCO1P4
13255	ENSG00000279320	12.5492	-2.81519	1.01216	-2.78137	0.00541306
6357	ENSG00000148356	558.515	0.278117	0.100044	2.77995	0.00543667	LRSAM1
8045	ENSG00000166478	443.389	0.48291	0.173747	2.77939	0.00544617	ZNF143
4869	ENSG00000134215	1284.6	0.484072	0.174195	2.7789	0.00545426	VAV3
7280	ENSG00000160991	1638.33	-0.42974	0.15473	-2.77735	0.0054804	ORAI2
13402	ENSG00000285410	93.1687	-0.532665	0.191829	-2.77677	0.00549026	GABPB1-IT1
2759	ENSG00000110172	420.845	0.393306	0.141753	2.77458	0.00552727	CHORDC1
8424	ENSG00000169018	1733.31	0.341321	0.123067	2.77345	0.00554646	FEM1B
8893	ENSG00000172831	660.54	-0.339133	0.122324	-2.7724	0.00556442	CES2
1021	ENSG00000076924	923.209	0.318677	0.114969	2.77186	0.00557376	XAB2
11797	ENSG00000231856	23.445	-1.1797	0.425624	-2.77169	0.00557663
9335	ENSG00000177426	1141.01	0.46975	0.16963	2.76926	0.00561833	TGIF1
1421	ENSG00000090621	3707.31	0.338391	0.122216	2.76879	0.00562646	PABPC4
7245	ENSG00000160695	1740.85	0.273855	0.0989279	2.76823	0.0056361	VPS11
10995	ENSG00000204103	8886.94	0.369309	0.133435	2.7677	0.00564529	MAFB
8703	ENSG00000171295	141.707	0.683148	0.246861	2.76733	0.0056517	ZNF440
11641	ENSG00000227155	30.125	1.13518	0.41023	2.76718	0.0056543
13153	ENSG00000276231	906.925	0.341822	0.123624	2.76502	0.00569194	PIK3R6
313	ENSG00000023608	82.9037	0.875109	0.316551	2.76451	0.00570076	SNAPC1
8113	ENSG00000166927	7754.86	-0.555432	0.20098	-2.76362	0.00571637	MS4A7
4758	ENSG00000132953	579.804	0.293216	0.106188	2.76128	0.00575748	XPO4
5359	ENSG00000137831	211.118	0.430579	0.155985	2.76038	0.0057734	UACA
693	ENSG00000065357	271.6	0.42281	0.153319	2.75771	0.0058208	DGKA
6591	ENSG00000151746	41.3245	0.89012	0.322807	2.75744	0.00582565	BICD1
8044	ENSG00000166477	726.758	0.280251	0.101645	2.75714	0.00583097	LEO1
7103	ENSG00000159128	7578.78	-0.335645	0.121803	-2.75565	0.00585754	IFNGR2
2417	ENSG00000106299	291.198	0.541327	0.196498	2.75488	0.00587145	WASL
4086	ENSG00000125485	180.978	0.373176	0.135463	2.75481	0.00587258	DDX31
5001	ENSG00000135297	364.603	-0.354377	0.128651	-2.75456	0.00587719	MTO1
7252	ENSG00000160752	699.965	-0.395032	0.143488	-2.75307	0.00590386	FDPS
3650	ENSG00000119912	971.908	0.239177	0.086937	2.75115	0.00593858	IDE
9671	ENSG00000181472	373.68	0.481233	0.174952	2.75066	0.00594749	ZBTB2
581	ENSG00000057935	86.7186	0.574657	0.209035	2.7491	0.00597595	MTA3
9307	ENSG00000177105	6525.8	-0.292229	0.106309	-2.74888	0.00597999	RHOG
94	ENSG00000006432	14.8116	-1.31087	0.476991	-2.7482	0.00599237	MAP3K9
10542	ENSG00000196663	399.334	0.359269	0.130796	2.74679	0.00601818	TECPR2
2557	ENSG00000107951	378.282	0.316827	0.115408	2.74527	0.00604615	MTPAP
9584	ENSG00000180263	1779.84	0.529358	0.192829	2.74522	0.00604707	FGD6
13231	ENSG00000278993	37.4485	-0.964248	0.351445	-2.74367	0.00607567
12470	ENSG00000255508	20.8712	-1.18471	0.432027	-2.74222	0.00610255
11020	ENSG00000204261	328.186	-0.404621	0.147619	-2.74098	0.00612559	PSMB8-AS1
7143	ENSG00000159588	45.2228	-1.08358	0.395916	-2.7369	0.00620216	CCDC17
13071	ENSG00000273599	40.782	-0.946735	0.345968	-2.73648	0.00620997
75	ENSG00000005486	498.226	-0.316759	0.115768	-2.73614	0.00621641	RHBDD2
10697	ENSG00000197622	9135.89	-0.332105	0.121385	-2.73597	0.00621974	CDC42SE1
12688	ENSG00000261455	54.5893	-0.679599	0.248402	-2.73588	0.00622129	LINC01003
9050	ENSG00000174282	1586.78	0.410477	0.150049	2.73561	0.00622639	ZBTB4
10638	ENSG00000197183	162.431	0.606162	0.22159	2.73551	0.00622843	NOL4L
6284	ENSG00000147459	1325.05	0.225751	0.0825831	2.73362	0.00626415	DOCK5
8933	ENSG00000173193	38889.7	-0.393699	0.144025	-2.73355	0.00626549	PARP14
10367	ENSG00000188707	103.454	-0.798304	0.292052	-2.73343	0.00626781	ZBED6CL
255	ENSG00000014164	1025.67	0.40434	0.14794	2.73315	0.00627325	ZC3H3
6366	ENSG00000148429	2996.02	0.275207	0.100738	2.73192	0.0062967	USP6NL
13196	ENSG00000277687	17.1376	1.36891	0.501365	2.73037	0.00632638
2012	ENSG00000102890	37.5494	-0.783548	0.287305	-2.72723	0.00638683	ELMO3
5386	ENSG00000138069	5541.87	-0.249724	0.0915847	-2.7267	0.00639713	RAB1A
4862	ENSG00000134109	8744.85	-0.328642	0.120535	-2.72652	0.00640064	EDEM1
10756	ENSG00000198000	891.661	0.37004	0.135741	2.72608	0.00640905	NOL8
417	ENSG00000038532	876.517	0.384935	0.141367	2.72295	0.00647015	CLEC16A
7269	ENSG00000160888	2074.15	-1.13784	0.418174	-2.72097	0.00650904	IER2
6841	ENSG00000155508	870.175	0.410276	0.150921	2.71847	0.0065584	CNOT8
3161	ENSG00000114857	1570.94	0.315651	0.116134	2.718	0.00656787	NKTR
6983	ENSG00000157483	3575.71	0.316683	0.116585	2.71633	0.00660097	MYO1E
9659	ENSG00000181274	164.548	0.700195	0.257837	2.71565	0.00661456	FRAT2
4557	ENSG00000131023	737.74	0.294249	0.108479	2.71251	0.00667753	LATS1
4479	ENSG00000130449	1628.9	0.411581	0.151832	2.71076	0.00671287	ZSWIM6
13086	ENSG00000274029	58.864	-0.784294	0.289425	-2.70984	0.00673165
5315	ENSG00000137504	410.215	0.326636	0.120583	2.70879	0.00675281	CREBZF
3461	ENSG00000117528	319.239	-0.518949	0.191584	-2.70873	0.00675421	ABCD3
1732	ENSG00000100478	104.807	-0.554398	0.205067	-2.70349	0.00686154	AP4S1
6112	ENSG00000145349	1763.06	0.200846	0.0743042	2.70302	0.00687117	CAMK2D
12205	ENSG00000244687	43.9086	0.748217	0.276855	2.70256	0.00688072	UBE2V1
390	ENSG00000035403	2091.17	0.313177	0.115917	2.70173	0.00689797	VCL
5542	ENSG00000139433	488.885	-0.307239	0.11374	-2.70123	0.00690827	GLTP
1326	ENSG00000088325	36.0553	0.739226	0.273716	2.7007	0.00691931	TPX2
2868	ENSG00000111554	163.616	0.463193	0.171533	2.70031	0.00692758	MDM1
7285	ENSG00000161013	1384.94	-0.299451	0.110923	-2.69962	0.0069419	MGAT4B
5434	ENSG00000138434	2057.91	0.331381	0.12276	2.69943	0.00694585	ITPRID2
3014	ENSG00000112983	343.638	0.400027	0.148416	2.6953	0.00703243	BRD8
11423	ENSG00000218226	24.5004	-0.928213	0.344584	-2.69372	0.00706597	TATDN2P2
983	ENSG00000075426	7097.4	1.06936	0.397235	2.692	0.0071025	FOSL2
338	ENSG00000026950	2382.99	0.307264	0.114219	2.69013	0.00714242	BTN3A1
1894	ENSG00000101474	3062.09	-0.224125	0.0833162	-2.69005	0.0071442	APMAP
5613	ENSG00000140262	1224.43	0.38091	0.141627	2.68954	0.00715511	TCF12
12015	ENSG00000237732	146.123	-0.833582	0.310229	-2.68699	0.00720985
1154	ENSG00000082068	794.587	0.291298	0.108431	2.68647	0.00722114	WDR70
2539	ENSG00000107816	365.803	0.505233	0.188089	2.68614	0.00722828	LZTS2
5487	ENSG00000138785	526.763	0.288103	0.107278	2.68557	0.00724056	INTS12
7970	ENSG00000166024	557.228	-0.344808	0.128433	-2.68473	0.00725879	R3HCC1L
5710	ENSG00000141098	139.469	-0.578217	0.215505	-2.68308	0.0072947	GFOD2
2766	ENSG00000110324	58762	-0.482305	0.179816	-2.68221	0.0073137	IL10RA
6997	ENSG00000157693	3687.92	0.277732	0.103615	2.68041	0.0073532	TMEM268
12382	ENSG00000253276	369.971	-0.57383	0.214092	-2.6803	0.00735558	CCDC71L
9348	ENSG00000177565	816.744	0.337575	0.126052	2.67807	0.00740467	TBL1XR1
5196	ENSG00000136715	926.789	0.413986	0.15459	2.67796	0.00740717	SAP130
2019	ENSG00000102910	1862.12	0.201367	0.0752035	2.67763	0.00741449	LONP2
1350	ENSG00000088986	1815.19	-0.263601	0.0984599	-2.67724	0.00742307	DYNLL1
1876	ENSG00000101384	10113.1	-0.691145	0.258257	-2.67619	0.00744651	JAG1
3967	ENSG00000124151	2212.18	0.378442	0.141477	2.67493	0.00747444	NCOA3
2754	ENSG00000110092	642.316	-0.813727	0.304886	-2.66895	0.00760885	CCND1
8445	ENSG00000169184	339.185	-1.26697	0.47471	-2.66894	0.00760907	MN1
9309	ENSG00000177125	534.094	-0.344855	0.129287	-2.66737	0.00764478	ZBTB34
415	ENSG00000038382	2179.26	0.384571	0.144179	2.66731	0.00764619	TRIO
7689	ENSG00000164116	78.8783	0.769602	0.28858	2.66685	0.00765652	GUCY1A1
9716	ENSG00000182108	307.844	0.373025	0.139937	2.66567	0.00768358	DEXI
11734	ENSG00000229781	45.4983	-1.13063	0.424414	-2.66397	0.0077225
6400	ENSG00000148925	425.361	-0.397337	0.149188	-2.66334	0.00773697	BTBD10
1920	ENSG00000101849	1098.36	-0.290243	0.108989	-2.66305	0.00774354	TBL1X
8406	ENSG00000168884	1542.2	-0.410903	0.154419	-2.66096	0.00779181	TNIP2
1441	ENSG00000091157	1700.55	0.25522	0.0959276	2.66054	0.00780149	WDR7
9144	ENSG00000175224	1988.72	-0.25698	0.0966368	-2.65923	0.00783193	ATG13
4388	ENSG00000129315	573.234	-0.469487	0.17655	-2.65922	0.00783212	CCNT1
5749	ENSG00000141510	849.067	0.261938	0.0985124	2.65893	0.00783892	TP53
6079	ENSG00000144827	242.485	0.482519	0.18148	2.6588	0.00784192	ABHD10
1629	ENSG00000100099	975.336	0.257723	0.0969578	2.6581	0.0078583	HPS4
6503	ENSG00000150756	47.8505	-0.669926	0.252149	-2.65686	0.00788717	ATPSCKMT
9187	ENSG00000175595	110.246	0.494237	0.186045	2.65654	0.00789464	ERCC4
2370	ENSG00000105856	2840.88	0.381174	0.143525	2.6558	0.00791207	HBP1
10536	ENSG00000196642	1208.98	-0.225139	0.0848045	-2.6548	0.00793558	RABL6
3767	ENSG00000121380	1197.56	-0.786798	0.296473	-2.65386	0.00795775	BCL2L14
7197	ENSG00000160219	581.359	0.331044	0.124761	2.65343	0.00796781	GAB3
5084	ENSG00000135899	4652.31	0.199861	0.0753457	2.65259	0.00798771	SP110
3373	ENSG00000116741	203.931	1.33376	0.502823	2.65254	0.00798892	RGS2
1531	ENSG00000096063	426.23	0.287174	0.10828	2.65215	0.00799802	SRPK1
7499	ENSG00000163219	5613.32	0.620013	0.233797	2.65193	0.00800332	ARHGAP25
4711	ENSG00000132535	349.844	0.358596	0.135262	2.65113	0.00802236	DLG4
3972	ENSG00000124177	886.225	0.295984	0.111663	2.65068	0.00803306	CHD6
524	ENSG00000052795	10472.9	0.33481	0.126332	2.65023	0.00804372	FNIP2
5040	ENSG00000135540	104.341	0.612053	0.231066	2.64882	0.00807739	NHSL1
9578	ENSG00000180182	990.767	0.223045	0.0842542	2.64729	0.00811401	MED14
5486	ENSG00000138780	128.327	0.523198	0.197676	2.64675	0.00812703	GSTCD
3428	ENSG00000117228	128523	-0.403139	0.152328	-2.64652	0.00813249	GBP1
1497	ENSG00000093183	1136.11	-0.233381	0.0882881	-2.6434	0.00820783	SEC22C
4065	ENSG00000125352	180.342	0.623973	0.236058	2.64331	0.00821001	RNF113A
8657	ENSG00000170915	1046.03	0.522135	0.197557	2.64296	0.00821841	PAQR8
8105	ENSG00000166900	1663.36	-0.263488	0.0997041	-2.6427	0.00822478	STX3
6376	ENSG00000148634	766.576	0.40938	0.15491	2.64269	0.00822503	HERC4
6340	ENSG00000148248	4975.3	-0.22812	0.0864259	-2.63948	0.00830328	SURF4
1431	ENSG00000090924	865.256	-0.611448	0.23196	-2.63601	0.00838881	PLEKHG2
10656	ENSG00000197343	1368.14	-0.29377	0.111492	-2.6349	0.00841616	ZNF655
11511	ENSG00000224032	67.2596	0.652551	0.247672	2.63474	0.0084202	EPB41L4A-AS1
10245	ENSG00000187257	612.646	0.363695	0.138047	2.63457	0.00842439	RSBN1L
2973	ENSG00000112406	1052.01	0.473341	0.179668	2.63454	0.00842518	HECA
131	ENSG00000007944	261.584	0.619129	0.235116	2.63329	0.0084562	MYLIP
3469	ENSG00000117597	342.237	0.33309	0.126569	2.63168	0.00849636	UTP25
9178	ENSG00000175556	286.218	-0.568091	0.215956	-2.63058	0.00852388	LONRF3
6647	ENSG00000152484	2258.31	-0.481511	0.18316	-2.62892	0.00856576	USP12
10053	ENSG00000185361	362.043	-0.434833	0.16547	-2.62786	0.00859238	TNFAIP8L1
7167	ENSG00000160007	817.802	0.331025	0.126016	2.62684	0.0086182	ARHGAP35
6781	ENSG00000154642	386.923	-0.459886	0.175174	-2.62532	0.0086568	C21orf91
8716	ENSG00000171428	138.599	-0.448557	0.170959	-2.62377	0.00869628	NAT1
11358	ENSG00000214517	389.94	0.329302	0.125535	2.62318	0.0087112	PPME1
12076	ENSG00000240230	171.464	-0.345674	0.131804	-2.62264	0.00872521	COX19
8558	ENSG00000170085	168.967	0.468818	0.178808	2.62191	0.00874378	SIMC1
5953	ENSG00000143569	5101.47	0.24936	0.0951594	2.62044	0.00878152	UBAP2L
2388	ENSG00000105993	4470.24	-0.405161	0.154735	-2.61842	0.00883372	DNAJB6
9288	ENSG00000176915	3421.99	-0.451662	0.172501	-2.61831	0.00883666	ANKLE2
7646	ENSG00000163950	818.749	0.258557	0.0987537	2.6182	0.00883943	SLBP
11422	ENSG00000218153	9.57221	-1.87868	0.718075	-2.61627	0.0088896	KRT18P22
4786	ENSG00000133226	1817.82	0.271182	0.103727	2.61437	0.00893928	SRRM1
1673	ENSG00000100292	6132.82	-0.646534	0.247406	-2.61325	0.00896866	HMOX1
6933	ENSG00000156804	37.3611	1.20342	0.460665	2.61234	0.00899239	FBXO32
965	ENSG00000075151	1256.88	0.31443	0.120463	2.61018	0.00904933	EIF4G3
645	ENSG00000063322	1095.67	-0.234815	0.0899893	-2.60937	0.00907101	MED29
1689	ENSG00000100335	834.773	-0.398118	0.152578	-2.60928	0.00907329	MIEF1
7231	ENSG00000160584	1609.51	0.351725	0.134834	2.60859	0.00909169	SIK3
4614	ENSG00000131626	1934.79	0.290175	0.111466	2.60325	0.00923433	PPFIA1
2594	ENSG00000108423	103.838	-0.567716	0.2181	-2.603	0.00924112	TUBD1
9534	ENSG00000179630	4431.95	-0.485526	0.186565	-2.60245	0.00925592	LACC1
5353	ENSG00000137814	451.235	-0.280679	0.107865	-2.60213	0.0092648	HAUS2
616	ENSG00000060749	672.606	0.497582	0.191308	2.60095	0.00929668	QSER1
5910	ENSG00000143363	193.449	0.361009	0.138812	2.60069	0.00930355	PRUNE1
9186	ENSG00000175592	211.919	-1.50938	0.580876	-2.59846	0.00936439	FOSL1
1659	ENSG00000100239	1624.93	-0.204162	0.0786397	-2.59617	0.00942697	PPP6R2
11179	ENSG00000206337	1645.55	-0.427149	0.164559	-2.59573	0.00943909	HCP5
2139	ENSG00000104164	2288.16	-0.394918	0.152165	-2.59534	0.00944981	BLOC1S6
10927	ENSG00000198874	184.734	0.356043	0.137199	2.59508	0.00945677	TYW1
602	ENSG00000059728	4392.22	0.511156	0.197079	2.59366	0.0094961	MXD1
8876	ENSG00000172738	156.358	-1.08769	0.419516	-2.59273	0.00952169	TMEM217
10725	ENSG00000197815	21.3055	0.929363	0.358578	2.5918	0.00954752
9652	ENSG00000181135	130.243	-0.483292	0.186504	-2.59132	0.00956087	ZNF707
2667	ENSG00000109046	4305.08	-0.333586	0.12874	-2.59116	0.00956535	WSB1
10901	ENSG00000198815	859.01	0.344097	0.132863	2.58987	0.00960126	FOXJ3
2071	ENSG00000103264	245.237	0.513585	0.198391	2.58876	0.00963228	FBXO31
12504	ENSG00000256683	294.676	0.375284	0.144989	2.58837	0.00964325	ZNF350
1108	ENSG00000080007	31.8866	-1.08604	0.419838	-2.5868	0.00968715	DDX43
975	ENSG00000075336	210.848	-0.457836	0.177023	-2.58631	0.00970106	TIMM21
5950	ENSG00000143549	10564.4	-0.168024	0.0649711	-2.58613	0.00970594	TPM3
1582	ENSG00000099810	261.266	0.386696	0.149581	2.58519	0.00973247	MTAP
12121	ENSG00000241852	97.7026	-0.477415	0.184714	-2.58462	0.00974873	C8orf58
7119	ENSG00000159256	2012.19	0.247816	0.0959925	2.58162	0.00983365	MORC3
10563	ENSG00000196757	166.532	0.399829	0.154928	2.58073	0.0098591	ZNF700
6512	ENSG00000150867	1787.61	0.216214	0.0837835	2.58063	0.00986212	PIP4K2A
3774	ENSG00000121486	498.586	0.347662	0.134802	2.57905	0.00990716	TRMT1L
6854	ENSG00000155729	341.117	-0.302071	0.117128	-2.57898	0.00990929	KCTD18
282	ENSG00000019144	1048.58	-1.34244	0.520614	-2.57857	0.00992093	PHLDB1
11619	ENSG00000226479	450.815	-0.310911	0.120585	-2.57835	0.00992732	TMEM185B
5296	ENSG00000137393	5746.66	-0.387012	0.150163	-2.57728	0.00995804	RNF144B
7696	ENSG00000164144	513.165	0.328104	0.12734	2.57659	0.009978	ARFIP1
452	ENSG00000044459	1256.7	0.347425	0.134872	2.57596	0.00999631	CNTLN
12490	ENSG00000256087	239.567	-0.407579	0.158479	-2.57183	0.0101164	ZNF432
11812	ENSG00000232295	20.1922	1.41739	0.551338	2.57082	0.0101459
9306	ENSG00000177096	111.863	-0.614327	0.238977	-2.57066	0.0101506	PHETA2
1045	ENSG00000077585	2961.31	-0.35447	0.137905	-2.57039	0.0101584	GPR137B
3029	ENSG00000113240	323.15	0.313179	0.121936	2.5684	0.0102169	CLK4
646	ENSG00000063438	1874.2	-0.29907	0.116478	-2.5676	0.0102405	AHRR
9634	ENSG00000180957	1710.47	-0.344344	0.134151	-2.56684	0.010263	PITPNB
9393	ENSG00000177951	623.139	-0.461779	0.179924	-2.56653	0.0102723	BET1L
7165	ENSG00000159917	66.1487	-0.645248	0.25147	-2.56591	0.0102906	ZNF235
9593	ENSG00000180370	3495.58	0.191359	0.0745957	2.56528	0.0103091	PAK2
9538	ENSG00000179743	24.0633	-1.08939	0.424818	-2.56436	0.0103366
1057	ENSG00000078142	878.433	0.242677	0.094699	2.56262	0.0103887	PIK3C3
8705	ENSG00000171302	1687.21	-0.286114	0.111701	-2.56144	0.0104241	CANT1
11515	ENSG00000224080	13.8816	-1.60623	0.627221	-2.56087	0.0104411	UBE2FP1
2568	ENSG00000108091	1130.57	0.521934	0.203849	2.56039	0.0104554	CCDC6
5232	ENSG00000136891	253.959	0.334465	0.130677	2.55949	0.0104827	TEX10
3038	ENSG00000113318	243.224	0.434574	0.169871	2.55826	0.0105196	MSH3
1852	ENSG00000101236	1908.75	-0.336454	0.13153	-2.558	0.0105275	RNF24
4061	ENSG00000125304	6630.89	-0.421093	0.164723	-2.55637	0.0105771	TM9SF2
496	ENSG00000049618	2294.89	0.484673	0.189625	2.55596	0.0105896	ARID1B
7968	ENSG00000166012	645.556	0.311128	0.121817	2.55406	0.0106474	TAF1D
7516	ENSG00000163349	2427.79	0.271663	0.106403	2.55315	0.0106753	HIPK1
6641	ENSG00000152443	215.891	-0.367502	0.143962	-2.55276	0.0106873	ZNF776
6770	ENSG00000154429	652.136	0.445917	0.17473	2.55204	0.0107094	CCSAP
10003	ENSG00000184992	192.195	-0.540579	0.211938	-2.55065	0.0107524	BRI3BP
2491	ENSG00000107175	895.858	-0.431441	0.169162	-2.55046	0.010758	CREB3
10103	ENSG00000185798	83.3155	-0.539725	0.211788	-2.54842	0.0108213	WDR53
10786	ENSG00000198169	61.565	0.771117	0.302689	2.54756	0.010848	ZNF251
7259	ENSG00000160789	7579.22	-0.352676	0.138444	-2.54743	0.0108521	LMNA
3914	ENSG00000123352	187.948	0.384583	0.150986	2.54714	0.0108609	SPATS2
13177	ENSG00000277152	21.6835	1.2351	0.485155	2.54578	0.0109035
8487	ENSG00000169508	13742.4	1.59806	0.627746	2.54571	0.0109055	GPR183
5815	ENSG00000142227	5234.78	-0.471253	0.185123	-2.54562	0.0109084	EMP3
1212	ENSG00000084463	2330.13	0.222426	0.0873786	2.54554	0.0109108	WBP11
4607	ENSG00000131503	98.8576	0.446241	0.175345	2.54493	0.0109301	ANKHD1
4471	ENSG00000130348	536.188	0.27032	0.106247	2.54425	0.0109512	QRSL1
2210	ENSG00000104859	1078.49	0.357415	0.14052	2.54352	0.0109741	CLASRP
10508	ENSG00000196470	220.071	0.342097	0.134537	2.54276	0.010998	SIAH1
10473	ENSG00000196312	183.794	-0.36845	0.14491	-2.5426	0.011003	MFSD14C
2642	ENSG00000108788	2047.67	0.281778	0.110896	2.54091	0.0110564	MLX
11000	ENSG00000204131	157.611	0.550706	0.216752	2.54072	0.0110623	NHSL2
12054	ENSG00000239665	64.7338	-0.639715	0.251842	-2.54014	0.0110807
8755	ENSG00000171723	211.532	0.356905	0.140511	2.54006	0.0110834	GPHN
2218	ENSG00000104885	3523.47	-0.577097	0.227232	-2.53969	0.0110952	DOT1L
5188	ENSG00000136634	844.631	0.604563	0.238055	2.5396	0.011098	IL10
12681	ENSG00000261338	19.7752	-0.973534	0.38341	-2.53915	0.0111122
8289	ENSG00000168016	2422.34	0.592844	0.233504	2.5389	0.0111202	TRANK1
7434	ENSG00000162757	20.9717	-0.916669	0.361319	-2.537	0.0111806	C1orf74
5086	ENSG00000135905	5405.09	0.334789	0.132021	2.53588	0.0112164	DOCK10
9841	ENSG00000183354	816.648	0.357029	0.140815	2.53544	0.0112306	KIAA2026
1686	ENSG00000100324	416.398	0.412138	0.162557	2.53534	0.0112337	TAB1
3632	ENSG00000119760	811.914	0.21799	0.086016	2.5343	0.0112674	SUPT7L
649	ENSG00000063761	259.827	0.346902	0.136917	2.53366	0.0112878	ADCK1
6573	ENSG00000151611	392.76	0.353243	0.139466	2.53282	0.011315	MMAA
6840	ENSG00000155506	7228.45	0.267046	0.105454	2.53235	0.01133	LARP1
8833	ENSG00000172339	81.2883	-0.517074	0.204273	-2.53129	0.0113644	ALG14
11458	ENSG00000221909	48.7649	-0.697774	0.275696	-2.53096	0.0113751	FAM200A
5868	ENSG00000143093	952.189	0.283696	0.112135	2.52996	0.0114077	STRIP1
3974	ENSG00000124193	1868.75	-0.193788	0.0766065	-2.52966	0.0114173	SRSF6
3472	ENSG00000117616	1122.59	-0.499773	0.197657	-2.52849	0.0114555	RSRP1
9790	ENSG00000182858	175.215	-0.371402	0.146912	-2.52806	0.0114694	ALG12
8890	ENSG00000172819	155.408	-0.548713	0.217118	-2.52726	0.0114957	RARG
3737	ENSG00000120910	1317.07	0.249122	0.0986543	2.52521	0.011563	PPP3CC
5450	ENSG00000138606	239.868	-0.976312	0.386905	-2.52339	0.0116229	SHF
21	ENSG00000002822	726.08	0.333563	0.132189	2.52337	0.0116235	MAD1L1
10893	ENSG00000198785	1501.43	0.413707	0.163976	2.52297	0.0116367	GRIN3A
12584	ENSG00000259321	19.8722	-1.16305	0.460988	-2.52296	0.0116373
2765	ENSG00000110321	23636.7	-0.203355	0.0806429	-2.52167	0.01168	EIF4G2
8030	ENSG00000166398	160.464	0.419227	0.166332	2.52042	0.0117216	KIAA0355
5078	ENSG00000135837	2357.21	0.370079	0.146873	2.51971	0.0117451	CEP350
8033	ENSG00000166432	123.403	0.403276	0.160078	2.51925	0.0117606	ZMAT1
7482	ENSG00000163110	1710.35	0.247697	0.098323	2.51922	0.0117615	PDLIM5
8096	ENSG00000166855	692.386	0.383464	0.152258	2.51851	0.0117854	CLPX
11181	ENSG00000206344	34.0028	-0.760986	0.302373	-2.51672	0.0118455	HCG27
10385	ENSG00000188895	1349.2	0.232153	0.0922501	2.51657	0.0118505	MSL1
1643	ENSG00000100150	222.914	0.401784	0.159657	2.51655	0.0118511	DEPDC5
3382	ENSG00000116793	329.938	-0.341276	0.135628	-2.51627	0.0118603	PHTF1
10629	ENSG00000197136	1090.96	-0.317939	0.126365	-2.51604	0.0118682	PCNX3
5218	ENSG00000136830	1113.33	-0.53654	0.213424	-2.51396	0.0119384	FAM129B
2107	ENSG00000103550	178.559	0.570712	0.227101	2.51303	0.0119699	KNOP1
595	ENSG00000059122	349.168	0.30178	0.120098	2.51279	0.0119782	FLYWCH1
7871	ENSG00000165322	608.111	0.471338	0.187599	2.51248	0.0119887	ARHGAP12
166	ENSG00000009790	141.512	0.399772	0.159141	2.51205	0.0120032	TRAF3IP3
13415	ENSG00000285796	21.158	-1.1716	0.466763	-2.51005	0.0120715
11510	ENSG00000224003	34.3517	0.894152	0.356232	2.51003	0.0120723	YES1P1
13329	ENSG00000280347	29.6868	-0.842312	0.335742	-2.50881	0.0121139
9585	ENSG00000180304	3261.81	-0.335451	0.13377	-2.50767	0.0121529	OAZ2
7670	ENSG00000164056	10.3909	1.74749	0.697138	2.50666	0.0121879	SPRY1
1415	ENSG00000090520	1708.98	-0.281395	0.112281	-2.50617	0.0122048	DNAJB11
9541	ENSG00000179818	177.897	-0.448815	0.179096	-2.506	0.0122106	PCBP1-AS1
2732	ENSG00000109943	184.185	0.502771	0.200656	2.50564	0.0122229	CRTAM
10556	ENSG00000196715	366.472	0.294339	0.117473	2.50558	0.0122252	VKORC1L1
3193	ENSG00000115170	521.195	0.310391	0.123895	2.50526	0.012236	ACVR1
8380	ENSG00000168701	917.334	-0.280045	0.111811	-2.50463	0.0122579	TMEM208
6625	ENSG00000152256	129.224	0.415453	0.16591	2.50408	0.0122771	PDK1
12894	ENSG00000269713	118.587	-0.681469	0.272239	-2.5032	0.0123074	NBPF9
5648	ENSG00000140471	393.468	0.346191	0.138302	2.50316	0.0123091	LINS1
3239	ENSG00000115514	251.039	-0.344261	0.137586	-2.50214	0.0123444	TXNDC9
12567	ENSG00000258682	22.055	0.959577	0.383566	2.50173	0.0123589
10933	ENSG00000198894	354.928	0.351066	0.140335	2.50164	0.012362	CIPC
12369	ENSG00000251571	14.4096	-1.42961	0.57148	-2.50159	0.0123637	DDX3P3
12556	ENSG00000258441	115.291	-0.47257	0.189071	-2.49943	0.0124395	LINC00641
3493	ENSG00000117983	43.3205	0.830573	0.332345	2.49913	0.0124498	MUC5B
9568	ENSG00000180011	498.845	0.413841	0.165684	2.49778	0.0124975	ZADH2
5876	ENSG00000143153	1909.22	-0.381324	0.152682	-2.49751	0.012507	ATP1B1
1103	ENSG00000079805	6276.72	0.246457	0.0987121	2.49673	0.0125346	DNM2
4936	ENSG00000134758	484.448	0.415433	0.166503	2.49505	0.0125939	RNF138
3463	ENSG00000117543	95.1354	0.472052	0.189207	2.4949	0.0125994	DPH5
3999	ENSG00000124422	1931.91	-0.282993	0.113429	-2.49489	0.0125996	USP22
11948	ENSG00000235897	18.7394	1.14335	0.458382	2.49432	0.0126198	TM4SF19-AS1
13201	ENSG00000277895	8.77873	-2.11274	0.84725	-2.49365	0.0126438
2550	ENSG00000107890	155.872	0.413068	0.165717	2.49261	0.0126808	ANKRD26
1765	ENSG00000100644	10054.1	0.410044	0.164545	2.49199	0.0127031	HIF1A
11287	ENSG00000213719	14343.3	-0.233353	0.0936505	-2.49174	0.0127118	CLIC1
9175	ENSG00000175538	444.197	0.39259	0.157652	2.49023	0.0127659	KCNE3
3747	ENSG00000121057	388.403	0.513245	0.206238	2.4886	0.0128246	AKAP1
1105	ENSG00000079950	3301.08	0.331447	0.133296	2.48654	0.0128992	STX7
5672	ENSG00000140718	620.807	0.325084	0.130776	2.4858	0.012926	FTO
7724	ENSG00000164292	240.376	-0.689938	0.27764	-2.48501	0.0129546	RHOBTB3
5279	ENSG00000137216	2369.84	-0.400055	0.161083	-2.48353	0.0130089	TMEM63B
589	ENSG00000058600	379.902	0.259567	0.104523	2.48336	0.013015	POLR3E
4830	ENSG00000133812	1398.43	0.282167	0.113625	2.48331	0.0130167	SBF2
10308	ENSG00000188157	2115.79	-0.448546	0.180624	-2.48331	0.0130169	AGRN
6456	ENSG00000149600	932.56	-0.214015	0.0862032	-2.48268	0.0130397	COMMD7
9484	ENSG00000179021	1914.86	0.269826	0.10873	2.48163	0.0130784	C3orf38
5208	ENSG00000136807	1035.38	-0.243893	0.0983369	-2.48018	0.0131316	CDK9
12785	ENSG00000266378	108.468	-1.01172	0.408027	-2.47955	0.0131548
7947	ENSG00000165879	53.9535	1.15447	0.465702	2.47898	0.0131759	FRAT1
3365	ENSG00000116691	1160.07	0.410287	0.165583	2.47784	0.0132181	MIIP
4449	ENSG00000130202	6101.87	-0.292822	0.11818	-2.47776	0.0132211	NECTIN2
7664	ENSG00000164039	55.1386	0.585907	0.236591	2.47646	0.0132693	BDH2
10574	ENSG00000196850	2238.95	0.346573	0.139949	2.47642	0.0132707	PPTC7
6521	ENSG00000151014	867.087	-1.46985	0.593657	-2.47592	0.0132894	NOCT
13163	ENSG00000276550	134.781	0.489403	0.197671	2.47585	0.013292	HERC2P2
2742	ENSG00000110047	8012.26	-0.533244	0.21541	-2.47549	0.0133054	EHD1
11101	ENSG00000204842	642.747	0.294083	0.118851	2.47438	0.0133469	ATXN2
2205	ENSG00000104825	1101.92	-0.321307	0.129885	-2.47378	0.013369	NFKBIB
327	ENSG00000025770	321.095	-0.294203	0.118934	-2.47367	0.0133734	NCAPH2
833	ENSG00000070413	716.866	0.280136	0.113277	2.47301	0.013398	DGCR2
7589	ENSG00000163694	8507.5	0.218628	0.0884084	2.47293	0.0134009	RBM47
8745	ENSG00000171631	1395.59	-0.333292	0.134808	-2.47235	0.013423	P2RY6
9977	ENSG00000184743	2251.97	-0.299706	0.121269	-2.47142	0.0134577	ATL3
6992	ENSG00000157601	23767.2	0.223367	0.0903833	2.47133	0.0134611	MX1
8127	ENSG00000167034	64.5319	-1.21098	0.490321	-2.46976	0.0135204	NKX3-1
3677	ENSG00000120217	14915.4	-0.445782	0.180511	-2.46956	0.013528	CD274
2484	ENSG00000107036	1653.22	0.485542	0.196627	2.46935	0.0135358	RIC1
6661	ENSG00000152689	1708.39	0.361173	0.146293	2.46884	0.0135552	RASGRP3
774	ENSG00000068028	268.498	-0.424242	0.171871	-2.46838	0.0135726	RASSF1
12503	ENSG00000256628	46.9224	-0.633847	0.256797	-2.46828	0.0135765	ZBTB11-AS1
2870	ENSG00000111596	1199.23	0.226201	0.0916468	2.46818	0.0135801	CNOT2
7864	ENSG00000165275	105.869	-0.500168	0.202668	-2.46792	0.0135902	TRMT10B
8333	ENSG00000168297	703.942	0.304289	0.123318	2.46752	0.0136054	PXK
11518	ENSG00000224137	116.801	0.452499	0.18341	2.46715	0.0136193	LINC01857
11529	ENSG00000224470	2190.81	-0.319376	0.129526	-2.46574	0.0136731	ATXN1L
8483	ENSG00000169490	710.106	-0.251188	0.10201	-2.46238	0.0138017	TM2D2
8754	ENSG00000171720	1213.04	-0.202173	0.0821292	-2.46164	0.0138303	HDAC3
2105	ENSG00000103544	2362.82	0.167356	0.0679943	2.46132	0.0138426	VPS35L
1525	ENSG00000095787	3444.69	0.233466	0.0949225	2.45954	0.0139114	WAC
10177	ENSG00000186431	169.582	-0.461055	0.18749	-2.45909	0.0139289	FCAR
4029	ENSG00000124762	19112.5	-0.443661	0.180443	-2.45874	0.0139427	CDKN1A
9821	ENSG00000183137	89.5558	0.559407	0.227518	2.45874	0.0139427	CEP57L1
12627	ENSG00000260145	15.0072	1.05815	0.430373	2.45868	0.0139447
8810	ENSG00000172164	2044.2	0.283638	0.115454	2.45671	0.0140214	SNTB1
6937	ENSG00000156860	2702.62	-0.339254	0.138121	-2.45622	0.0140407	FBRS
7330	ENSG00000161914	36.1086	0.704695	0.286922	2.45605	0.0140472	ZNF653
6745	ENSG00000154099	574.611	-1.15288	0.469566	-2.45521	0.0140804	DNAAF1
3471	ENSG00000117614	833.323	0.268013	0.109204	2.45423	0.0141186	SYF2
1545	ENSG00000097007	1336.49	0.361014	0.147143	2.4535	0.0141476	ABL1
8103	ENSG00000166889	4774.45	0.183349	0.0747489	2.45287	0.0141723	PATL1
59	ENSG00000005175	529.617	0.368603	0.150287	2.45267	0.0141801	RPAP3
64	ENSG00000005238	1365.59	-0.36319	0.148107	-2.45221	0.0141981	FAM214B
3083	ENSG00000113790	82.3893	0.545491	0.222542	2.45118	0.0142388	EHHADH
7710	ENSG00000164190	2531.16	0.329938	0.134614	2.45099	0.0142463	NIPBL
3862	ENSG00000122696	112.689	-0.392715	0.160308	-2.44975	0.0142956	SLC25A51
4900	ENSG00000134371	1608.59	0.237077	0.0967883	2.44943	0.0143081	CDC73
6269	ENSG00000147274	1335.09	-0.245969	0.100452	-2.44863	0.0143402	RBMX
7618	ENSG00000163840	9663.92	0.189511	0.0773971	2.44855	0.0143433	DTX3L
4321	ENSG00000128346	10.5756	-1.70444	0.696539	-2.44701	0.0144045	C22orf23
10495	ENSG00000196422	282.187	0.347377	0.141967	2.44688	0.0144098	PPP1R26
5890	ENSG00000143217	20.2981	1.39915	0.571962	2.44623	0.0144359	NECTIN4
6588	ENSG00000151726	36629.8	-0.698711	0.285631	-2.4462	0.014437	ACSL1
6317	ENSG00000147883	239.561	-0.812304	0.332249	-2.44486	0.0144907	CDKN2B
1621	ENSG00000100068	116.734	0.803658	0.328751	2.44458	0.0145023	LRP5L
10216	ENSG00000186827	954.586	-1.18271	0.483821	-2.44451	0.0145049	TNFRSF4
9549	ENSG00000179889	4187.72	0.302045	0.123667	2.4424	0.0145899	PDXDC1
5501	ENSG00000139083	3704.14	0.286638	0.117364	2.44229	0.0145943	ETV6
4955	ENSG00000134900	1424.53	0.302568	0.123897	2.44209	0.0146026	TPP2
9297	ENSG00000177000	1646.56	-0.358887	0.146974	-2.44184	0.0146127	MTHFR
8383	ENSG00000168734	135.456	0.635602	0.260477	2.44014	0.0146815	PKIG
4749	ENSG00000132842	1979.66	-0.305862	0.125348	-2.44011	0.0146828	AP3B1
8987	ENSG00000173614	174.008	0.388464	0.159318	2.4383	0.0147565	NMNAT1
13164	ENSG00000276600	4513.61	-0.897249	0.368111	-2.43744	0.0147917	RAB7B
2574	ENSG00000108179	3820.51	-0.337456	0.138519	-2.43618	0.0148435	PPIF
1031	ENSG00000077157	227.389	0.532061	0.218525	2.43479	0.0149005	PPP1R12B
10191	ENSG00000186566	1395.28	0.288352	0.1185	2.43335	0.0149597	GPATCH8
9408	ENSG00000178093	8.81742	-1.4665	0.602824	-2.43272	0.0149858	TSSK6
8335	ENSG00000168301	53.6594	-0.55551	0.228605	-2.43	0.015099	KCTD6
11501	ENSG00000223799	93.8998	-0.558461	0.229937	-2.42876	0.0151506	IL10RB-DT
11874	ENSG00000234065	9.54613	-1.49803	0.616829	-2.4286	0.0151574	MTND4P26
2818	ENSG00000110934	3043.21	0.187647	0.0772748	2.4283	0.0151696	BIN2
3545	ENSG00000118873	1271.04	0.257689	0.106212	2.42617	0.0152592	RAB3GAP2
4111	ENSG00000125731	73.1807	-0.931404	0.384111	-2.42483	0.0153156	SH2D3A
5451	ENSG00000138613	496.428	-0.310978	0.128271	-2.42439	0.0153343	APH1B
1762	ENSG00000100614	975.697	0.227174	0.0937087	2.42426	0.0153395	PPM1A
7856	ENSG00000165219	1304.29	0.242935	0.100216	2.42411	0.0153458	GAPVD1
13120	ENSG00000275202	90.5766	-0.754712	0.311406	-2.42356	0.0153692
5075	ENSG00000135828	357.563	0.322749	0.133219	2.4227	0.0154059	RNASEL
5364	ENSG00000137871	77.4832	0.635351	0.262361	2.42167	0.0154495	ZNF280D
4730	ENSG00000132670	1941.76	0.221897	0.0916408	2.42138	0.0154617	PTPRA
8677	ENSG00000171109	998.426	-0.363339	0.150083	-2.42092	0.0154814	MFN1
10465	ENSG00000196263	27.9233	-0.995289	0.411194	-2.42049	0.0154998	ZNF471
6298	ENSG00000147601	140.13	0.395098	0.16324	2.42035	0.0155054	TERF1
890	ENSG00000072401	804.95	0.278023	0.114897	2.41977	0.0155305	UBE2D1
314	ENSG00000023697	792.125	-0.223195	0.0922463	-2.41956	0.0155395	DERA
8395	ENSG00000168806	72.6465	-0.648342	0.268064	-2.41861	0.0155801	LCMT2
13322	ENSG00000280213	18.6856	1.09138	0.451244	2.4186	0.0155803	UCKL1-AS1
11192	ENSG00000211445	97.9242	-0.59161	0.244678	-2.41792	0.0156096	GPX3
11541	ENSG00000224776	9.62482	-1.43026	0.591529	-2.4179	0.0156105	RPSAP50
11072	ENSG00000204564	138.506	0.522488	0.216158	2.41716	0.0156422	C6orf136
10530	ENSG00000196591	883.055	-0.277683	0.114885	-2.41705	0.015647	HDAC2
6315	ENSG00000147872	2530.46	0.395976	0.163833	2.41695	0.0156511	PLIN2
4904	ENSG00000134444	738.042	0.250157	0.103514	2.41664	0.0156645	RELCH
12940	ENSG00000270640	10.3916	1.96957	0.81542	2.41541	0.0157176
1157	ENSG00000082153	1110.22	-0.356449	0.147587	-2.41517	0.0157277	BZW1
3596	ENSG00000119523	1157.85	-0.307569	0.127382	-2.41453	0.0157553	ALG2
8354	ENSG00000168438	492.85	0.339731	0.140768	2.4134	0.0158044	CDC40
5421	ENSG00000138375	520.424	0.26322	0.109073	2.41324	0.0158114	SMARCAL1
6053	ENSG00000144567	1742.24	0.246634	0.102202	2.41319	0.0158134	RETREG2
5505	ENSG00000139131	174.289	0.367968	0.1525	2.4129	0.0158261	YARS2
4320	ENSG00000128342	213.72	1.56133	0.647129	2.4127	0.0158348	LIF
10406	ENSG00000189091	2410.14	0.191919	0.0795959	2.41117	0.0159014	SF3B3
883	ENSG00000072121	4454.42	0.38036	0.157776	2.41076	0.0159193	ZFYVE26
912	ENSG00000073050	461.253	0.378886	0.157188	2.4104	0.0159352	XRCC1
4272	ENSG00000127663	577.156	0.317966	0.132014	2.40857	0.0160152	KDM4B
11390	ENSG00000215244	59.8525	0.826703	0.343338	2.40784	0.0160471	LINC02649
8746	ENSG00000171634	1456.22	0.264694	0.10994	2.40761	0.0160573	BPTF
4537	ENSG00000130816	3229.01	0.254868	0.105863	2.40752	0.0160611	DNMT1
12562	ENSG00000258559	16.9023	1.08924	0.452533	2.407	0.0160843
7732	ENSG00000164323	450.116	0.296565	0.123352	2.40422	0.0162072	CFAP97
543	ENSG00000054282	595.705	0.323194	0.134451	2.4038	0.0162255	SDCCAG8
10032	ENSG00000185219	166.448	0.502466	0.209047	2.4036	0.0162344	ZNF445
266	ENSG00000015475	2908.98	-0.404933	0.168539	-2.4026	0.0162789	BID
11659	ENSG00000227782	8.91446	1.58869	0.66124	2.4026	0.0162791
7032	ENSG00000158158	1631.46	0.272902	0.113636	2.40154	0.0163263	CNNM4
2209	ENSG00000104856	2802.3	-0.280837	0.116951	-2.40132	0.0163362	RELB
8789	ENSG00000171970	50.2632	0.791377	0.329568	2.40125	0.0163391	ZNF57
155	ENSG00000008710	245.783	-0.346601	0.144357	-2.40099	0.0163508	PKD1
11231	ENSG00000213139	13.2838	-1.47022	0.612439	-2.4006	0.016368	CRYGS
3799	ENSG00000121892	2238.44	0.215547	0.0897898	2.40058	0.0163692	PDS5A
9631	ENSG00000180914	274.931	-2.93764	1.22419	-2.39967	0.0164098	OXTR
7308	ENSG00000161547	2361.55	-0.250244	0.104308	-2.39909	0.0164361	SRSF2
11050	ENSG00000204406	243.747	0.436922	0.182213	2.39786	0.0164912	MBD5
2847	ENSG00000111276	912.97	0.528185	0.220323	2.39732	0.0165154	CDKN1B
1979	ENSG00000102445	49.4832	0.729824	0.304448	2.3972	0.0165208	RUBCNL
6556	ENSG00000151445	562.561	0.285254	0.118995	2.3972	0.0165211	VIPAS39
7037	ENSG00000158195	7552.74	-0.332929	0.138952	-2.39601	0.0165747	WASF2
5482	ENSG00000138767	491.082	0.333825	0.139372	2.3952	0.0166112	CNOT6L
7261	ENSG00000160796	3060.99	-0.188085	0.0785329	-2.39498	0.0166211	NBEAL2
4659	ENSG00000132153	1036.51	0.297858	0.124403	2.39429	0.0166524	DHX30
8362	ENSG00000168495	643.385	0.22761	0.0951184	2.39292	0.0167151	POLR3D
7317	ENSG00000161653	17.6148	-1.21408	0.507415	-2.39269	0.0167255	NAGS
1387	ENSG00000089737	2968.63	0.228902	0.0956773	2.39244	0.016737	DDX24
8537	ENSG00000169925	246.175	0.529517	0.221415	2.39151	0.0167793	BRD3
5558	ENSG00000139613	1760.86	0.260219	0.10885	2.39062	0.0168199	SMARCC2
471	ENSG00000047849	6265.76	0.261512	0.109419	2.39	0.0168483	MAP4
467	ENSG00000047621	1097.56	0.273109	0.114306	2.38928	0.0168813	C12orf4
12398	ENSG00000253795	23.5826	1.06366	0.445228	2.38902	0.0168933	MTND1P5
4831	ENSG00000133816	264.797	-0.373927	0.156586	-2.38799	0.0169408	MICAL2
11443	ENSG00000220205	478.576	0.329804	0.138162	2.38707	0.0169831	VAMP2
3280	ENSG00000115840	274.314	0.426436	0.178679	2.38661	0.0170047	SLC25A12
6703	ENSG00000153317	5406	0.353602	0.148174	2.38639	0.0170147	ASAP1
900	ENSG00000072736	535.253	0.402283	0.168593	2.38612	0.0170271	NFATC3
1798	ENSG00000100908	83.3367	-0.62317	0.261177	-2.386	0.0170326	EMC9
2468	ENSG00000106780	1165.84	0.350168	0.146765	2.38592	0.0170366	MEGF9
5857	ENSG00000142867	723.94	-0.265193	0.111174	-2.38538	0.0170614	BCL10
8624	ENSG00000170631	77.9703	0.464547	0.194787	2.3849	0.017084	ZNF16
12676	ENSG00000261221	382.349	0.430438	0.180547	2.38408	0.0171218	ZNF865
10679	ENSG00000197536	515.031	-0.362868	0.15224	-2.38352	0.0171477	C5orf56
679	ENSG00000064995	322.126	-0.334481	0.140343	-2.38331	0.0171578	TAF11
4962	ENSG00000134982	1205.63	0.337171	0.141511	2.38265	0.0171883	APC
11864	ENSG00000233834	204.684	-0.518856	0.217939	-2.38074	0.0172779
5184	ENSG00000136603	1714.72	-0.542708	0.228215	-2.37806	0.0174042	SKIL
1293	ENSG00000087206	421.746	0.273011	0.114835	2.37743	0.017434	UIMC1
4671	ENSG00000132286	591.978	-0.402131	0.169152	-2.37733	0.0174383	TIMM10B
6790	ENSG00000154767	405.758	0.324867	0.136654	2.3773	0.01744	XPC
12811	ENSG00000267100	166.242	-0.332863	0.140054	-2.37668	0.0174693	ILF3-DT
397	ENSG00000036054	793.764	0.255779	0.107632	2.37643	0.0174809	TBC1D23
297	ENSG00000021776	1342.41	0.184973	0.0778454	2.37616	0.0174939	AQR
3191	ENSG00000115159	3665.96	0.295304	0.124367	2.37445	0.0175753	GPD2
10511	ENSG00000196498	4633.26	0.282761	0.119105	2.37404	0.0175944	NCOR2
10841	ENSG00000198517	543.266	0.312542	0.13165	2.37403	0.0175949	MAFK
7007	ENSG00000157837	823.846	0.263368	0.110944	2.37388	0.0176024	SPPL3
4979	ENSG00000135090	2221.01	0.250675	0.105649	2.3727	0.0176584	TAOK3
917	ENSG00000073331	1280.17	0.231952	0.0977878	2.37199	0.0176925	ALPK1
6699	ENSG00000153234	1280.37	1.33409	0.562656	2.37106	0.0177372	NR4A2
836	ENSG00000070476	495.863	0.26379	0.111292	2.37026	0.0177758	ZXDC
5852	ENSG00000142751	373.334	-0.375339	0.158373	-2.36996	0.01779	GPN2
4683	ENSG00000132359	673.919	0.430124	0.181515	2.36963	0.0178058	RAP1GAP2
5094	ENSG00000135931	53.6097	0.650284	0.274591	2.36819	0.0178753	ARMC9
7213	ENSG00000160326	7201.43	-0.529728	0.223759	-2.3674	0.0179136	SLC2A6
13090	ENSG00000274213	21.3617	-1.68545	0.712243	-2.3664	0.0179622
1988	ENSG00000102580	4016.27	-0.273652	0.115713	-2.36491	0.0180342	DNAJC3
8630	ENSG00000170677	381.983	0.471214	0.199296	2.36439	0.01806	SOCS6
10094	ENSG00000185684	83.6058	-0.575256	0.243345	-2.36395	0.0180814	EP400P1
9724	ENSG00000182158	1656.13	0.34195	0.144705	2.36309	0.0181233	CREB3L2
12343	ENSG00000250644	92.5722	1.0159	0.429996	2.36258	0.0181481
4569	ENSG00000131127	152.528	0.456699	0.193338	2.36218	0.018168	ZNF141
6571	ENSG00000151553	854.651	0.321161	0.136092	2.35989	0.0182805	FAM160B1
2544	ENSG00000107862	2528.93	0.257767	0.109295	2.35845	0.0183514	GBF1
7518	ENSG00000163376	206.931	-0.444294	0.188447	-2.35765	0.0183909	KBTBD8
5091	ENSG00000135926	12123.1	-0.17077	0.0724347	-2.35757	0.0183948	TMBIM1
12827	ENSG00000267387	18.3724	-1.54261	0.654361	-2.35744	0.0184016
425	ENSG00000040341	338.923	0.300618	0.127595	2.35603	0.0184715	STAU2
3454	ENSG00000117479	441.817	0.747518	0.317343	2.35555	0.0184952	SLC19A2
1879	ENSG00000101407	411.145	0.249827	0.106087	2.35493	0.018526	TTI1
6493	ENSG00000150527	720.576	0.304254	0.129231	2.35434	0.0185558	MIA2
5101	ENSG00000135966	734.129	0.29077	0.123505	2.35431	0.0185573	TGFBRAP1
10860	ENSG00000198625	988.327	0.268065	0.113892	2.35369	0.0185883	MDM4
6746	ENSG00000154114	217.169	0.353506	0.150242	2.35291	0.0186269	TBCEL
726	ENSG00000066322	1820.99	-0.191977	0.0816928	-2.34998	0.0187744	ELOVL1
4265	ENSG00000127528	374.133	0.699491	0.297696	2.34968	0.0187893	KLF2
6935	ENSG00000156853	153.435	-0.405892	0.172751	-2.34957	0.0187949	ZNF689
10759	ENSG00000198018	337.929	-0.405703	0.172674	-2.34952	0.0187974	ENTPD7
2582	ENSG00000108312	1258.9	0.316715	0.134806	2.3494	0.0188035	UBTF
6753	ENSG00000154174	1184.05	0.266258	0.113372	2.34854	0.0188473	TOMM70
4330	ENSG00000128563	338.236	-0.276759	0.117847	-2.34847	0.0188508	PRKRIP1
760	ENSG00000067369	403.395	0.327105	0.139387	2.34673	0.0189389	TP53BP1
11092	ENSG00000204673	2018.35	-0.717799	0.305946	-2.34617	0.0189677	AKT1S1
1046	ENSG00000077684	79.6095	0.675102	0.287935	2.34463	0.0190459	JADE1
9083	ENSG00000174738	745.539	0.550005	0.234644	2.344	0.0190783	NR1D2
4734	ENSG00000132716	468.389	0.212358	0.0906042	2.3438	0.0190886	DCAF8
3726	ENSG00000120802	626.923	0.27553	0.117629	2.34236	0.0191624	TMPO
7715	ENSG00000164221	256.27	0.477369	0.203842	2.34185	0.0191883	CCDC112
2977	ENSG00000112511	895.231	-0.330991	0.141418	-2.34051	0.0192574	PHF1
13025	ENSG00000272886	3109.11	-0.313719	0.134084	-2.33972	0.0192982	DCP1A
5940	ENSG00000143493	367.288	0.311164	0.133009	2.33942	0.0193139	INTS7
4271	ENSG00000127616	2456.09	0.249608	0.106716	2.33899	0.0193361	SMARCA4
426	ENSG00000040487	317.888	-0.266631	0.114037	-2.3381	0.0193819	PQLC2
12436	ENSG00000254783	28.9529	-0.789062	0.337593	-2.33732	0.0194226
1124	ENSG00000080839	140.819	0.379843	0.162628	2.33566	0.0195091	RBL1
1126	ENSG00000080947	16.2886	-1.03839	0.444908	-2.33395	0.0195981	CROCCP3
6027	ENSG00000144224	3439.1	0.17985	0.0770778	2.33335	0.0196296	UBXN4
1073	ENSG00000078699	591.732	0.285557	0.122388	2.33322	0.0196366	CBFA2T2
12433	ENSG00000254685	130.55	0.495951	0.212586	2.33294	0.0196512	FPGT
1256	ENSG00000086062	13681.2	-0.330789	0.141799	-2.3328	0.0196585	B4GALT1
9638	ENSG00000181004	80.5348	0.606861	0.26057	2.32898	0.0198602	BBS12
6576	ENSG00000151651	603.401	0.517028	0.222066	2.32827	0.0198979	ADAM8
7044	ENSG00000158315	13.1694	-1.96761	0.84515	-2.32812	0.0199058	RHBDL2
1797	ENSG00000100906	63323.3	0.45057	0.193564	2.32776	0.0199249	NFKBIA
4314	ENSG00000128284	27140.4	-0.408005	0.175282	-2.32771	0.0199273	APOL3
8958	ENSG00000173402	879.301	0.271666	0.116714	2.32763	0.0199318	DAG1
13189	ENSG00000277476	24.1984	-0.916536	0.393772	-2.32758	0.0199345
6945	ENSG00000156958	438.614	0.261171	0.11222	2.32732	0.0199485	GALK2
13142	ENSG00000275894	35.8173	1.17386	0.504725	2.32574	0.0200326
1	ENSG00000000419	601.641	-0.260494	0.112014	-2.32556	0.0200423	DPM1
49	ENSG00000004897	1111.67	0.244135	0.104996	2.32519	0.0200616	CDC27
2312	ENSG00000105516	391.456	0.605491	0.260489	2.32444	0.020102	DBP
3964	ENSG00000124126	10364.6	0.241583	0.103933	2.32441	0.0201035	PREX1
13365	ENSG00000283041	49.491	0.604884	0.260277	2.324	0.0201257
12986	ENSG00000272269	36.3693	-0.707233	0.304351	-2.32374	0.0201395
12884	ENSG00000269343	80.7828	-0.608824	0.262013	-2.32364	0.0201448	ZNF587B
5960	ENSG00000143622	2050.54	-0.380289	0.163717	-2.32284	0.0201879	RIT1
13371	ENSG00000283213	37.4329	0.604366	0.260246	2.32229	0.0202173
4416	ENSG00000129667	6471.52	0.346219	0.149094	2.32216	0.0202245	RHBDF2
250	ENSG00000013619	365.374	-0.862057	0.37136	-2.32135	0.020268	MAMLD1
11744	ENSG00000230163	12.4288	-1.29656	0.558561	-2.32125	0.0202732
12203	ENSG00000244625	27.5929	-0.772022	0.332741	-2.32019	0.0203306	MIATNB
3983	ENSG00000124224	299.611	-0.339068	0.146164	-2.31978	0.0203527	PPP4R1L
13331	ENSG00000280385	10.6315	-1.1868	0.511993	-2.31799	0.0204496
8721	ENSG00000171456	1023.98	0.238729	0.103038	2.31691	0.0205085	ASXL1
5093	ENSG00000135930	2025.18	-0.186631	0.0805554	-2.3168	0.0205144	EIF4E2
8288	ENSG00000168014	588.198	0.302441	0.130551	2.31665	0.0205226	C2CD3
1600	ENSG00000099968	2313.7	0.151236	0.0653057	2.31582	0.0205681	BCL2L13
10553	ENSG00000196704	1029.11	0.19413	0.0838366	2.31557	0.0205815	AMZ2
3294	ENSG00000115963	71.4958	-0.776695	0.335508	-2.31498	0.0206139	RND3
11350	ENSG00000214353	62.3418	0.555839	0.240471	2.31146	0.0208073	VAC14-AS1
347	ENSG00000028277	391.279	-0.61883	0.267776	-2.311	0.0208327	POU2F2
4511	ENSG00000130714	305.756	-0.316298	0.136887	-2.31066	0.0208516	POMT1
10793	ENSG00000198205	49.81	0.622263	0.269402	2.30979	0.0208996	ZXDA
11845	ENSG00000233058	64.4027	0.812344	0.351725	2.3096	0.0209102	LINC00884
10515	ENSG00000196507	127.247	-0.493149	0.213574	-2.30903	0.0209418	TCEAL3
13375	ENSG00000283787	142.711	0.854214	0.370025	2.30853	0.0209696	PRR33
8747	ENSG00000171649	45.3994	-0.59705	0.258668	-2.30817	0.0209895	ZIK1
6704	ENSG00000153339	953.425	0.383417	0.166171	2.30736	0.0210347	TRAPPC8
2505	ENSG00000107341	1515.24	0.233612	0.101296	2.30624	0.0210973	UBE2R2
13148	ENSG00000276070	21125.9	-1.40787	0.610504	-2.30609	0.0211058	CCL4L2
8160	ENSG00000167264	175.625	0.551423	0.239414	2.30322	0.0212662	DUS2
625	ENSG00000061938	1096.82	0.242369	0.105251	2.30277	0.0212918	TNK2
1192	ENSG00000083812	125.08	-0.475243	0.206452	-2.30195	0.0213378	ZNF324
1648	ENSG00000100201	6463.9	0.279157	0.121307	2.30124	0.0213782	DDX17
8057	ENSG00000166532	402.173	0.318861	0.13857	2.30109	0.0213866	RIMKLB
7419	ENSG00000162692	743.827	-0.721271	0.313509	-2.30064	0.0214119	VCAM1
6583	ENSG00000151693	92.9522	0.655349	0.284951	2.29987	0.0214558	ASAP2
8633	ENSG00000170759	5252.96	-0.229918	0.0999855	-2.29951	0.0214758	KIF5B
3286	ENSG00000115904	1572.87	0.494569	0.215131	2.29892	0.0215093	SOS1
5660	ENSG00000140563	79.8172	0.424525	0.184767	2.29762	0.0215836	MCTP2
1480	ENSG00000092529	13.2245	1.11184	0.484081	2.2968	0.0216304	CAPN3
8700	ENSG00000171236	58.5923	-0.629543	0.274197	-2.29595	0.0216787	LRG1
11866	ENSG00000233885	17.5412	1.17232	0.511088	2.29378	0.021803	YEATS2-AS1
9521	ENSG00000179476	65.445	-0.63559	0.27711	-2.29364	0.0218111	C14orf28
304	ENSG00000023171	1385.04	0.345185	0.150547	2.29287	0.0218556	GRAMD1B
6116	ENSG00000145375	180.541	0.327469	0.142863	2.29219	0.0218946	SPATA5
2885	ENSG00000111671	93.4527	-0.368565	0.160852	-2.29133	0.0219444	SPSB2
4498	ENSG00000130598	113.575	0.44306	0.193403	2.29086	0.0219714	TNNI2
173	ENSG00000010165	611.029	0.297594	0.129914	2.2907	0.021981	EEF1AKNMT
655	ENSG00000064115	1316.25	-0.330611	0.14437	-2.29003	0.0220196	TM7SF3
2934	ENSG00000112078	2069.91	-0.222227	0.097046	-2.28991	0.0220263	KCTD20
430	ENSG00000040933	1658.51	0.238539	0.104232	2.28854	0.0221064	INPP4A
1110	ENSG00000080200	572.748	0.318784	0.139324	2.28808	0.022133	CRYBG3
6981	ENSG00000157456	24.0191	-0.883806	0.38634	-2.28764	0.0221587	CCNB2
8241	ENSG00000167740	139.936	-0.335734	0.146806	-2.28692	0.0222005	CYB5D2
2997	ENSG00000112715	786.881	0.528598	0.231181	2.28651	0.0222247	VEGFA
13207	ENSG00000278133	93.9006	-0.447825	0.195885	-2.28616	0.0222446
1234	ENSG00000085449	3147.23	0.248068	0.108527	2.28576	0.022268	WDFY1
5541	ENSG00000139428	399.712	-0.327768	0.143406	-2.2856	0.0222779	MMAB
13228	ENSG00000278970	788.449	-0.387302	0.169584	-2.28384	0.0223811	HEIH
2026	ENSG00000102978	920.69	-0.192637	0.0843953	-2.28256	0.0224564	POLR2C
10684	ENSG00000197562	139.147	0.482445	0.211394	2.28221	0.0224771	RAB40C
3274	ENSG00000115808	952.945	0.271585	0.119018	2.28188	0.0224965	STRN
7190	ENSG00000160208	1017.8	0.268346	0.117682	2.28026	0.0225923	RRP1B
1516	ENSG00000095370	131.909	0.724762	0.317996	2.27916	0.0226577	SH2D3C
8928	ENSG00000173145	408.654	0.302983	0.132986	2.27831	0.022708	NOC3L
6819	ENSG00000155189	525.153	-0.396073	0.173861	-2.27811	0.0227203	AGPAT5
93	ENSG00000006327	39.629	-1.12996	0.496522	-2.27575	0.022861	TNFRSF12A
4668	ENSG00000132256	461.913	0.442838	0.194709	2.27436	0.0229442	TRIM5
1653	ENSG00000100219	17356.4	-0.366755	0.161272	-2.27413	0.0229579	XBP1
4154	ENSG00000125952	2532.74	0.231076	0.101637	2.27355	0.0229932	MAX
6624	ENSG00000152242	671.53	0.241801	0.106403	2.2725	0.0230565	C18orf25
607	ENSG00000060069	714.305	0.283345	0.124689	2.27241	0.023062	CTDP1
11082	ENSG00000204604	265.36	-0.313611	0.138016	-2.27228	0.0230696	ZNF468
10480	ENSG00000196358	11.8278	-1.28816	0.567009	-2.27186	0.023095	NTNG2
4183	ENSG00000126262	530.08	-0.74602	0.328459	-2.27127	0.0231304	FFAR2
11856	ENSG00000233527	13.0667	-1.22149	0.537824	-2.27117	0.0231365	ZNF529-AS1
7045	ENSG00000158321	482.109	0.45944	0.202293	2.27117	0.023137	AUTS2
11942	ENSG00000235772	10.3403	1.30411	0.574453	2.27017	0.0231971
2579	ENSG00000108262	599.933	0.322232	0.141969	2.26974	0.0232236	GIT1
8984	ENSG00000173598	70.7014	0.527712	0.232511	2.26962	0.0232304	NUDT4
51	ENSG00000004975	786.531	0.296625	0.130702	2.26948	0.0232394	DVL2
10579	ENSG00000196911	163.12	0.434035	0.191286	2.26903	0.0232665	KPNA5
2489	ENSG00000107140	912.431	0.341507	0.150543	2.26851	0.0232983	TESK1
6443	ENSG00000149499	751.236	-0.25459	0.112241	-2.26824	0.0233144	EML3
4833	ENSG00000133858	526.036	-0.350353	0.154569	-2.26665	0.0234118	ZFC3H1
8490	ENSG00000169564	3691.26	0.220371	0.0972425	2.26621	0.0234388	PCBP1
5670	ENSG00000140691	363.803	-0.474369	0.209362	-2.26578	0.0234648	ARMC5
4412	ENSG00000129625	2418.86	-0.164576	0.0726382	-2.2657	0.02347	REEP5
5768	ENSG00000141577	303.653	0.455347	0.201025	2.26513	0.0235049	CEP131
1062	ENSG00000078304	1494.66	-0.298861	0.131954	-2.26488	0.0235201	PPP2R5C
3440	ENSG00000117360	3335.6	-0.394337	0.174118	-2.26477	0.0235268	PRPF3
9419	ENSG00000178209	8852.19	-0.204313	0.0902149	-2.26474	0.0235285	PLEC
11715	ENSG00000229124	47.8318	-0.859485	0.379544	-2.26452	0.0235422	VIM-AS1
4736	ENSG00000132740	539.408	0.320671	0.141612	2.26444	0.023547	IGHMBP2
7680	ENSG00000164086	169.352	0.52723	0.232884	2.26392	0.023579	DUSP7
562	ENSG00000055609	3422.51	0.350798	0.154968	2.26368	0.0235938	KMT2C
13339	ENSG00000280739	13.7928	1.09272	0.482768	2.26346	0.0236076	EIF1B-AS1
6534	ENSG00000151151	382.241	0.515318	0.227714	2.26301	0.0236353	IPMK
10443	ENSG00000196152	151.503	-0.3708	0.163896	-2.26241	0.0236721	ZNF79
6515	ENSG00000150961	3590.81	0.233536	0.103243	2.262	0.0236971	SEC24D
4880	ENSG00000134265	442.234	-0.228193	0.100949	-2.26048	0.0237914	NAPG
7623	ENSG00000163870	2457.43	0.247921	0.109749	2.25897	0.0238851	TPRA1
10173	ENSG00000186395	41.9579	-0.606856	0.268677	-2.25868	0.0239031	KRT10
719	ENSG00000066044	1239.41	0.196304	0.086928	2.25824	0.0239306	ELAVL1
7474	ENSG00000163026	73.5908	-0.708468	0.313885	-2.2571	0.0240021	WDCP
929	ENSG00000073756	18694.2	-1.16993	0.518335	-2.25709	0.0240023	PTGS2
10097	ENSG00000185722	2392.98	0.359477	0.159267	2.25707	0.0240037	ANKFY1
6417	ENSG00000149187	4440.52	-0.277053	0.122816	-2.25584	0.0240806	CELF1
7484	ENSG00000163125	733.361	0.291679	0.129302	2.25579	0.0240837	RPRD2
1986	ENSG00000102572	2177.47	0.235105	0.104226	2.25572	0.0240883	STK24
5973	ENSG00000143748	200.396	0.327393	0.145146	2.25562	0.0240944	NVL
3410	ENSG00000117016	14.5016	-1.11559	0.494858	-2.25437	0.024173	RIMS3
3343	ENSG00000116497	215.151	0.5065	0.224681	2.25431	0.0241766	S100PBP
10331	ENSG00000188342	1292.19	0.242804	0.10771	2.25423	0.0241816	GTF2F2
2492	ENSG00000107185	618.792	-0.310276	0.137695	-2.25335	0.0242369	RGP1
461	ENSG00000047315	1856.82	-0.366748	0.162793	-2.25285	0.0242685	POLR2B
10673	ENSG00000197461	45.8363	-1.1425	0.507353	-2.25189	0.0243291	PDGFA
9991	ENSG00000184900	2559.07	-0.182583	0.0811019	-2.25128	0.0243675	SUMO3
3671	ENSG00000120129	11025.2	1.10374	0.490312	2.2511	0.0243791	DUSP1
6055	ENSG00000144580	1246.84	-0.19421	0.0862765	-2.25102	0.024384	CNOT9
5257	ENSG00000137074	437.148	-0.255515	0.113543	-2.25039	0.024424	APTX
5435	ENSG00000138439	116.605	0.763525	0.339354	2.24993	0.0244531	FAM117B
3398	ENSG00000116918	353.595	0.311949	0.138652	2.24986	0.0244576	TSNAX
12832	ENSG00000267510	10.4125	-1.50365	0.668402	-2.24962	0.0244733
13385	ENSG00000284669	83.9292	-0.795742	0.353948	-2.24819	0.0245643
428	ENSG00000040608	79.594	0.646779	0.287731	2.24786	0.0245849	RTN4R
2831	ENSG00000111181	2173.32	0.208889	0.092936	2.24767	0.0245973	SLC6A12
13144	ENSG00000275993	98.0618	0.734355	0.326748	2.24746	0.0246105	SIK1B
206	ENSG00000011260	1127.83	0.245118	0.109176	2.24517	0.0247571	UTP18
10208	ENSG00000186716	338.453	0.35829	0.159625	2.24457	0.0247957	BCR
8588	ENSG00000170340	2588.14	0.290217	0.129308	2.24439	0.024807	B3GNT2
6635	ENSG00000152404	533.404	0.261536	0.116563	2.24373	0.0248495	CWF19L2
715	ENSG00000065970	655.048	0.304301	0.135638	2.24348	0.0248661	FOXJ2
12761	ENSG00000265241	763.058	-0.272744	0.121576	-2.24341	0.0248706	RBM8A
4125	ENSG00000125812	226.854	0.46487	0.20724	2.24315	0.0248872	GZF1
6724	ENSG00000153814	193.41	0.453061	0.202056	2.24225	0.0249451	JAZF1
8182	ENSG00000167460	10358.8	-0.269146	0.120087	-2.24126	0.0250092	TPM4
10492	ENSG00000196417	177.109	-0.364361	0.162589	-2.24099	0.0250265	ZNF765
11923	ENSG00000235313	22.4247	-1.0294	0.459403	-2.24074	0.0250429	HM13-IT1
8673	ENSG00000171100	677.298	0.286054	0.127666	2.24065	0.0250487	MTM1
6001	ENSG00000143942	13.5108	-1.33383	0.595754	-2.23889	0.0251632	CHAC2
6877	ENSG00000156030	2383.07	0.674411	0.301233	2.23883	0.025167	ELMSAN1
5790	ENSG00000141956	113.668	0.490139	0.219132	2.23673	0.0253037	PRDM15
6124	ENSG00000145428	19.8774	-0.937538	0.419418	-2.23533	0.0253956	RNF175
295	ENSG00000021574	436.96	0.338478	0.151431	2.2352	0.0254041	SPAST
9960	ENSG00000184557	12874.6	-1.05869	0.473647	-2.23519	0.0254052	SOCS3
10011	ENSG00000185033	127.735	0.499403	0.223436	2.2351	0.0254108	SEMA4B
7498	ENSG00000163214	530.49	0.274335	0.122758	2.23477	0.0254324	DHX57
1630	ENSG00000100100	489.495	0.977929	0.437749	2.23399	0.0254834	PIK3IP1
11959	ENSG00000236120	52.7538	-0.695053	0.311173	-2.23365	0.0255058
3571	ENSG00000119318	2638.28	0.158257	0.0708536	2.23358	0.0255108	RAD23B
5354	ENSG00000137815	1887.56	0.248985	0.111498	2.2331	0.0255425	RTF1
4794	ENSG00000133302	68.2281	0.599034	0.268395	2.23191	0.025621	SLF1
7854	ENSG00000165195	375.213	0.325511	0.145865	2.23159	0.025642	PIGA
5306	ENSG00000137486	2885.24	-0.203414	0.0911588	-2.23143	0.0256528	ARRB1
1665	ENSG00000100263	266.209	-0.331682	0.148648	-2.23132	0.0256596	RHBDD3
6188	ENSG00000146143	103.506	0.450831	0.202075	2.231	0.0256808	PRIM2
4779	ENSG00000133121	467.648	0.415396	0.186205	2.23086	0.0256906	STARD13
12780	ENSG00000266094	6952.47	-0.476421	0.213646	-2.22996	0.0257502	RASSF5
2980	ENSG00000112561	1720.26	0.340081	0.152581	2.22885	0.0258239	TFEB
1949	ENSG00000102081	1137.94	0.237173	0.106432	2.22841	0.0258534	FMR1
513	ENSG00000051108	8312	0.455209	0.20446	2.2264	0.0259875	HERPUD1
7477	ENSG00000163050	352.972	0.343944	0.154515	2.22595	0.0260174	COQ8A
12965	ENSG00000271646	96.0116	-0.546361	0.245494	-2.22555	0.026044
3713	ENSG00000120697	556.616	-0.293279	0.131791	-2.22533	0.0260588	ALG5
11165	ENSG00000205784	28.9883	0.703633	0.316304	2.22455	0.0261117	ARRDC5
845	ENSG00000070759	358.535	0.387368	0.174289	2.22256	0.0262455	TESK2
4201	ENSG00000126561	7879.19	0.234975	0.105723	2.22256	0.0262457	STAT5A
2389	ENSG00000106003	585.089	-0.441997	0.198872	-2.22252	0.0262481	LFNG
7198	ENSG00000160223	56.1459	-0.903437	0.406558	-2.22216	0.0262725	ICOSLG
302	ENSG00000022976	58.0222	0.602081	0.271137	2.22058	0.0263795	ZNF839
9647	ENSG00000181036	266.396	-0.540808	0.243584	-2.22021	0.0264043	FCRL6
6221	ENSG00000146676	1186.86	-0.319784	0.144143	-2.21852	0.0265196	PURB
12973	ENSG00000271933	11.3903	1.32324	0.596473	2.21845	0.0265244
11433	ENSG00000219481	67.433	-0.653689	0.294736	-2.21788	0.026563	NBPF1
406	ENSG00000037637	602.553	0.363857	0.16412	2.21702	0.0266218	FBXO42
3768	ENSG00000121390	772.025	-0.287864	0.129901	-2.21603	0.0266897	PSPC1
4828	ENSG00000133794	512.425	0.30876	0.139331	2.21602	0.0266904	ARNTL
3362	ENSG00000116679	3539.67	0.415571	0.187598	2.21522	0.0267447	IVNS1ABP
12405	ENSG00000253977	9.87145	1.84461	0.833302	2.21361	0.0268556	MTCO2P4
6837	ENSG00000155438	285.478	-0.288453	0.130323	-2.21337	0.0268724	NIFK
8449	ENSG00000169217	1082.46	-0.214991	0.0971445	-2.2131	0.0268905	CD2BP2
600	ENSG00000059588	453.401	0.271283	0.122746	2.21011	0.0270974	TARBP1
4519	ENSG00000130734	209.853	-0.325875	0.147461	-2.20991	0.0271117	ATG4D
8228	ENSG00000167693	35.9515	1.47048	0.665508	2.20955	0.0271362	NXN
5385	ENSG00000138061	5446.98	-1.00105	0.453075	-2.20945	0.027143	CYP1B1
9025	ENSG00000174007	62.5714	-0.477811	0.216319	-2.20883	0.0271868	CEP19
5457	ENSG00000138639	60.5399	0.715839	0.324127	2.20851	0.0272084	ARHGAP24
7769	ENSG00000164626	157.017	-1.87067	0.847208	-2.20804	0.0272414	KCNK5
6636	ENSG00000152409	161.393	0.664459	0.300987	2.2076	0.0272722	JMY
5974	ENSG00000143751	889.443	0.30623	0.138736	2.20729	0.0272937	SDE2
4957	ENSG00000134909	186.474	0.361587	0.163832	2.20706	0.0273096	ARHGAP32
9588	ENSG00000180340	275.545	0.404559	0.183367	2.20628	0.0273644	FZD2
4233	ENSG00000126947	454.852	0.401574	0.182087	2.2054	0.0274264	ARMCX1
7175	ENSG00000160075	1653.24	-0.200758	0.0911058	-2.20357	0.0275544	SSU72
13012	ENSG00000272669	134.865	-0.662239	0.300561	-2.20334	0.0275706
9427	ENSG00000178381	322.548	-0.45181	0.205067	-2.20323	0.0275787	ZFAND2A
4468	ENSG00000130338	833.9	0.268677	0.121948	2.2032	0.0275805	TULP4
7237	ENSG00000160633	2045.73	0.274074	0.1244	2.20316	0.0275833	SAFB
7195	ENSG00000160216	4738.93	-0.17687	0.0803065	-2.20244	0.0276342	AGPAT3
4642	ENSG00000131941	12.4298	1.37059	0.622312	2.20242	0.0276356	RHPN2
6634	ENSG00000152382	82.7037	0.720174	0.327053	2.20201	0.0276644	TADA1
3270	ENSG00000115760	2559.24	0.309999	0.140824	2.20133	0.0277128	BIRC6
9741	ENSG00000182307	323.789	-0.286875	0.130358	-2.20067	0.0277592	C8orf33
11847	ENSG00000233223	149.956	-0.646098	0.293683	-2.19998	0.027808
7250	ENSG00000160741	1132.26	0.242983	0.110495	2.19905	0.0278745	CRTC2
5370	ENSG00000137947	2022.27	-0.19385	0.0881542	-2.19899	0.0278788	GTF2B
10531	ENSG00000196597	37.9444	-0.633101	0.287969	-2.1985	0.0279134	ZNF782
1409	ENSG00000090376	1209.7	-0.253031	0.115108	-2.1982	0.0279348	IRAK3
135	ENSG00000008086	209.701	0.460708	0.20964	2.19762	0.0279764	CDKL5
4891	ENSG00000134318	648.048	0.299854	0.136488	2.19693	0.0280258	ROCK2
7642	ENSG00000163939	2862.71	0.196703	0.0895619	2.19628	0.0280716	PBRM1
610	ENSG00000060339	1186.04	0.196295	0.0894681	2.19402	0.0282338	CCAR1
3110	ENSG00000114268	381.022	0.342577	0.156198	2.19322	0.0282913	PFKFB4
11363	ENSG00000214717	4949.44	-0.21686	0.0988974	-2.19278	0.028323	ZBED1
8911	ENSG00000172977	692.01	0.279415	0.127433	2.19263	0.028334	KAT5
3482	ENSG00000117713	2436.1	0.293239	0.133782	2.19191	0.0283858	ARID1A
8626	ENSG00000170633	719.554	-0.364451	0.166365	-2.19067	0.0284756	RNF34
10419	ENSG00000189241	651.581	-0.24434	0.111597	-2.18948	0.0285617	TSPYL1
8780	ENSG00000171865	404.931	-0.26319	0.120212	-2.18937	0.0285698	RNASEH1
10649	ENSG00000197299	66.2809	0.512081	0.233896	2.18936	0.0285709	BLM
3505	ENSG00000118246	470.49	0.27337	0.124864	2.18934	0.0285724	FASTKD2
3584	ENSG00000119408	1366.17	0.239027	0.109182	2.18925	0.0285789	NEK6
3834	ENSG00000122390	885.873	-0.236786	0.108206	-2.18828	0.0286491	NAA60
7659	ENSG00000164024	534.645	0.273771	0.125121	2.18805	0.028666	METAP1
10197	ENSG00000186625	315.968	-0.306477	0.140076	-2.18793	0.0286745	KATNA1
348	ENSG00000028310	512.913	-0.219038	0.100128	-2.18758	0.0287002	BRD9
8249	ENSG00000167785	174.761	0.34481	0.157629	2.18748	0.0287076	ZNF558
12825	ENSG00000267365	22.4895	-1.22472	0.559878	-2.18748	0.0287079	KCNJ2-AS1
5032	ENSG00000135482	222.557	-0.417279	0.190769	-2.18736	0.0287165	ZC3H10
5066	ENSG00000135749	43.9806	0.615405	0.281404	2.18691	0.0287491	PCNX2
4817	ENSG00000133657	7673.12	-0.354582	0.162152	-2.18673	0.028762	ATP13A3
6030	ENSG00000144231	385.122	-0.320643	0.146658	-2.18633	0.0287914	POLR2D
12516	ENSG00000257103	1824.2	0.212022	0.0970242	2.18524	0.0288709	LSM14A
1692	ENSG00000100345	20781.3	0.25256	0.1156	2.18477	0.0289054	MYH9
12552	ENSG00000258311	13.8571	-1.00438	0.460147	-2.18274	0.0290548
5151	ENSG00000136270	901.58	0.281652	0.12906	2.18233	0.029085	TBRG4
6425	ENSG00000149262	386.454	0.237398	0.108815	2.18166	0.0291345	INTS4
3293	ENSG00000115956	67213.9	-0.404074	0.185218	-2.18162	0.0291379	PLEK
8885	ENSG00000172795	1499.03	-0.32771	0.150268	-2.18084	0.0291952	DCP2
10114	ENSG00000185875	19.7262	0.868144	0.39822	2.18006	0.0292527	THNSL1
1784	ENSG00000100813	4414.37	0.231831	0.106367	2.17954	0.0292912	ACIN1
4825	ENSG00000133740	31.5128	0.837004	0.384081	2.17924	0.0293141	E2F5
7817	ENSG00000164951	615.564	-0.350575	0.160884	-2.17906	0.0293275	PDP1
8236	ENSG00000167711	62.4529	0.577719	0.265152	2.17882	0.0293448	SERPINF2
12826	ENSG00000267369	36.5109	-0.715587	0.328598	-2.1777	0.0294284
9002	ENSG00000173812	13458.7	-0.303704	0.139478	-2.17743	0.0294483	EIF1
9470	ENSG00000178935	56.367	-0.689812	0.317068	-2.1756	0.0295854	ZNF552
12581	ENSG00000259005	11.7984	1.1316	0.520138	2.17557	0.0295873
4176	ENSG00000126216	607.985	0.233953	0.107551	2.17528	0.0296088	TUBGCP3
9418	ENSG00000178202	826.675	0.249284	0.114688	2.17357	0.0297371	KDELC2
6551	ENSG00000151366	145.83	-0.413699	0.190418	-2.17258	0.0298119	NDUFC2
1716	ENSG00000100413	263.367	-0.315487	0.14524	-2.17217	0.0298426	POLR3H
13064	ENSG00000273382	8.81396	-1.22566	0.564265	-2.17213	0.0298459
5954	ENSG00000143570	18.7908	-0.883813	0.406938	-2.17186	0.0298663	SLC39A1
5897	ENSG00000143258	193.042	0.378621	0.174344	2.1717	0.0298786	USP21
11822	ENSG00000232593	70.8432	0.42906	0.19757	2.17169	0.0298788	KANTR
7260	ENSG00000160791	7786.74	-0.42458	0.195555	-2.17115	0.0299196	CCR5
5068	ENSG00000135766	374.077	0.332762	0.153298	2.17069	0.0299546	EGLN1
5738	ENSG00000141447	1477.09	0.192738	0.0887994	2.17049	0.0299701	OSBPL1A
7698	ENSG00000164162	138.349	0.434311	0.200143	2.17	0.0300069	ANAPC10
1104	ENSG00000079819	1077.88	0.276508	0.127466	2.16927	0.0300621	EPB41L2
2007	ENSG00000102870	339.013	-0.396481	0.182827	-2.16862	0.0301119	ZNF629
881	ENSG00000072071	100.366	-0.498167	0.229719	-2.1686	0.0301134	ADGRL1
115	ENSG00000007047	535.494	0.286629	0.132199	2.16816	0.0301465	MARK4
13055	ENSG00000273295	15.1929	-1.07535	0.496105	-2.16759	0.0301903
5405	ENSG00000138172	467.186	0.389017	0.179476	2.16751	0.0301957	CALHM2
7644	ENSG00000163946	1102.05	0.264635	0.122099	2.16738	0.0302057	TASOR
4226	ENSG00000126861	12.6668	1.08948	0.502766	2.16697	0.0302375	OMG
11539	ENSG00000224660	188.422	0.467004	0.215538	2.16669	0.0302584	SH3BP5-AS1
11665	ENSG00000228079	28.8199	-1.58361	0.731248	-2.16563	0.0303398
12860	ENSG00000268362	27.8089	-0.731352	0.337963	-2.164	0.0304644
2976	ENSG00000112473	2419.34	-0.259308	0.119853	-2.16355	0.0304989	SLC39A7
9701	ENSG00000181894	99.2951	-0.48436	0.223965	-2.16266	0.0305672	ZNF329
12524	ENSG00000257354	64.2455	-0.882232	0.40819	-2.16132	0.0306703
10354	ENSG00000188596	10.9864	2.65728	1.2296	2.1611	0.0306876	CFAP54
1004	ENSG00000076201	1557.86	0.308687	0.142867	2.16066	0.0307213	PTPN23
8878	ENSG00000172757	21128.2	-0.173052	0.0801204	-2.1599	0.0307804	CFL1
3612	ENSG00000119669	669.101	-0.403907	0.187012	-2.15979	0.0307891	IRF2BPL
10794	ENSG00000198218	1730.59	0.237128	0.109808	2.15949	0.0308124	QRICH1
12934	ENSG00000270379	19.2861	-1.74697	0.809062	-2.15925	0.0308311	HEATR9
10882	ENSG00000198736	898.501	-0.28546	0.132224	-2.15892	0.0308567	MSRB1
12036	ENSG00000238164	137.436	0.488297	0.226181	2.15887	0.0308601	TNFRSF14-AS1
12355	ENSG00000251136	197.867	-0.587949	0.272345	-2.15884	0.0308624
2638	ENSG00000108773	334.594	0.361458	0.167563	2.15715	0.030994	KAT2A
8852	ENSG00000172530	514.886	0.429209	0.198995	2.15688	0.031015	BANP
12863	ENSG00000268471	19.5523	-0.757879	0.351396	-2.15677	0.0310237	MIR4453HG
12747	ENSG00000264364	737.862	-0.230884	0.107083	-2.15612	0.0310743	DYNLL2
1363	ENSG00000089094	1171.48	0.357077	0.165613	2.15609	0.0310767	KDM2B
10806	ENSG00000198301	894.701	0.222953	0.103436	2.15548	0.0311241	SDAD1
2448	ENSG00000106603	563.057	-0.321276	0.149073	-2.15516	0.0311495	COA1
1370	ENSG00000089195	256.636	-0.277665	0.128898	-2.15415	0.0312287	TRMT6
10126	ENSG00000185963	1196.95	-0.193068	0.0896616	-2.1533	0.0312951	BICD2
9629	ENSG00000180901	460.999	-0.286981	0.133288	-2.15308	0.031312	KCTD2
3581	ENSG00000119401	77.8757	0.831704	0.386338	2.15279	0.0313353	TRIM32
757	ENSG00000067248	744.894	0.201354	0.0935617	2.1521	0.0313898	DHX29
9580	ENSG00000180198	272.72	0.338709	0.157395	2.15197	0.0313998	RCC1
9401	ENSG00000178028	463.078	0.277572	0.129041	2.15103	0.031474	DMAP1
311	ENSG00000023516	1272.02	0.301673	0.140257	2.15087	0.0314868	AKAP11
7691	ENSG00000164118	77.2232	0.449716	0.20912	2.15052	0.0315141	CEP44
739	ENSG00000066827	181.899	0.330407	0.15366	2.15024	0.031536	ZFAT
7462	ENSG00000162946	635.219	0.399613	0.185878	2.14987	0.0315655	DISC1
12195	ENSG00000244405	339.118	-0.723512	0.336557	-2.14975	0.0315754	ETV5
9951	ENSG00000184465	37.885	0.613285	0.285383	2.14899	0.0316355	WDR27
9877	ENSG00000183688	74.1704	-0.547082	0.25461	-2.14871	0.0316576	RFLNB
11008	ENSG00000204178	576.865	-0.227551	0.106003	-2.14666	0.0318204	MACO1
2347	ENSG00000105711	538.804	-0.456847	0.21285	-2.14634	0.0318461	SCN1B
4241	ENSG00000127124	2178.9	-0.885299	0.412581	-2.14576	0.0318921	HIVEP3
2836	ENSG00000111224	881.533	0.226395	0.105528	2.14536	0.031924	PARP11
7587	ENSG00000163684	228.234	-0.385977	0.179936	-2.14508	0.0319464	RPP14
5099	ENSG00000135953	88.2709	-0.513856	0.23975	-2.1433	0.0320889	MFSD9
11081	ENSG00000204599	236.992	-0.286713	0.133898	-2.14127	0.0322523	TRIM39
977	ENSG00000075391	256.744	0.633023	0.29581	2.13996	0.0323576	RASAL2
9526	ENSG00000179562	862.847	-0.293776	0.137289	-2.13983	0.0323685	GCC1
1960	ENSG00000102181	2686.38	-0.25894	0.121062	-2.13891	0.0324426	CD99L2
12426	ENSG00000254554	13.8199	-1.83304	0.857	-2.1389	0.0324436
4089	ENSG00000125510	40.7685	0.725842	0.339459	2.13823	0.0324982	OPRL1
12625	ENSG00000260121	15.087	1.13609	0.531363	2.13806	0.0325119
8110	ENSG00000166920	6428.97	-0.54798	0.256309	-2.13797	0.0325194	C15orf48
5561	ENSG00000139624	869.848	-0.198126	0.092675	-2.13786	0.0325281	CERS5
8108	ENSG00000166912	1072.25	0.251914	0.117851	2.13757	0.0325518	MTMR10
10610	ENSG00000197046	99.853	0.40558	0.189787	2.13703	0.0325956	SIGLEC15
6617	ENSG00000152213	335.261	0.254008	0.118957	2.13529	0.0327375	ARL11
7941	ENSG00000165804	122.436	-0.349068	0.16348	-2.13524	0.0327412	ZNF219
503	ENSG00000050344	978.012	-0.347249	0.162659	-2.13482	0.0327754	NFE2L3
11244	ENSG00000213281	3735.44	-0.181502	0.0850337	-2.13447	0.0328044	NRAS
1017	ENSG00000076650	182.867	0.351401	0.164639	2.13437	0.0328124	GPATCH1
12429	ENSG00000254635	369.591	-0.27515	0.128915	-2.13435	0.0328141	WAC-AS1
6783	ENSG00000154655	129.122	0.347107	0.162699	2.13343	0.0328893	L3MBTL4
12032	ENSG00000238057	42.3839	-0.775002	0.363375	-2.13279	0.0329423	ZEB2-AS1
11025	ENSG00000204282	59.1513	-0.493664	0.231796	-2.12973	0.0331936	TNRC6C-AS1
9321	ENSG00000177302	785.797	0.276416	0.129814	2.12933	0.0332269	TOP3A
4952	ENSG00000134884	827.494	-0.257617	0.121017	-2.12877	0.0332737	ARGLU1
11823	ENSG00000232618	11.5728	-2.61271	1.2278	-2.12797	0.0333396
10529	ENSG00000196588	1362.81	0.353385	0.166126	2.12721	0.0334026	MRTFA
1834	ENSG00000101158	1156.12	-0.20732	0.0974661	-2.1271	0.0334118	NELFCD
1712	ENSG00000100401	1376.84	0.21082	0.0991142	2.12704	0.0334164	RANGAP1
9366	ENSG00000177697	969.72	-0.203737	0.0958076	-2.12653	0.0334595	CD151
3797	ENSG00000121864	253.996	0.326243	0.153417	2.12652	0.03346	ZNF639
11016	ENSG00000204237	101.297	-0.502011	0.236202	-2.12535	0.0335577	OXLD1
854	ENSG00000070961	7366.15	-0.57323	0.269737	-2.12515	0.0335745	ATP2B1
3976	ENSG00000124201	24259.9	-0.229341	0.107945	-2.12461	0.0336188	ZNFX1
10013	ENSG00000185049	401.52	0.376451	0.177267	2.12364	0.0337002	NELFA
10855	ENSG00000198598	38.8333	0.623394	0.293565	2.12353	0.0337096	MMP17
6929	ENSG00000156738	37.0643	0.728498	0.343351	2.12173	0.0338602	MS4A1
8688	ENSG00000171161	1384.21	0.185863	0.0876323	2.12094	0.033927	ZNF672
3495	ENSG00000118007	695.564	0.236355	0.11144	2.12091	0.0339292	STAG1
10064	ENSG00000185453	49.5121	0.672197	0.316979	2.12064	0.0339524	ZSWIM9
5410	ENSG00000138190	393.523	0.360175	0.169933	2.11951	0.0340475	EXOC6
12027	ENSG00000237988	1897.41	-0.85571	0.403765	-2.11933	0.0340628	OR2I1P
2578	ENSG00000108256	2195.72	-0.291722	0.137651	-2.1193	0.0340654	NUFIP2
2364	ENSG00000105829	482.279	0.221616	0.104651	2.11767	0.0342032	BET1
1734	ENSG00000100485	788.384	-0.370927	0.175197	-2.1172	0.0342432	SOS2
8724	ENSG00000171467	733.022	0.311821	0.147297	2.11695	0.0342637	ZNF318
6928	ENSG00000156735	219.575	0.279742	0.132177	2.11641	0.0343096	BAG4
3601	ENSG00000119574	161.782	-0.401267	0.189658	-2.11574	0.0343666	ZBTB45
10258	ENSG00000187554	148.997	0.522132	0.246831	2.11534	0.034401	TLR5
11859	ENSG00000233621	239.189	-0.501197	0.236937	-2.11532	0.0344026	LINC01137
12472	ENSG00000255521	26.3165	-1.52563	0.721601	-2.11422	0.0344962
4318	ENSG00000128335	8526.68	-0.264373	0.125136	-2.11268	0.0346281	APOL2
9415	ENSG00000178177	300.593	0.359134	0.170023	2.11227	0.0346632	LCORL
8848	ENSG00000172466	1393.62	0.193515	0.0916159	2.11224	0.034666	ZNF24
8539	ENSG00000169951	92.5074	-0.447127	0.211695	-2.11212	0.034676	ZNF764
10771	ENSG00000198087	1189.83	0.401147	0.190093	2.11027	0.0348349	CD2AP
5961	ENSG00000143624	1472.55	0.184487	0.0874433	2.10979	0.0348761	INTS3
2155	ENSG00000104343	458.072	0.335561	0.159056	2.10971	0.0348837	UBE2W
9351	ENSG00000177595	96.0156	0.405265	0.192102	2.10963	0.0348904	PIDD1
12962	ENSG00000271605	899.023	-0.231221	0.10967	-2.10834	0.0350016	MILR1
5544	ENSG00000139437	229.24	0.345242	0.163802	2.10767	0.0350592	TCHP
5154	ENSG00000136274	14.438	-3.0362	1.44084	-2.10724	0.0350965	NACAD
8965	ENSG00000173457	332.739	-0.304364	0.144465	-2.10683	0.0351324	PPP1R14B
4215	ENSG00000126775	342.314	0.260483	0.123647	2.10667	0.0351466	ATG14
3303	ENSG00000116017	4360.22	-0.262978	0.124834	-2.10661	0.0351513	ARID3A
6266	ENSG00000147202	961.829	0.252971	0.12009	2.10651	0.0351604	DIAPH2
11910	ENSG00000234981	30.0668	-1.18543	0.562919	-2.10587	0.0352159
8972	ENSG00000173517	1890.17	0.341604	0.162219	2.10582	0.0352199	PEAK1
6161	ENSG00000145901	18311	-0.427993	0.203286	-2.10537	0.0352592	TNIP1
4617	ENSG00000131669	19556.6	-0.364941	0.173361	-2.1051	0.0352828	NINJ1
636	ENSG00000063046	1581.52	0.269168	0.127895	2.10459	0.0353267	EIF4B
43	ENSG00000004766	534.352	0.274146	0.130281	2.10427	0.0353548	VPS50
12707	ENSG00000261884	95.4674	-0.564399	0.268224	-2.10421	0.0353605
8682	ENSG00000171135	360.627	-0.311295	0.147952	-2.10403	0.035376	JAGN1
554	ENSG00000055070	3918.58	-0.223912	0.106441	-2.10363	0.035411	SZRD1
8863	ENSG00000172613	588.961	0.245106	0.116518	2.1036	0.0354136	RAD9A
2761	ENSG00000110218	1409.87	-0.283375	0.134764	-2.10275	0.0354878	PANX1
12092	ENSG00000240849	905.482	0.307632	0.146308	2.10263	0.0354983	TMEM189
12225	ENSG00000245910	206.645	0.380486	0.181015	2.10196	0.0355569	SNHG6
13360	ENSG00000282608	41.6416	0.689509	0.328143	2.10125	0.0356192	ADORA3
5494	ENSG00000138821	3280.37	-0.522092	0.248484	-2.10111	0.0356313	SLC39A8
4077	ENSG00000125449	131.222	-0.368806	0.175551	-2.10085	0.0356539	ARMC7
10415	ENSG00000189195	23.8681	0.946547	0.450557	2.10084	0.0356552	BTBD8
10778	ENSG00000198131	68.9593	-0.45572	0.217079	-2.09933	0.035788	ZNF544
9055	ENSG00000174365	57.0666	-0.486798	0.231946	-2.09876	0.0358382	SNHG11
10488	ENSG00000196387	324.124	-0.297729	0.141904	-2.09811	0.0358956	ZNF140
9614	ENSG00000180747	43.8288	0.650634	0.310293	2.09684	0.0360079	SMG1P3
10984	ENSG00000203880	223.433	0.362988	0.17317	2.09613	0.0360703	PCMTD2
7011	ENSG00000157881	391.419	0.312112	0.148939	2.09556	0.0361209	PANK4
6430	ENSG00000149308	782.234	0.330555	0.157755	2.09537	0.0361385	NPAT
5036	ENSG00000135521	222.718	0.316135	0.150889	2.09515	0.0361577	LTV1
10463	ENSG00000196247	109.92	-0.650932	0.310689	-2.09513	0.0361596	ZNF107
1173	ENSG00000083093	394.21	0.363149	0.173351	2.09487	0.0361821	PALB2
7402	ENSG00000162600	111.291	0.479895	0.229152	2.09423	0.0362398	OMA1
12596	ENSG00000259529	37.0757	-0.637808	0.30463	-2.09372	0.0362854
7597	ENSG00000163734	13144.3	0.846737	0.404488	2.09335	0.0363177	CXCL3
4913	ENSG00000134504	12.1509	1.11821	0.534176	2.09333	0.0363195	KCTD1
10393	ENSG00000188994	418.695	0.366157	0.174966	2.09273	0.0363728	ZNF292
849	ENSG00000070814	1037.79	0.284406	0.135908	2.09264	0.0363812	TCOF1
8435	ENSG00000169087	497.956	0.401532	0.191937	2.092	0.0364386	HSPBAP1
10880	ENSG00000198728	1032.78	0.25825	0.123459	2.0918	0.0364568	LDB1
7	ENSG00000001084	2458.47	0.313239	0.14977	2.09147	0.036486	GCLC
3844	ENSG00000122512	94.6518	0.412206	0.197114	2.09121	0.0365096	PMS2
11935	ENSG00000235579	12.7585	1.64126	0.785099	2.09051	0.0365719
7561	ENSG00000163590	185.581	0.328777	0.157298	2.09015	0.0366039	PPM1L
8166	ENSG00000167302	191.988	0.312315	0.149428	2.09006	0.0366122	TEPSIN
12467	ENSG00000255423	49.029	-0.629797	0.301391	-2.08963	0.0366509	EBLN2
10849	ENSG00000198556	96.1661	-0.540006	0.258612	-2.0881	0.0367892	ZNF789
4462	ENSG00000130305	233.648	0.303262	0.145301	2.08713	0.0368762	NSUN5
5676	ENSG00000140750	3698.29	0.289341	0.138672	2.08652	0.0369319	ARHGAP17
10623	ENSG00000197119	110.032	0.397308	0.190476	2.08587	0.0369908	SLC25A29
3080	ENSG00000113749	717.62	0.495733	0.237703	2.08552	0.0370226	HRH2
2472	ENSG00000106803	2004.42	-0.229915	0.110275	-2.08492	0.0370761	SEC61B
10702	ENSG00000197647	16.7377	0.921957	0.442224	2.08482	0.0370859	ZNF433
5574	ENSG00000139679	1938.63	0.372091	0.178482	2.08475	0.0370917	LPAR6
3593	ENSG00000119509	295.431	0.22985	0.110313	2.08362	0.0371947	INVS
1985	ENSG00000102554	316.412	-0.609659	0.292599	-2.0836	0.0371968	KLF5
4492	ENSG00000130559	1046.7	0.257482	0.123614	2.08295	0.0372561	CAMSAP1
2936	ENSG00000112081	3535.79	-0.223474	0.107298	-2.08275	0.0372741	SRSF3
2633	ENSG00000108688	70.6015	-2.37507	1.14036	-2.08273	0.0372758	CCL7
4720	ENSG00000132604	400.241	0.244477	0.117446	2.08162	0.0373774	TERF2
2698	ENSG00000109458	233.5	0.503838	0.242074	2.08134	0.0374025	GAB1
11457	ENSG00000221886	14.0681	-1.05248	0.505684	-2.08129	0.0374073	ZBED8
10944	ENSG00000198924	116.375	0.374908	0.180212	2.08038	0.0374909	DCLRE1A
4808	ENSG00000133574	2024.78	0.370791	0.178237	2.08033	0.0374957	GIMAP4
1730	ENSG00000100461	2866.7	0.169431	0.0814703	2.07966	0.0375565	RBM23
13302	ENSG00000279946	42.4169	-0.862893	0.415007	-2.07922	0.0375967
12101	ENSG00000241058	122.604	0.386169	0.185788	2.07855	0.0376588	NSUN6
538	ENSG00000054118	4690.73	0.227	0.109254	2.07773	0.0377339	THRAP3
485	ENSG00000048991	680.859	0.204357	0.0983724	2.07739	0.037766	R3HDM1
29	ENSG00000003402	15922.9	-0.327282	0.157563	-2.07715	0.0377876	CFLAR
5824	ENSG00000142409	712.908	0.287207	0.138348	2.07597	0.0378965	ZNF787
2046	ENSG00000103126	916.013	0.248399	0.119697	2.07523	0.0379655	AXIN1
7456	ENSG00000162923	3548.88	0.21281	0.102592	2.07432	0.0380497	WDR26
12976	ENSG00000272072	12.0672	1.74594	0.841773	2.07412	0.0380684
10487	ENSG00000196378	41.5364	0.513532	0.247645	2.07366	0.0381106	ZNF34
5524	ENSG00000139233	199.823	-0.297129	0.143295	-2.07355	0.0381208	LLPH
8532	ENSG00000169896	4357.25	0.210644	0.101606	2.07315	0.0381581	ITGAM
3266	ENSG00000115738	1133.26	0.56979	0.274895	2.07276	0.038195	ID2
11315	ENSG00000213983	432.376	0.272101	0.131382	2.07107	0.0383521	AP1G2
11979	ENSG00000236859	21.7416	-0.749925	0.362151	-2.07075	0.0383819	NIFK-AS1
9823	ENSG00000183155	352.732	-0.230604	0.111371	-2.07061	0.0383957	RABIF
2087	ENSG00000103404	187.744	0.331605	0.160157	2.0705	0.0384053	USP31
2590	ENSG00000108389	1527.82	0.45992	0.22215	2.07032	0.0384228	MTMR4
4000	ENSG00000124444	65.7602	-0.469864	0.227042	-2.0695	0.0384991	ZNF576
6257	ENSG00000147133	819.924	0.211851	0.102379	2.06929	0.0385188	TAF1
13038	ENSG00000273033	65.5125	-0.566297	0.2737	-2.06904	0.038542	LINC02035
9275	ENSG00000176715	542.154	0.251878	0.121795	2.06805	0.0386356	ACSF3
9577	ENSG00000180155	16.1096	-0.905453	0.437935	-2.06755	0.0386822	LYNX1
11971	ENSG00000236567	35.7744	-0.831508	0.402339	-2.06669	0.0387637	TCF3P1
13307	ENSG00000280046	35.1733	-1.23368	0.596985	-2.06652	0.038779
11705	ENSG00000228863	21.4677	-1.06478	0.515765	-2.06447	0.038973
4565	ENSG00000131089	90.7359	-0.415664	0.201478	-2.06307	0.0391056	ARHGEF9
3150	ENSG00000114742	830.211	0.271678	0.131706	2.06276	0.0391354	WDR48
7796	ENSG00000164877	267.607	-0.511124	0.24793	-2.06157	0.039249	MICALL2
2852	ENSG00000111335	18013.1	0.139039	0.0674496	2.06137	0.0392677	OAS2
13085	ENSG00000274020	32.9576	-0.669378	0.324771	-2.06108	0.0392958	LINC01138
9234	ENSG00000176170	1676.23	-0.556938	0.270228	-2.061	0.0393035
10441	ENSG00000196150	45.9476	-0.652932	0.316959	-2.05999	0.0393994	ZNF250
9989	ENSG00000184897	884.3	0.339548	0.164876	2.05941	0.0394549	H1FX
12987	ENSG00000272273	12.902	-1.32002	0.641197	-2.05868	0.039525	IER3-AS1
8275	ENSG00000167981	57.358	-0.682323	0.331638	-2.05743	0.0396446	ZNF597
7573	ENSG00000163625	2083.11	0.236406	0.114929	2.05697	0.0396888	WDFY3
12257	ENSG00000247498	19.7694	0.74394	0.362005	2.05506	0.0398736	GPRC5D-AS1
11122	ENSG00000205189	1014.71	-0.266028	0.129518	-2.05398	0.0399774	ZBTB10
7530	ENSG00000163463	70.642	-0.653105	0.31798	-2.05392	0.0399836	KRTCAP2
13159	ENSG00000276337	16.5651	1.08049	0.526155	2.05357	0.0400176
9173	ENSG00000175489	1717.72	0.356169	0.173449	2.05346	0.0400282	LRRC25
8973	ENSG00000173530	28.8171	-0.743688	0.362242	-2.05301	0.0400714	TNFRSF10D
7337	ENSG00000161960	236.498	0.487889	0.237693	2.0526	0.0401112	EIF4A1
11189	ENSG00000206573	166.03	-0.521714	0.254215	-2.05226	0.0401448	THUMPD3-AS1
4025	ENSG00000124688	476.948	-0.31102	0.151567	-2.05202	0.0401673	MAD2L1BP
9375	ENSG00000177733	2229.01	-0.190621	0.0929101	-2.05168	0.0402012	HNRNPA0
1808	ENSG00000100982	866.013	0.286352	0.139571	2.05166	0.0402028	PCIF1
[truncated: 11,424 more rows]
