# Supplementary material for: Modulation of macrophage inflammatory function through selective inhibition of the epigenetic reader protein SP140
Source: BMC Biol. 2022 Aug 19;20:182. doi: 10.1186/s12915-022-01380-6 (PMC9392322; doi:10.1186/s12915-022-01380-6)
Supplement: Supplementary file 6 — Additional file 6: Table S6. Counts and summary statistics for RNA-seq data (GSK761-pretreated “M1” macrophages stimulated with 4h LPS (100 ng/mL) vs DMSO-pretreated “M1” macrophages stimulated with 4h LPS (100 ng/mL)). [file 12915_2022_1380_MOESM6_ESM.xlsx]

## Sheet: RNA-seq_GSK761BvsDMSO_4h LPS
	ENS	baseMean	log2FoldChange	lfcSE	stat	pvalue	hgnc_symbol
12152	ENSG00000174151	222.683	-2.01257	0.1597	-12.6022	2.05e-36	CYB561D1
4730	ENSG00000121060	4279.98	-1.4438	0.12504	-11.5467	7.67e-31	TRIM25
8450	ENSG00000150782	1052.73	-1.31641	0.119312	-11.0334	2.64e-28	IL18
32351	ENSG00000279117	678.158	-1.9045	0.183907	-10.3558	3.94e-25
22029	ENSG00000235027	327.85	3.02389	0.296859	10.1863	2.28e-24
27056	ENSG00000258441	115.291	-1.73494	0.172669	-10.0478	9.39e-24	LINC00641
28000	ENSG00000260898	257.77	-1.96	0.197311	-9.93359	2.97e-23	ADPGK-AS1
8292	ENSG00000148926	14240.7	-2.03761	0.207931	-9.79944	1.13e-22	ADM
2143	ENSG00000100422	453.676	-1.00507	0.109342	-9.19198	3.86e-20	CERK
15069	ENSG00000197858	961.934	-0.962123	0.104816	-9.17915	4.35e-20	GPAA1
28898	ENSG00000265206	267.307	-1.64096	0.180428	-9.0948	9.48e-20
9783	ENSG00000162783	3887.11	-1.33237	0.15499	-8.59651	8.22e-18	IER5
2885	ENSG00000105429	439.944	-1.263	0.146976	-8.59325	8.45e-18	MEGF8
18349	ENSG00000223547	207.302	2.23428	0.262135	8.5234	1.55e-17	ZNF844
6608	ENSG00000136244	8474.01	-3.84118	0.455242	-8.43767	3.24e-17	IL6
10269	ENSG00000164631	237.966	1.65516	0.198471	8.3396	7.45e-17	ZNF12
21887	ENSG00000234518	162.907	-1.92152	0.230454	-8.33798	7.56e-17	PTGES3P1
11210	ENSG00000169018	1733.31	1.04162	0.125032	8.33077	8.03e-17	FEM1B
2071	ENSG00000100241	1447.39	-1.12909	0.136281	-8.28503	1.18e-16	SBF1
14142	ENSG00000186594	1029.98	-1.72953	0.209462	-8.25698	1.49e-16	MIR22HG
21951	ENSG00000234741	149.552	1.34703	0.164285	8.19934	2.42e-16	GAS5
16200	ENSG00000205189	1014.71	-1.03925	0.127131	-8.1746	2.97e-16	ZBTB10
12504	ENSG00000176438	2322.07	-0.914908	0.112085	-8.16262	3.28e-16	SYNE3
14946	ENSG00000197329	18792.4	-2.00162	0.250901	-7.97773	1.49e-15	PELI1
4711	ENSG00000120889	2048.43	-0.869854	0.10938	-7.95258	1.83e-15	TNFRSF10B
2313	ENSG00000101265	3586.23	-0.714105	0.0898218	-7.95023	1.86e-15	RASSF2
18132	ENSG00000221949	88.4773	-2.6167	0.333692	-7.84167	4.45e-15	LINC01465
1734	ENSG00000090104	774.231	2.09245	0.270542	7.73427	1.04e-14	RGS1
10332	ENSG00000164920	166.942	-3.08833	0.403443	-7.65494	1.93e-14	OSR2
11395	ENSG00000169991	308.033	-1.24435	0.162565	-7.65452	1.94e-14	IFFO2
15240	ENSG00000198551	160.878	2.24284	0.294355	7.61952	2.55e-14	ZNF627
1224	ENSG00000075618	2079.66	-1.70439	0.225752	-7.54984	4.36e-14	FSCN1
18165	ENSG00000222047	50.8237	2.32375	0.308627	7.52929	5.1e-14	C10orf55
9453	ENSG00000160285	7247.89	-0.933549	0.125972	-7.41077	1.26e-13	LSS
25280	ENSG00000251230	221.216	-2.86486	0.387911	-7.38535	1.52e-13	MIR3945HG
14883	ENSG00000197063	3035.32	-0.813785	0.110298	-7.37806	1.61e-13	MAFG
12560	ENSG00000176871	3537.33	-0.780736	0.105905	-7.37203	1.68e-13	WSB2
5812	ENSG00000130939	878.142	-0.750138	0.101774	-7.37063	1.7e-13	UBE4B
11775	ENSG00000171970	50.2632	2.84687	0.386269	7.37017	1.7e-13	ZNF57
536	ENSG00000042062	104.839	-2.68341	0.364341	-7.36512	1.77e-13	RIPOR3
8587	ENSG00000152102	1366.52	-0.90803	0.123896	-7.329	2.32e-13	FAM168B
16077	ENSG00000204569	1942.05	-0.923431	0.126016	-7.32791	2.34e-13	PPP1R10
20301	ENSG00000229677	97.0384	-2.90931	0.397388	-7.32107	2.46e-13
14662	ENSG00000196214	260.719	1.57284	0.216788	7.25519	4.01e-13	ZNF766
10582	ENSG00000166135	1357.61	-0.782189	0.110333	-7.08933	1.35e-12	HIF1AN
10451	ENSG00000165494	1730.61	-0.692495	0.0986977	-7.01632	2.28e-12	PCF11
6647	ENSG00000136527	2840.17	-0.693019	0.0989226	-7.00567	2.46e-12	TRA2B
4977	ENSG00000123700	2921.8	-1.68799	0.240991	-7.00438	2.48e-12	KCNJ2
4459	ENSG00000118655	408.782	1.09503	0.157059	6.97212	3.12e-12	DCLRE1B
2508	ENSG00000102794	11368.4	-3.4729	0.499718	-6.94971	3.66e-12	ACOD1
1682	ENSG00000089057	4119.9	-0.686458	0.0989322	-6.93867	3.96e-12	SLC23A2
449	ENSG00000031003	742.725	-1.07013	0.15541	-6.88585	5.74e-12	FAM13B
4690	ENSG00000120709	1134.43	-0.706498	0.102938	-6.86333	6.73e-12	FAM53C
27092	ENSG00000258521	300.473	-1.48639	0.221111	-6.72238	1.79e-11
4530	ENSG00000119487	2604.44	-0.547757	0.0816782	-6.70628	2e-11	MAPKAP1
4222	ENSG00000116514	20407.3	-1.037	0.15464	-6.70589	2e-11	RNF19B
2206	ENSG00000100664	5540.91	-1.05176	0.157521	-6.67698	2.44e-11	EIF5
466	ENSG00000033627	4241.61	-0.86808	0.130088	-6.67304	2.51e-11	ATP6V0A1
2990	ENSG00000105939	12653.8	-1.73724	0.260756	-6.66234	2.7e-11	ZC3HAV1
10484	ENSG00000165655	370.598	-1.96837	0.295607	-6.65873	2.76e-11	ZNF503
22450	ENSG00000236383	426.48	-1.28088	0.192618	-6.64984	2.93e-11	CCDC200
10537	ENSG00000165891	99.1681	-2.41181	0.362906	-6.64583	3.02e-11	E2F7
11506	ENSG00000170542	8810.72	-1.46815	0.221484	-6.6287	3.39e-11	SERPINB9
7608	ENSG00000143322	5655.24	-1.60723	0.243673	-6.59586	4.23e-11	ABL2
8362	ENSG00000149564	0.456306	31.1971	4.82966	6.45948	1.05e-10	ESAM
2714	ENSG00000104447	684.48	0.70274	0.108807	6.45858	1.06e-10	TRPS1
955	ENSG00000068024	699.699	-0.953903	0.148222	-6.43562	1.23e-10	HDAC4
8416	ENSG00000150403	794.339	-0.839347	0.131734	-6.37154	1.87e-10	TMCO3
12368	ENSG00000175538	444.197	1.02621	0.161332	6.36088	2.01e-10	KCNE3
8013	ENSG00000146232	4747.14	-0.860964	0.135935	-6.33365	2.39e-10	NFKBIE
562	ENSG00000047056	731.912	-0.674213	0.106454	-6.33337	2.4e-10	WDR37
7347	ENSG00000141219	252.021	0.839013	0.133064	6.30535	2.88e-10	C17orf80
3743	ENSG00000112339	434.896	-0.890858	0.141394	-6.30052	2.97e-10	HBS1L
15885	ENSG00000203709	1321.28	-1.495	0.237727	-6.28873	3.2e-10	MIR29B2CHG
4219	ENSG00000116478	1136.44	-0.612035	0.0982261	-6.23088	4.64e-10	HDAC1
12059	ENSG00000173559	6543.24	-1.04053	0.167062	-6.2284	4.71e-10	NABP1
13854	ENSG00000185112	47.1076	-2.39093	0.38434	-6.22086	4.94e-10	FAM43A
27745	ENSG00000260196	401.259	-1.57511	0.253282	-6.2188	5.01e-10
2826	ENSG00000105176	713.821	-0.662246	0.107109	-6.1829	6.29e-10	URI1
4670	ENSG00000120616	700.515	0.738058	0.119941	6.15352	7.58e-10	EPC1
6764	ENSG00000137193	5072.26	1.1305	0.18486	6.11543	9.63e-10	PIM1
11685	ENSG00000171522	11599.8	-1.23691	0.202452	-6.10965	9.98e-10	PTGER4
8131	ENSG00000147416	23216.1	-0.631453	0.103578	-6.09639	1.08e-09	ATP6V1B2
13612	ENSG00000183741	2560.63	-1.26633	0.207935	-6.09006	1.13e-09	CBX6
4753	ENSG00000121380	1197.56	-1.77403	0.292141	-6.07253	1.26e-09	BCL2L14
25271	ENSG00000251194	54.695	-1.91713	0.316647	-6.05447	1.41e-09
7037	ENSG00000138764	645.666	0.917533	0.151811	6.04391	1.5e-09	CCNG2
7551	ENSG00000142961	2153.32	-0.901626	0.151682	-5.9442	2.78e-09	MOB3C
4016	ENSG00000115008	4550.81	-2.54955	0.429384	-5.93769	2.89e-09	IL1A
14591	ENSG00000189266	1130.99	-0.863499	0.1457	-5.92656	3.09e-09	PNRC2
5167	ENSG00000125430	3895.87	-1.29783	0.221081	-5.87036	4.35e-09	HS3ST3B1
5026	ENSG00000124193	1868.75	-0.450804	0.0770746	-5.84893	4.95e-09	SRSF6
14980	ENSG00000197483	79.3743	1.53235	0.263004	5.82632	5.67e-09	ZNF628
2204	ENSG00000100650	5093.11	-0.590762	0.101396	-5.82629	5.67e-09	SRSF5
1951	ENSG00000099622	2022.77	-0.680481	0.116827	-5.82467	5.72e-09	CIRBP
4597	ENSG00000119906	900.619	0.707676	0.121633	5.8181	5.95e-09	SLF2
1338	ENSG00000078804	3185.89	-1.42305	0.24461	-5.81763	5.97e-09	TP53INP2
20249	ENSG00000229512	57.8146	2.64961	0.455935	5.81137	6.2e-09
9139	ENSG00000157593	783.438	-0.851875	0.1467	-5.80692	6.36e-09	SLC35B2
3223	ENSG00000107968	6589.34	-0.950336	0.164392	-5.78091	7.43e-09	MAP3K8
3377	ENSG00000109189	148.882	-1.08353	0.187468	-5.77982	7.48e-09	USP46
1559	ENSG00000086062	13681.2	-0.816578	0.141775	-5.75966	8.43e-09	B4GALT1
5865	ENSG00000131323	3281.03	-0.583213	0.101419	-5.75054	8.9e-09	TRAF3
12292	ENSG00000175104	396.96	0.889106	0.154943	5.73829	9.56e-09	TRAF6
3540	ENSG00000110917	3977.83	-0.80778	0.140903	-5.73289	9.87e-09	MLEC
28267	ENSG00000261618	245.19	-1.99869	0.350839	-5.69687	1.22e-08	LINC02605
26418	ENSG00000255521	26.3165	-3.3876	0.59496	-5.69383	1.24e-08
19527	ENSG00000227199	73.0833	-1.41344	0.250721	-5.63751	1.73e-08	ST7-AS1
9130	ENSG00000157514	1022.96	1.27304	0.226809	5.61281	1.99e-08	TSC22D3
15367	ENSG00000198894	354.928	0.797863	0.142707	5.59091	2.26e-08	CIPC
12433	ENSG00000175970	56.7429	-1.96732	0.352592	-5.5796	2.41e-08	UNC119B
10038	ENSG00000163788	490.197	0.726414	0.130204	5.57904	2.42e-08	SNRK
9256	ENSG00000158669	1774.66	-0.51425	0.092256	-5.57416	2.49e-08	GPAT4
3706	ENSG00000112146	702.608	-0.838709	0.150698	-5.56551	2.61e-08	FBXO9
14394	ENSG00000188211	1961.92	-1.27115	0.228921	-5.55281	2.81e-08	NCR3LG1
9655	ENSG00000162139	1581.27	-0.872204	0.157115	-5.55137	2.83e-08	NEU3
2952	ENSG00000105711	538.804	-1.15478	0.208094	-5.54932	2.87e-08	SCN1B
3582	ENSG00000111276	912.97	1.24606	0.224777	5.54355	2.96e-08	CDKN1B
12193	ENSG00000174456	96.6838	1.13892	0.20553	5.54137	3e-08	C12orf76
5806	ENSG00000130844	920.858	2.54488	0.460261	5.52922	3.22e-08	ZNF331
7906	ENSG00000145365	1032.55	-0.886397	0.160492	-5.52301	3.33e-08	TIFA
9703	ENSG00000162461	65.3324	-1.53894	0.278785	-5.52016	3.39e-08	SLC25A34
10177	ENSG00000164188	84.8888	-3.20768	0.581319	-5.51794	3.43e-08	RANBP3L
390	ENSG00000023445	4908.94	-0.799935	0.145083	-5.51364	3.51e-08	BIRC3
14058	ENSG00000186130	162.101	1.06766	0.193804	5.509	3.61e-08	ZBTB6
1519	ENSG00000084774	754.493	-0.777704	0.141616	-5.49163	3.98e-08	CAD
14887	ENSG00000197081	49596	-0.771417	0.141123	-5.46628	4.6e-08	IGF2R
1326	ENSG00000078401	857.768	-1.43029	0.262056	-5.45796	4.82e-08	EDN1
27422	ENSG00000259374	18.1535	-2.99861	0.552936	-5.42306	5.86e-08	NDUFB4P11
9735	ENSG00000162616	651.091	-2.20197	0.406197	-5.42095	5.93e-08	DNAJB4
3545	ENSG00000110944	1162.97	-1.44163	0.265938	-5.42091	5.93e-08	IL23A
6818	ENSG00000137507	194.654	-1.58412	0.292722	-5.41168	6.24e-08	LRRC32
26005	ENSG00000254287	257.089	1.38117	0.255439	5.40704	6.41e-08
13356	ENSG00000182310	105.478	-1.32091	0.244427	-5.40408	6.51e-08	SPACA6
594	ENSG00000048649	1316.01	0.447292	0.083345	5.36675	8.02e-08	RSF1
2951	ENSG00000105708	58.9665	2.07112	0.386262	5.36195	8.23e-08	ZNF14
8182	ENSG00000147854	293.755	0.7723	0.144408	5.34803	8.89e-08	UHRF2
9101	ENSG00000157240	2663.29	-0.879366	0.164551	-5.34404	9.09e-08	FZD1
16010	ENSG00000204305	115.376	-1.34812	0.252352	-5.34223	9.18e-08	AGER
3400	ENSG00000109572	1045.46	-0.456193	0.0856963	-5.32337	1.02e-07	CLCN3
3082	ENSG00000106560	678.95	0.800583	0.151025	5.30099	1.15e-07	GIMAP2
12505	ENSG00000176444	797.172	0.783573	0.148193	5.28752	1.24e-07	CLK2
630	ENSG00000050730	2954.88	-3.40993	0.645005	-5.28667	1.25e-07	TNIP3
18150	ENSG00000222009	349.953	-1.49192	0.282405	-5.28291	1.27e-07	BTBD19
31790	ENSG00000276649	64.9193	-1.43748	0.272692	-5.27145	1.35e-07
11567	ENSG00000170903	404.976	0.719868	0.136821	5.26139	1.43e-07	MSANTD4
17286	ENSG00000213799	164.348	0.960919	0.183516	5.23617	1.64e-07	ZNF845
9688	ENSG00000162407	3506.94	0.835047	0.160664	5.19748	2.02e-07	PLPP3
10600	ENSG00000166188	129.119	1.32475	0.254967	5.19576	2.04e-07	ZNF319
4917	ENSG00000123130	2707.04	-0.634495	0.122913	-5.16214	2.44e-07	ACOT9
11062	ENSG00000168268	91.363	-1.23614	0.239548	-5.16031	2.47e-07	NT5DC2
13010	ENSG00000179886	55.5506	1.40884	0.273113	5.15844	2.49e-07	TIGD5
13871	ENSG00000185215	124358	-0.724582	0.140763	-5.14753	2.64e-07	TNFAIP2
29912	ENSG00000269667	63.7785	-1.97449	0.383709	-5.14579	2.66e-07
13288	ENSG00000181873	166.431	-0.787547	0.153457	-5.13203	2.87e-07	IBA57
284	ENSG00000011638	167.512	1.03037	0.201012	5.12592	2.96e-07	TMEM159
1327	ENSG00000078403	1072.85	0.62112	0.121277	5.1215	3.03e-07	MLLT10
3601	ENSG00000111412	1033.46	-0.580693	0.113482	-5.11707	3.1e-07	C12orf49
28221	ENSG00000261490	33.383	-2.0322	0.39785	-5.10795	3.26e-07
14871	ENSG00000197024	173.863	1.09655	0.21519	5.09574	3.47e-07	ZNF398
1691	ENSG00000089154	1970.06	-0.620352	0.122302	-5.07229	3.93e-07	GCN1
2588	ENSG00000103257	7425.21	-0.884192	0.174552	-5.0655	4.07e-07	SLC7A5
14954	ENSG00000197362	50.5605	1.71978	0.339547	5.06491	4.09e-07	ZNF786
5243	ENSG00000125845	323.139	-1.89213	0.374215	-5.05626	4.28e-07	BMP2
31662	ENSG00000275993	98.0618	1.69742	0.336409	5.0457	4.52e-07	SIK1B
4622	ENSG00000120071	957.544	0.768439	0.152398	5.04231	4.6e-07	KANSL1
11933	ENSG00000172845	1494.35	0.591249	0.117319	5.03968	4.66e-07	SP3
32053	ENSG00000277969	159.314	-1.44847	0.28755	-5.03728	4.72e-07
13387	ENSG00000182487	4121.33	-0.733939	0.146641	-5.00501	5.59e-07	NCF1B
9384	ENSG00000159792	280.472	-0.716218	0.143332	-4.99691	5.83e-07	PSKH1
11089	ENSG00000168386	34.5818	-2.00139	0.401047	-4.99041	6.03e-07	FILIP1L
1657	ENSG00000088812	1522.7	-0.490388	0.0982807	-4.98967	6.05e-07	ATRN
12878	ENSG00000178966	133.253	0.999665	0.200353	4.98952	6.05e-07	RMI1
5177	ENSG00000125462	75.3616	-2.19041	0.439076	-4.98868	6.08e-07	C1orf61
7149	ENSG00000139641	3613.64	-0.391114	0.0784491	-4.98558	6.18e-07	ESYT1
487	ENSG00000036257	1094.63	-0.639889	0.128356	-4.98528	6.19e-07	CUL3
5124	ENSG00000124813	171.942	-1.25026	0.251104	-4.97905	6.39e-07	RUNX2
1900	ENSG00000095951	2398.84	-1.14274	0.22967	-4.97555	6.51e-07	HIVEP1
8186	ENSG00000147883	239.561	-1.59721	0.321141	-4.97355	6.57e-07	CDKN2B
901	ENSG00000066422	320.171	0.873566	0.175671	4.97273	6.6e-07	ZBTB11
24419	ENSG00000245928	86.7119	-1.88032	0.378843	-4.96333	6.93e-07
334	ENSG00000015479	42.994	2.11083	0.426126	4.95352	7.29e-07	MATR3
13105	ENSG00000180530	1268.12	0.555934	0.112387	4.94661	7.55e-07	NRIP1
3772	ENSG00000112658	1472.68	-0.761844	0.15407	-4.94478	7.62e-07	SRF
31266	ENSG00000274211	223.35	-0.861626	0.174319	-4.94281	7.7e-07	SOCS7
10251	ENSG00000164548	1274.22	-0.500025	0.101199	-4.94101	7.77e-07	TRA2A
11813	ENSG00000172183	6777.75	-1.01387	0.205486	-4.93402	8.06e-07	ISG20
15125	ENSG00000198055	1219.12	-0.505902	0.102911	-4.9159	8.84e-07	GRK6
21638	ENSG00000233834	204.684	-1.0584	0.215439	-4.91275	8.98e-07
13256	ENSG00000181634	35129.3	-1.2309	0.251659	-4.89116	1e-06	TNFSF15
15162	ENSG00000198205	49.81	1.43778	0.294695	4.87886	1.07e-06	ZXDA
14179	ENSG00000186815	3323.15	-0.667446	0.137017	-4.87128	1.11e-06	TPCN1
15103	ENSG00000197976	1553.36	0.533179	0.109483	4.86995	1.12e-06	AKAP17A
5063	ENSG00000124422	1931.91	-0.55368	0.113748	-4.86762	1.13e-06	USP22
20906	ENSG00000231528	45.583	-1.31798	0.270855	-4.86599	1.14e-06	FAM225A
26667	ENSG00000256683	294.676	0.740727	0.152238	4.86557	1.14e-06	ZNF350
4970	ENSG00000123610	10561	-1.21123	0.249427	-4.85605	1.2e-06	TNFAIP6
10661	ENSG00000166439	559.425	0.807673	0.16678	4.84275	1.28e-06	RNF169
5020	ENSG00000124164	742.05	-0.496556	0.102561	-4.84157	1.29e-06	VAPB
11520	ENSG00000170631	77.9703	1.03892	0.214798	4.83676	1.32e-06	ZNF16
138	ENSG00000006652	1493.83	-0.754184	0.156431	-4.8212	1.43e-06	IFRD1
14874	ENSG00000197044	42.423	1.66036	0.344883	4.81427	1.48e-06	ZNF441
6817	ENSG00000137504	410.215	0.618431	0.128582	4.80961	1.51e-06	CREBZF
9780	ENSG00000162775	314.648	0.691554	0.143841	4.80777	1.53e-06	RBM15
7254	ENSG00000140471	393.468	0.682913	0.142152	4.8041	1.55e-06	LINS1
27892	ENSG00000260583	58.598	-3.70829	0.772281	-4.80173	1.57e-06
9328	ENSG00000159256	2012.19	0.466133	0.0970979	4.80066	1.58e-06	MORC3
14559	ENSG00000189067	31541.9	-0.624407	0.13014	-4.79795	1.6e-06	LITAF
12164	ENSG00000174238	4599.85	-0.401299	0.0837568	-4.79124	1.66e-06	PITPNA
9376	ENSG00000159720	7113.33	-0.286728	0.0599571	-4.78222	1.73e-06	ATP6V0D1
11093	ENSG00000168395	305.926	-0.551819	0.115483	-4.77836	1.77e-06	ING5
13084	ENSG00000180346	81.615	1.06831	0.223618	4.77736	1.78e-06	TIGD2
23504	ENSG00000240857	244.669	0.772425	0.161685	4.77735	1.78e-06	RDH14
7151	ENSG00000139645	1352.86	-0.732171	0.153302	-4.776	1.79e-06	ANKRD52
1488	ENSG00000083828	166.298	1.00349	0.210181	4.77442	1.8e-06	ZNF586
5153	ENSG00000125347	30011.6	-0.704341	0.147835	-4.76437	1.89e-06	IRF1
32758	ENSG00000280046	35.1733	-2.61091	0.548057	-4.76394	1.9e-06
24413	ENSG00000245848	851.275	0.839029	0.176162	4.76283	1.91e-06	CEBPA
12786	ENSG00000178234	1202.12	-0.526158	0.110741	-4.75124	2.02e-06	GALNT11
1870	ENSG00000095015	1162.27	1.00064	0.210624	4.75083	2.03e-06	MAP3K1
11527	ENSG00000170677	381.983	0.96457	0.203314	4.74423	2.09e-06	SOCS6
4989	ENSG00000123908	1200.07	-0.643997	0.135804	-4.74212	2.11e-06	AGO2
7158	ENSG00000139697	1189.73	-0.703835	0.148427	-4.74196	2.12e-06	SBNO1
6996	ENSG00000138600	3976.5	-0.758875	0.160132	-4.73905	2.15e-06	SPPL2A
395	ENSG00000023734	1357.67	-0.569829	0.120366	-4.73414	2.2e-06	STRAP
6529	ENSG00000135900	690.547	0.590868	0.124939	4.72926	2.25e-06	MRPL44
10909	ENSG00000167625	229.956	1.26528	0.267773	4.72518	2.3e-06	ZNF526
14025	ENSG00000185963	1196.95	-0.42519	0.0901211	-4.71798	2.38e-06	BICD2
4688	ENSG00000120705	3922.93	-0.647913	0.13737	-4.71657	2.4e-06	ETF1
4206	ENSG00000116273	238.054	1.46723	0.311431	4.71126	2.46e-06	PHF13
23977	ENSG00000243055	63.1997	1.56836	0.332998	4.70983	2.48e-06	GK-AS1
9518	ENSG00000160796	3060.99	-0.371339	0.0788703	-4.70823	2.5e-06	NBEAL2
4959	ENSG00000123505	3055.25	-0.701591	0.149181	-4.70294	2.56e-06	AMD1
2537	ENSG00000102974	996.211	0.637157	0.135597	4.69892	2.62e-06	CTCF
7914	ENSG00000145425	79.4048	1.45442	0.309839	4.69413	2.68e-06	RPS3A
202	ENSG00000008513	9804.45	-0.466733	0.0995174	-4.68996	2.73e-06	ST3GAL1
3267	ENSG00000108424	9403.96	-0.51746	0.110396	-4.68731	2.77e-06	KPNB1
3111	ENSG00000106771	739.606	-0.462572	0.0987364	-4.68492	2.8e-06	TMEM245
1019	ENSG00000070061	547.985	-0.499612	0.106694	-4.68265	2.83e-06	ELP1
14706	ENSG00000196378	41.5364	1.24072	0.265246	4.67762	2.9e-06	ZNF34
14877	ENSG00000197050	35.2492	1.51667	0.324574	4.67279	2.97e-06	ZNF420
13817	ENSG00000184956	29.0815	-1.9523	0.418024	-4.6703	3.01e-06	MUC6
3480	ENSG00000110324	58762	-0.839485	0.179753	-4.67021	3.01e-06	IL10RA
3993	ENSG00000114796	769.125	0.940074	0.201342	4.66904	3.03e-06	KLHL24
4806	ENSG00000121966	1911.41	1.77027	0.379182	4.66864	3.03e-06	CXCR4
6482	ENSG00000135604	7414.15	-0.693081	0.148498	-4.66728	3.05e-06	STX11
6642	ENSG00000136504	778.495	0.537288	0.115389	4.6563	3.22e-06	KAT7
5149	ENSG00000125257	400.953	-0.905222	0.194456	-4.65514	3.24e-06	ABCC4
4397	ENSG00000117906	160.527	-0.835978	0.179663	-4.65303	3.27e-06	RCN2
5190	ENSG00000125538	26503.8	-2.28273	0.490945	-4.64967	3.32e-06	IL1B
32208	ENSG00000278730	424.125	-0.609053	0.131585	-4.62858	3.68e-06
6235	ENSG00000134109	8744.85	-0.5582	0.120618	-4.62782	3.7e-06	EDEM1
5826	ENSG00000131023	737.74	0.508414	0.109925	4.6251	3.74e-06	LATS1
13611	ENSG00000183735	1824.85	-0.417969	0.0904766	-4.61964	3.84e-06	TBK1
1276	ENSG00000077150	13166.6	-0.725204	0.156998	-4.6192	3.85e-06	NFKB2
696	ENSG00000055917	1773.33	0.496914	0.107589	4.61863	3.86e-06	PUM2
6430	ENSG00000135362	235.194	0.959303	0.207912	4.61398	3.95e-06	PRR5L
7271	ENSG00000140548	1362.54	0.501854	0.108789	4.61307	3.97e-06	ZNF710
12904	ENSG00000179094	804.724	1.28032	0.277569	4.61262	3.98e-06
1916	ENSG00000096746	2082.27	-0.61435	0.133519	-4.60122	4.2e-06	HNRNPH3
6042	ENSG00000132604	400.241	0.553185	0.120518	4.59004	4.43e-06	TERF2
5279	ENSG00000126003	1837.63	-0.62464	0.136249	-4.58454	4.55e-06	PLAGL2
3644	ENSG00000111727	454.953	0.525398	0.114684	4.58128	4.62e-06	HCFC2
1777	ENSG00000091106	300.06	0.688796	0.15036	4.58097	4.63e-06	NLRC4
3850	ENSG00000113384	1790.64	0.440096	0.0961126	4.57896	4.67e-06	GOLPH3
2926	ENSG00000105643	1412.19	0.599881	0.131079	4.57648	4.73e-06	ARRDC2
8398	ENSG00000149930	1053.46	-0.470994	0.10299	-4.57319	4.8e-06	TAOK2
2367	ENSG00000101474	3062.09	-0.382097	0.083635	-4.56862	4.91e-06	APMAP
13176	ENSG00000181004	80.5348	1.25872	0.276211	4.55711	5.19e-06	BBS12
17269	ENSG00000213762	186.907	1.05742	0.23242	4.54959	5.38e-06	ZNF134
12941	ENSG00000179335	1270.2	0.507299	0.111543	4.54802	5.42e-06	CLK3
10861	ENSG00000167395	559.181	0.700834	0.154637	4.53212	5.84e-06	ZNF646
20741	ENSG00000230943	113.332	-1.37704	0.303968	-4.53022	5.89e-06	LINC02541
32645	ENSG00000279744	23.0631	2.34196	0.517634	4.52435	6.06e-06
2597	ENSG00000103319	1275.27	-0.617445	0.136594	-4.52028	6.18e-06	EEF2K
10344	ENSG00000164949	441.419	-2.26668	0.501654	-4.51842	6.23e-06	GEM
6892	ENSG00000137955	758.369	0.612421	0.135665	4.51422	6.35e-06	RABGGTB
9950	ENSG00000163516	225.031	0.858302	0.190352	4.50901	6.51e-06	ANKZF1
3787	ENSG00000112773	1703.4	1.31527	0.292048	4.50362	6.68e-06	TENT5A
9801	ENSG00000162885	103.797	-0.894758	0.198707	-4.5029	6.7e-06	B3GALNT2
828	ENSG00000064703	343.055	0.662122	0.14733	4.49414	6.99e-06	DDX20
5341	ENSG00000126767	2008.58	-0.496276	0.11043	-4.49405	6.99e-06	ELK1
12247	ENSG00000174804	788.032	-1.71867	0.382562	-4.49253	7.04e-06	FZD4
13559	ENSG00000183484	7651.58	-0.970383	0.216213	-4.48809	7.19e-06	GPR132
6233	ENSG00000134107	11068.7	1.1505	0.256447	4.48632	7.25e-06	BHLHE40
10066	ENSG00000163874	15041.1	-0.764936	0.170511	-4.48613	7.25e-06	ZC3H12A
14722	ENSG00000196422	282.187	0.64751	0.144427	4.48329	7.35e-06	PPP1R26
4421	ENSG00000118260	906.838	0.525587	0.117284	4.48133	7.42e-06	CREB1
12565	ENSG00000176896	60.86	1.26636	0.283161	4.47223	7.74e-06	TCEANC
12784	ENSG00000178229	66.1752	1.53858	0.344378	4.46772	7.91e-06	ZNF543
3003	ENSG00000105993	4470.24	-0.690426	0.15472	-4.46242	8.1e-06	DNAJB6
11061	ENSG00000168264	1033.89	0.963745	0.216546	4.45053	8.57e-06	IRF2BP2
8061	ENSG00000146757	121.407	0.949149	0.213384	4.44807	8.66e-06	ZNF92
26359	ENSG00000255355	25.5593	-2.13627	0.480796	-4.44319	8.86e-06
4228	ENSG00000116574	5211.26	0.41942	0.0946929	4.42927	9.46e-06	RHOU
11856	ENSG00000172403	1030.46	-1.09829	0.248494	-4.41977	9.88e-06	SYNPO2
11890	ENSG00000172602	32.5019	-1.92192	0.435016	-4.41804	9.96e-06	RND1
20463	ENSG00000230149	36.5549	-2.2749	0.515853	-4.40998	1.03e-05
5151	ENSG00000125304	6630.89	-0.727283	0.164922	-4.40987	1.03e-05	TM9SF2
5519	ENSG00000128590	1884.52	0.619324	0.14052	4.40737	1.05e-05	DNAJB9
8123	ENSG00000147316	381.511	0.498062	0.113032	4.40638	1.05e-05	MCPH1
4519	ENSG00000119401	77.8757	1.74228	0.39553	4.40493	1.06e-05	TRIM32
14999	ENSG00000197566	114.891	0.99016	0.225122	4.39832	1.09e-05	ZNF624
5351	ENSG00000126814	207.856	0.74717	0.169911	4.39742	1.1e-05	TRMT5
14920	ENSG00000197217	1192.77	-0.581522	0.132362	-4.39342	1.12e-05	ENTPD4
2612	ENSG00000103429	1099.86	0.423587	0.0964485	4.39184	1.12e-05	BFAR
3080	ENSG00000106546	973.19	-0.768033	0.174885	-4.39163	1.13e-05	AHR
7240	ENSG00000140398	37.9121	-1.33461	0.304376	-4.38475	1.16e-05	NEIL1
91	ENSG00000005379	150.581	-1.61662	0.368735	-4.38424	1.16e-05	TSPOAP1
12885	ENSG00000178996	1158.16	0.70062	0.159807	4.38416	1.16e-05	SNX18
17917	ENSG00000218891	227.122	0.90844	0.207281	4.38266	1.17e-05	ZNF579
7328	ENSG00000141026	210.802	0.937491	0.213969	4.38143	1.18e-05	MED9
1913	ENSG00000096654	74.5418	1.10048	0.251341	4.37844	1.2e-05	ZNF184
13834	ENSG00000185019	289.757	0.634457	0.145091	4.37281	1.23e-05	UBOX5
9904	ENSG00000163348	284.472	0.772665	0.176776	4.37086	1.24e-05	PYGO2
2492	ENSG00000102580	4016.27	-0.507329	0.116104	-4.3696	1.24e-05	DNAJC3
12213	ENSG00000174579	535.757	0.647701	0.14832	4.36691	1.26e-05	MSL2
1740	ENSG00000090339	36728.5	-0.859191	0.19694	-4.3627	1.28e-05	ICAM1
9496	ENSG00000160679	961.101	0.376389	0.0864412	4.35428	1.34e-05	CHTOP
10872	ENSG00000167487	175.356	0.804698	0.184845	4.35338	1.34e-05	KLHL26
12290	ENSG00000175087	92.9091	1.19568	0.274876	4.34991	1.36e-05	PDIK1L
1072	ENSG00000071246	658.719	-0.623534	0.143399	-4.34824	1.37e-05	VASH1
32682	ENSG00000279838	21.1268	-1.92367	0.443806	-4.33449	1.46e-05
12212	ENSG00000174574	1083.39	-0.667736	0.154078	-4.33375	1.47e-05	AKIRIN1
1396	ENSG00000080815	5829.84	-0.50733	0.117217	-4.32813	1.5e-05	PSEN1
14247	ENSG00000187257	612.646	0.606868	0.140247	4.32714	1.51e-05	RSBN1L
2062	ENSG00000100219	17356.4	-0.695163	0.160843	-4.32199	1.55e-05	XBP1
222	ENSG00000009954	1907.98	0.45481	0.10528	4.32003	1.56e-05	BAZ1B
12299	ENSG00000175137	413.085	-0.759194	0.1758	-4.31852	1.57e-05	SH3BP5L
9072	ENSG00000156976	2540.1	0.418887	0.0970506	4.31617	1.59e-05	EIF4A2
6701	ENSG00000136867	134.013	-0.858918	0.19918	-4.31227	1.62e-05	SLC31A2
3210	ENSG00000107882	459.846	0.62035	0.143929	4.3101	1.63e-05	SUFU
3199	ENSG00000107816	365.803	0.816485	0.18971	4.30386	1.68e-05	LZTS2
5799	ENSG00000130818	252.426	0.745389	0.173563	4.29463	1.75e-05	ZNF426
10059	ENSG00000163840	9663.92	0.332563	0.0775519	4.28827	1.8e-05	DTX3L
14780	ENSG00000196646	359.112	0.590375	0.1377	4.28741	1.81e-05	ZNF136
1447	ENSG00000082258	915.333	0.498415	0.116465	4.27954	1.87e-05	CCNT2
4978	ENSG00000123728	2350.94	-0.492784	0.115235	-4.27634	1.9e-05	RAP2C
5037	ENSG00000124217	101.821	1.07672	0.252023	4.27231	1.93e-05	MOCS3
7791	ENSG00000144445	283.722	0.556347	0.13053	4.26223	2.02e-05	KANSL1L
11525	ENSG00000170653	821.688	0.504878	0.118918	4.24558	2.18e-05	ATF7
10029	ENSG00000163739	10059.8	-1.71302	0.404002	-4.24012	2.23e-05	CXCL1
10775	ENSG00000166927	7754.86	-0.851473	0.200932	-4.23761	2.26e-05	MS4A7
11383	ENSG00000169926	4880.7	-0.74	0.174709	-4.23561	2.28e-05	KLF13
8423	ENSG00000150510	205.354	1.38725	0.327755	4.23259	2.31e-05	FAM124A
7162	ENSG00000139722	407.308	-0.730885	0.172901	-4.22719	2.37e-05	VPS37B
6010	ENSG00000132434	500.579	-0.450019	0.106555	-4.22334	2.41e-05	LANCL2
10856	ENSG00000167378	635.637	-0.845213	0.200138	-4.22315	2.41e-05	IRGQ
13444	ENSG00000182827	1193.94	0.510111	0.120818	4.22215	2.42e-05	ACBD3
12040	ENSG00000173442	7667.04	-0.403571	0.0957308	-4.21569	2.49e-05	EHBP1L1
5788	ENSG00000130772	240.806	0.686734	0.163198	4.20797	2.58e-05	MED18
3498	ENSG00000110497	808.777	0.561852	0.133555	4.20691	2.59e-05	AMBRA1
2595	ENSG00000103313	2505.68	-0.793817	0.189255	-4.19444	2.74e-05	MEFV
14931	ENSG00000197265	667.885	-0.427494	0.101958	-4.19286	2.75e-05	GTF2E2
28520	ENSG00000263069	228.032	1.24477	0.297104	4.18967	2.79e-05
14811	ENSG00000196757	166.532	0.671142	0.160247	4.18818	2.81e-05	ZNF700
1500	ENSG00000084093	830.244	0.574223	0.137123	4.18766	2.82e-05	REST
10845	ENSG00000167291	284.264	-0.834234	0.199376	-4.18423	2.86e-05	TBC1D16
3966	ENSG00000114554	5495.63	-0.511593	0.122351	-4.18135	2.9e-05	PLXNA1
9300	ENSG00000159086	478.188	0.592272	0.1418	4.17682	2.96e-05	PAXBP1
8983	ENSG00000156113	3816.94	-0.413318	0.0990051	-4.17472	2.98e-05	KCNMA1
31346	ENSG00000274508	12.3827	-2.55788	0.612735	-4.17453	2.99e-05
29186	ENSG00000266698	12.5881	-3.25725	0.781491	-4.168	3.07e-05	MIR3945
17668	ENSG00000215301	11969	-0.732376	0.175883	-4.164	3.13e-05	DDX3X
5700	ENSG00000130305	233.648	0.616849	0.148165	4.16326	3.14e-05	NSUN5
11484	ENSG00000170448	143.161	1.01849	0.244653	4.16302	3.14e-05	NFXL1
27755	ENSG00000260231	179.674	-0.645631	0.155091	-4.16292	3.14e-05	KDM7A-DT
5522	ENSG00000128595	4234.94	-0.6291	0.15141	-4.15495	3.25e-05	CALU
1836	ENSG00000092531	1065.92	-0.386976	0.0931767	-4.15314	3.28e-05	SNAP23
10093	ENSG00000163947	1410.41	0.738662	0.177967	4.15055	3.32e-05	ARHGEF3
12825	ENSG00000178607	1439.95	-0.462309	0.11141	-4.14961	3.33e-05	ERN1
4601	ENSG00000119922	78265.4	-0.915615	0.220656	-4.14951	3.33e-05	IFIT2
4889	ENSG00000122861	12161.6	1.10156	0.265577	4.1478	3.36e-05	PLAU
9345	ENSG00000159388	14481	-1.67789	0.404642	-4.1466	3.37e-05	BTG2
27691	ENSG00000260051	91.8749	1.31846	0.318205	4.14343	3.42e-05
16673	ENSG00000211445	97.9242	-1.06068	0.256112	-4.14148	3.45e-05	GPX3
18140	ENSG00000221978	1144.09	0.432519	0.104471	4.1401	3.47e-05	CCNL2
2909	ENSG00000105559	151.262	-1.06946	0.258547	-4.1364	3.53e-05	PLEKHA4
470	ENSG00000034152	3617.86	-0.927899	0.224339	-4.13615	3.53e-05	MAP2K3
6483	ENSG00000135605	513.876	0.51329	0.124179	4.13348	3.57e-05	TEC
9441	ENSG00000160219	581.359	0.517339	0.125191	4.1324	3.59e-05	GAB3
6460	ENSG00000135476	193.461	-1.27253	0.308301	-4.12754	3.67e-05	ESPL1
14177	ENSG00000186812	329.301	0.518595	0.125701	4.12562	3.7e-05	ZNF397
13087	ENSG00000180354	164.577	-0.730508	0.177101	-4.12481	3.71e-05	MTURN
8063	ENSG00000146802	217.073	-0.782018	0.189888	-4.11832	3.82e-05	TMEM168
4439	ENSG00000118482	1379.67	0.691401	0.168082	4.11347	3.9e-05	PHF3
1227	ENSG00000075651	995.852	0.611282	0.148828	4.1073	4e-05	PLD1
12889	ENSG00000179021	1914.86	0.450461	0.109881	4.09952	4.14e-05	C3orf38
703	ENSG00000056558	42030.8	-2.23415	0.545879	-4.09276	4.26e-05	TRAF1
11513	ENSG00000170604	129.172	0.916299	0.223898	4.09249	4.27e-05	IRF2BP1
1601	ENSG00000087157	353.028	0.506837	0.123854	4.09221	4.27e-05	PGS1
467	ENSG00000033800	1921.07	0.401346	0.0985492	4.07255	4.65e-05	PIAS1
13939	ENSG00000185591	2717.84	0.441301	0.108399	4.07109	4.68e-05	SP1
10023	ENSG00000163719	4126.46	-0.347788	0.0854652	-4.06935	4.71e-05	MTMR14
30754	ENSG00000272512	205.899	-1.5856	0.389659	-4.06921	4.72e-05
17576	ENSG00000214894	86.7279	-1.69187	0.416184	-4.06521	4.8e-05	LINC00243
9049	ENSG00000156735	219.575	0.558149	0.137332	4.06424	4.82e-05	BAG4
30807	ENSG00000272669	134.865	-1.23461	0.303916	-4.06236	4.86e-05
10554	ENSG00000165959	707.017	-0.498228	0.122653	-4.06209	4.86e-05	CLMN
7386	ENSG00000141458	5224.96	-0.546355	0.134563	-4.06022	4.9e-05	NPC1
7993	ENSG00000146067	429.089	0.514016	0.126725	4.05614	4.99e-05	FAM193B
6182	ENSG00000133657	7673.12	-0.658967	0.162474	-4.05583	5e-05	ATP13A3
3746	ENSG00000112365	263.907	0.912606	0.22516	4.05315	5.05e-05	ZBTB24
7825	ENSG00000144655	5126.57	-0.935471	0.231196	-4.04622	5.21e-05	CSRNP1
8495	ENSG00000151304	343.795	0.468158	0.115745	4.04475	5.24e-05	SRFBP1
20335	ENSG00000229781	45.4983	-1.61978	0.401043	-4.03893	5.37e-05
11658	ENSG00000171425	103.297	1.34909	0.334106	4.0379	5.39e-05	ZNF581
9354	ENSG00000159461	1313.23	-0.433161	0.107319	-4.0362	5.43e-05	AMFR
6001	ENSG00000132383	1343	-0.363188	0.0901702	-4.02781	5.63e-05	RPA1
3853	ENSG00000113391	170.832	-0.738333	0.183547	-4.02258	5.76e-05	FAM172A
5015	ENSG00000124145	10945.1	-0.993073	0.247008	-4.0204	5.81e-05	SDC4
15090	ENSG00000197933	30.9959	2.15231	0.536592	4.01107	6.04e-05	ZNF823
2335	ENSG00000101347	13090.1	-0.574703	0.143608	-4.00189	6.28e-05	SAMHD1
8021	ENSG00000146278	17480.8	-0.701967	0.17543	-4.00141	6.3e-05	PNRC1
24101	ENSG00000243649	414.15	-0.678804	0.169937	-3.99446	6.48e-05	CFB
1978	ENSG00000099904	297.56	0.498925	0.124986	3.99186	6.56e-05	ZDHHC8
185	ENSG00000008118	162.744	-1.30736	0.327559	-3.99122	6.57e-05	CAMK1G
7660	ENSG00000143514	3093.64	-0.42445	0.106545	-3.98378	6.78e-05	TP53BP2
14730	ENSG00000196449	447.035	-0.689889	0.173184	-3.98356	6.79e-05	YRDC
18918	ENSG00000225342	44.2114	-1.10094	0.276684	-3.97904	6.92e-05
24518	ENSG00000247626	76.8143	1.63127	0.410011	3.9786	6.93e-05	MARS2
15337	ENSG00000198836	1566.67	-0.389642	0.0979673	-3.97727	6.97e-05	OPA1
8670	ENSG00000152804	58.8919	1.43611	0.361456	3.97313	7.09e-05	HHEX
205	ENSG00000008710	245.783	-0.577091	0.145271	-3.9725	7.11e-05	PKD1
9253	ENSG00000158615	4589.46	-0.607201	0.153063	-3.96701	7.28e-05	PPP1R15B
526	ENSG00000040633	663.592	0.779717	0.196832	3.96134	7.45e-05	PHF23
4682	ENSG00000120690	3693.47	0.327526	0.0826888	3.96095	7.47e-05	ELF1
4747	ENSG00000121297	573.915	0.605275	0.152949	3.95736	7.58e-05	TSHZ3
779	ENSG00000062582	52.2769	-1.76413	0.446358	-3.95227	7.74e-05	MRPS24
2282	ENSG00000101152	4290.24	-0.35565	0.0900109	-3.95119	7.78e-05	DNAJC5
14431	ENSG00000188396	18.5123	-1.85358	0.46912	-3.95118	7.78e-05	TCTEX1D4
11672	ENSG00000171469	233.971	0.83448	0.211418	3.94707	7.91e-05	ZNF561
16008	ENSG00000204301	51.6548	-1.05866	0.268321	-3.94549	7.96e-05	NOTCH4
29054	ENSG00000266028	2052.79	0.453731	0.115061	3.94341	8.03e-05	SRGAP2
12056	ENSG00000173545	1029.1	0.500303	0.126922	3.94182	8.09e-05	ZNF622
4600	ENSG00000119917	63149.3	-0.588048	0.149345	-3.93753	8.23e-05	IFIT3
13460	ENSG00000182903	138.526	0.741495	0.18843	3.93511	8.32e-05	ZNF721
13156	ENSG00000180884	24.6433	1.96052	0.498805	3.93043	8.48e-05	ZNF792
5019	ENSG00000124160	723.792	-0.569311	0.144848	-3.93039	8.48e-05	NCOA5
24554	ENSG00000248124	137.307	0.794771	0.2023	3.92867	8.54e-05	RRN3P1
5983	ENSG00000132275	251.624	0.673373	0.171408	3.92847	8.55e-05	RRP8
15364	ENSG00000198887	520.472	-0.707753	0.180164	-3.92838	8.55e-05	SMC5
11670	ENSG00000171466	422.427	0.61784	0.157329	3.92705	8.6e-05	ZNF562
7072	ENSG00000139131	174.289	0.627854	0.159968	3.92488	8.68e-05	YARS2
8628	ENSG00000152454	57.3893	0.993185	0.253192	3.92266	8.76e-05	ZNF256
24374	ENSG00000245148	68.1559	1.41041	0.359628	3.92187	8.79e-05	ARAP1-AS2
19626	ENSG00000227502	85.7108	-1.42239	0.362882	-3.91969	8.87e-05	LINC01268
30950	ENSG00000273033	65.5125	-1.11062	0.283346	-3.91966	8.87e-05	LINC02035
1983	ENSG00000099942	1610.73	0.376927	0.0963523	3.91197	9.15e-05	CRKL
2972	ENSG00000105825	266.803	-3.66463	0.937648	-3.90832	9.29e-05	TFPI2
4310	ENSG00000117143	544.089	-0.662433	0.169711	-3.9033	9.49e-05	UAP1
23544	ENSG00000241015	130.532	-0.668117	0.171459	-3.89666	9.75e-05	TPM3P9
9389	ENSG00000159882	91.4341	1.24725	0.320269	3.89438	9.85e-05	ZNF230
7316	ENSG00000140968	29320.4	-0.72119	0.185211	-3.89388	9.87e-05	IRF8
1993	ENSG00000099985	1035.57	0.876102	0.225009	3.89363	9.88e-05	OSM
3163	ENSG00000107372	2939.87	0.467083	0.120043	3.89097	9.98e-05	ZFAND5
14565	ENSG00000189114	701.549	0.667961	0.171673	3.8909	9.99e-05	BLOC1S3
3218	ENSG00000107951	378.282	0.463022	0.1193	3.88115	0.000103962	MTPAP
23226	ENSG00000239653	20.8482	-1.86895	0.482124	-3.87649	0.000105975	PSMD6-AS2
4448	ENSG00000118515	18580.1	0.890647	0.229904	3.87399	0.000107068	SGK1
6771	ENSG00000137216	2369.84	-0.625678	0.161517	-3.87376	0.000107167	TMEM63B
1187	ENSG00000074755	3465.89	-0.474014	0.122491	-3.86979	0.00010893	ZZEF1
11663	ENSG00000171448	90.3614	1.13308	0.292822	3.8695	0.000109058	ZBTB26
18162	ENSG00000222043	16.2625	-1.80167	0.466328	-3.86352	0.000111766
4070	ENSG00000115325	515.453	0.618303	0.16006	3.86295	0.000112028	DOK1
11793	ENSG00000172059	745.904	0.644804	0.16693	3.86272	0.000112129	KLF11
8955	ENSG00000155868	206.162	0.599128	0.155188	3.86066	0.000113082	MED7
6733	ENSG00000136986	1929.87	-0.452534	0.117221	-3.86051	0.00011315	DERL1
32532	ENSG00000279500	17.8866	2.88313	0.746891	3.86017	0.000113309
15019	ENSG00000197622	9135.89	-0.468548	0.121439	-3.85831	0.000114173	CDC42SE1
3538	ENSG00000110906	1277.07	-0.449112	0.11644	-3.85703	0.000114773	KCTD10
7172	ENSG00000139832	3007.53	0.642084	0.166649	3.85292	0.000116718	RAB20
14790	ENSG00000196670	111.355	0.822444	0.213563	3.85105	0.000117611	ZFP62
18533	ENSG00000224186	19.6388	1.79428	0.466012	3.85028	0.000117983	C5orf66
14395	ENSG00000188215	360.383	-0.706334	0.183565	-3.84787	0.000119148	DCUN1D3
12315	ENSG00000175213	113.812	1.00463	0.261283	3.84499	0.000120559	ZNF408
4602	ENSG00000119927	52.6363	-1.03601	0.269569	-3.8432	0.000121441	GPAM
4017	ENSG00000115009	1448.04	-1.05732	0.275281	-3.84087	0.0001226	CCL20
11739	ENSG00000171813	234.591	0.710883	0.185189	3.83868	0.000123697	PWWP2B
30788	ENSG00000272625	42.6526	-1.19003	0.310411	-3.83372	0.000126219
12630	ENSG00000177311	912.685	0.535597	0.139928	3.82766	0.000129366	ZBTB38
1773	ENSG00000091009	262.635	0.537983	0.140752	3.8222	0.000132267	RBM27
32720	ENSG00000279946	42.4169	-1.4631	0.382955	-3.82055	0.000133155
13239	ENSG00000181467	4402.54	0.623071	0.163194	3.81798	0.000134548	RAP2B
30739	ENSG00000272476	15.2976	-1.79671	0.470794	-3.81633	0.000135449
12167	ENSG00000174276	31.4868	1.50646	0.394836	3.81541	0.000135956	ZNHIT2
9204	ENSG00000158195	7552.74	-0.53021	0.138991	-3.81471	0.000136343	WASF2
28790	ENSG00000264616	0.439159	15.944	4.18153	3.81296	0.000137313	MIR4755
10644	ENSG00000166377	849.398	-0.407309	0.106949	-3.80843	0.000139851	ATP9B
30935	ENSG00000273002	46.5205	-2.1845	0.573806	-3.80704	0.000140641
26134	ENSG00000254685	130.55	0.829518	0.218094	3.80348	0.000142677	FPGT
1464	ENSG00000083093	394.21	0.66867	0.175824	3.80307	0.000142912	PALB2
5484	ENSG00000128272	3884.43	-0.653719	0.171917	-3.80253	0.000143228	ATF4
33259	ENSG00000284024	252.684	0.604588	0.159132	3.79929	0.000145113
394	ENSG00000023697	792.125	-0.355373	0.0935952	-3.79692	0.000146507	DERA
9161	ENSG00000157837	823.846	0.424642	0.111839	3.79691	0.00014651	SPPL3
18960	ENSG00000225492	1810.7	-0.612772	0.161675	-3.79014	0.000150563	GBP1P1
7951	ENSG00000145780	1356.95	0.728566	0.192359	3.78753	0.000152155	FEM1C
12880	ENSG00000178974	830.954	0.453181	0.119687	3.78639	0.000152853	FBXO34
2055	ENSG00000100201	6463.9	0.460258	0.12157	3.78597	0.000153112	DDX17
13448	ENSG00000182858	175.215	-0.567374	0.150049	-3.78126	0.000156038	ALG12
17051	ENSG00000213203	196.9	0.871831	0.230766	3.77798	0.000158105	GIMAP1
28036	ENSG00000260997	434.331	-0.931969	0.246735	-3.77721	0.000158596
12105	ENSG00000173846	2210.43	-0.769757	0.203836	-3.77636	0.000159139	PLK3
7461	ENSG00000142065	50.504	1.10855	0.294021	3.7703	0.000163054	ZFP14
3098	ENSG00000106636	2297.11	-0.34027	0.0902757	-3.76923	0.000163752	YKT6
27212	ENSG00000258839	24.6177	-1.37199	0.364278	-3.76632	0.000165669	MC1R
1258	ENSG00000076650	182.867	0.635377	0.169079	3.75788	0.00017136	GPATCH1
6558	ENSG00000135999	776.953	0.42323	0.112751	3.75368	0.000174254	EPC2
26386	ENSG00000255423	49.029	-1.12538	0.30003	-3.75087	0.000176223	EBLN2
7631	ENSG00000143398	1340.06	-0.34468	0.091894	-3.75084	0.000176245	PIP5K1A
29502	ENSG00000267523	35.2336	1.27773	0.340823	3.74895	0.000177576
9341	ENSG00000159363	4957.18	-0.442917	0.118156	-3.74857	0.000177844	ATP13A2
8376	ENSG00000149639	1067.79	0.613453	0.163666	3.7482	0.000178109	SOGA1
14088	ENSG00000186300	67.2137	1.33183	0.355572	3.74561	0.000179959	ZNF555
8133	ENSG00000147421	546.807	-0.405808	0.108544	-3.73865	0.000185011	HMBOX1
1185	ENSG00000074696	669.549	-0.471087	0.126086	-3.73625	0.000186787	HACD3
3737	ENSG00000112308	5324.61	-0.611251	0.163968	-3.72787	0.000193108	C6orf62
26392	ENSG00000255443	16.8238	-2.68825	0.72157	-3.72556	0.000194879	CD44-AS1
24586	ENSG00000248323	515.872	-1.79421	0.482039	-3.72212	0.000197558	LUCAT1
30860	ENSG00000272821	542.01	-0.594194	0.159728	-3.72003	0.0001992
10751	ENSG00000166855	692.386	0.568985	0.153084	3.71682	0.000201747	CLPX
1485	ENSG00000083812	125.08	0.828729	0.223174	3.71338	0.00020451	ZNF324
16091	ENSG00000204611	130.865	0.920692	0.247956	3.71313	0.000204713	ZNF616
118	ENSG00000006118	132.123	-1.0635	0.286511	-3.71191	0.0002057	TMEM132A
10903	ENSG00000167613	4986.18	-0.351551	0.0947313	-3.71104	0.000206413	LAIR1
1499	ENSG00000084092	220.856	0.575519	0.155202	3.70818	0.000208751	NOA1
259	ENSG00000011114	1034.61	-0.404649	0.109179	-3.7063	0.000210311	BTBD7
18136	ENSG00000221962	8.83867	-3.56866	0.964381	-3.70047	0.000215203	TMEM14EP
2342	ENSG00000101384	10113.1	-0.955378	0.258248	-3.69946	0.000216057	JAG1
8247	ENSG00000148459	278.114	-0.757467	0.205026	-3.6945	0.000220319	PDSS1
4357	ENSG00000117525	661.267	-1.63227	0.441858	-3.69411	0.000220663	F3
12623	ENSG00000177272	67.8546	-1.76449	0.478358	-3.68863	0.000225465	KCNA3
3828	ENSG00000113240	323.15	0.513724	0.139289	3.68819	0.000225855	CLK4
2345	ENSG00000101407	411.145	0.398296	0.108	3.68792	0.000226098	TTI1
10753	ENSG00000166860	215.067	0.729113	0.197936	3.68358	0.000229982	ZBTB39
2957	ENSG00000105732	153.715	1.09071	0.296418	3.67963	0.000233574	ZNF574
10077	ENSG00000163904	572.658	-0.382219	0.104098	-3.67173	0.000240919	SENP2
6940	ENSG00000138172	467.186	0.661396	0.180148	3.6714	0.000241225	CALHM2
11079	ENSG00000168310	2789.88	0.443338	0.120766	3.67105	0.000241552	IRF2
11932	ENSG00000172840	56.4396	0.918195	0.250126	3.67094	0.000241664	PDP2
6397	ENSG00000135114	35441.5	-1.7993	0.49029	-3.66988	0.000242668	OASL
5602	ENSG00000129351	4095.08	-0.254934	0.0695229	-3.6669	0.000245508	ILF3
28814	ENSG00000264772	15.7787	-2.92327	0.797293	-3.6665	0.000245895
13616	ENSG00000183762	863.965	-0.691528	0.188877	-3.66126	0.000250982	KREMEN1
2004	ENSG00000100024	138.932	-1.10244	0.301312	-3.65881	0.000253388	UPB1
38	ENSG00000003402	15922.9	-0.576338	0.157532	-3.65854	0.000253659	CFLAR
3439	ENSG00000109943	184.185	0.752748	0.205935	3.65527	0.000256907	CRTAM
7395	ENSG00000141506	8816.55	-0.521182	0.142688	-3.6526	0.000259599	PIK3R5
10108	ENSG00000164011	77.3082	1.0571	0.289442	3.65218	0.00026002	ZNF691
15025	ENSG00000197647	16.7377	1.88565	0.516586	3.65021	0.000262027	ZNF433
277	ENSG00000011454	1248.51	0.309838	0.0848885	3.64994	0.000262299	RABGAP1
31896	ENSG00000277161	144.301	-0.735089	0.201495	-3.64817	0.000264112	PIGW
103	ENSG00000005812	864.492	0.463419	0.127037	3.64792	0.000264373	FBXL3
33237	ENSG00000283787	142.711	1.37783	0.377846	3.64653	0.000265803	PRR33
9303	ENSG00000159128	7578.78	-0.444071	0.121876	-3.64363	0.00026882	IFNGR2
8765	ENSG00000153914	714.096	0.355102	0.0975596	3.63984	0.000272802	SREK1
10940	ENSG00000167716	2617.67	0.619391	0.170181	3.6396	0.000273057	WDR81
25770	ENSG00000253522	3720.83	-0.690563	0.189807	-3.63823	0.000274514	MIR3142HG
15146	ENSG00000198146	181.496	0.694484	0.190897	3.638	0.00027476	ZNF770
3145	ENSG00000107185	618.792	-0.50402	0.138661	-3.63492	0.000278063	RGP1
5394	ENSG00000127334	293.912	0.606305	0.166915	3.63242	0.000280776	DYRK2
9439	ENSG00000160216	4738.93	-0.292173	0.0804559	-3.63147	0.000281811	AGPAT3
19138	ENSG00000226005	11.6714	-2.38713	0.657484	-3.6307	0.000282655	LINC02660
22520	ENSG00000236567	35.7744	-1.47353	0.406139	-3.62815	0.000285461	TCF3P1
28526	ENSG00000263120	35.6861	2.1393	0.5899	3.62654	0.000287247
14373	ENSG00000188060	728.73	0.693171	0.191206	3.62525	0.000288685	RAB42
4754	ENSG00000121390	772.025	-0.473806	0.130732	-3.62424	0.000289808	PSPC1
4433	ENSG00000118412	361.549	0.642905	0.177392	3.62421	0.000289849	CASP8AP2
19791	ENSG00000228079	28.8199	-2.50456	0.691229	-3.62335	0.000290815
4761	ENSG00000121486	498.586	0.491699	0.135758	3.62187	0.000292477	TRMT1L
745	ENSG00000059915	65.1252	-1.03275	0.285176	-3.62144	0.00029297	PSD
28366	ENSG00000261997	15.3908	1.77682	0.49066	3.62129	0.000293138
14286	ENSG00000187608	22486.3	-0.799121	0.220817	-3.61893	0.000295825	ISG15
9073	ENSG00000156983	801.538	0.613557	0.16956	3.61852	0.000296296	BRPF1
14956	ENSG00000197372	106.548	0.728196	0.201327	3.61699	0.000298053	ZNF675
5483	ENSG00000128271	63.8782	-1.50834	0.417329	-3.61428	0.000301184	ADORA2A
4318	ENSG00000117228	128523	-0.550543	0.152328	-3.61419	0.000301287	GBP1
3155	ENSG00000107290	4862.23	0.406312	0.112486	3.61211	0.000303719	SETX
25727	ENSG00000253372	21.1137	-2.18298	0.604722	-3.60988	0.000306333
16223	ENSG00000205356	1158.61	-0.325129	0.0901005	-3.60852	0.000307952	TECPR1
11459	ENSG00000170340	2588.14	0.467921	0.129695	3.60786	0.000308736	B3GNT2
5264	ENSG00000125945	149.464	1.23941	0.343612	3.607	0.000309752	ZNF436
1824	ENSG00000092199	4810.68	-0.404386	0.11213	-3.60641	0.000310464	HNRNPC
1664	ENSG00000088876	89.3619	0.729669	0.202345	3.60607	0.000310871	ZNF343
9679	ENSG00000162378	646.806	0.471917	0.130881	3.6057	0.000311318	ZYG11B
18949	ENSG00000225447	16.1471	3.95788	1.09986	3.59853	0.000320016	RPS15AP10
12854	ENSG00000178803	156.916	-1.47388	0.409657	-3.59783	0.000320883	ADORA2A-AS1
11174	ENSG00000168826	109.278	0.77527	0.21551	3.59738	0.000321444	ZBTB49
13379	ENSG00000182446	3159.88	-0.451257	0.125544	-3.59441	0.000325133	NPLOC4
815	ENSG00000064393	1547.1	-0.546861	0.152401	-3.5883	0.000332841	HIPK2
4358	ENSG00000117528	319.239	-0.693763	0.19345	-3.58626	0.00033546	ABCD3
5350	ENSG00000126804	691.332	0.500732	0.139763	3.58273	0.000340028	ZBTB1
11169	ENSG00000168807	715.467	0.483713	0.135064	3.58135	0.000341823	SNTB2
9760	ENSG00000162711	1361.17	-1.40485	0.392539	-3.57888	0.000345063	NLRP3
5244	ENSG00000125846	121.059	0.861286	0.240707	3.57815	0.00034603	ZNF133
311	ENSG00000013561	722.069	-0.464491	0.129905	-3.57562	0.000349401	RNF14
10414	ENSG00000165280	9654.32	-0.36351	0.101682	-3.57495	0.000350293	VCP
10060	ENSG00000163848	586.953	0.552891	0.154681	3.57441	0.000351023	ZNF148
5760	ENSG00000130699	284.858	0.539121	0.150956	3.57138	0.00035511	TAF4
30401	ENSG00000271474	277.37	-1.09633	0.307006	-3.57103	0.000355577
11037	ENSG00000168116	49.0372	1.01569	0.284961	3.5643	0.000364833	KIAA1586
9166	ENSG00000157873	7592.01	0.327306	0.091835	3.56407	0.000365155	TNFRSF14
11387	ENSG00000169957	254.467	0.560594	0.157318	3.56344	0.000366021	ZNF768
13314	ENSG00000182093	72.2481	-0.842153	0.236333	-3.56342	0.000366052	WRB
30009	ENSG00000270019	7.65568	-2.36767	0.664612	-3.56248	0.000367372
8242	ENSG00000148411	1486.51	-0.384435	0.10793	-3.56189	0.000368199	NACC2
24636	ENSG00000248527	3364.11	-0.287827	0.0808257	-3.56109	0.000369319	MTATP6P1
25773	ENSG00000253535	159.293	-0.79722	0.224051	-3.55821	0.000373392
10572	ENSG00000166068	609.986	-0.712969	0.200438	-3.55705	0.000375038	SPRED1
15266	ENSG00000198646	1575.83	0.395324	0.111162	3.5563	0.00037611	NCOA6
6880	ENSG00000137871	77.4832	0.952218	0.267867	3.55482	0.00037824	ZNF280D
8546	ENSG00000151694	2245.14	-0.344392	0.0969469	-3.55238	0.00038177	ADAM17
14542	ENSG00000188997	160.271	0.899037	0.253196	3.55076	0.000384128	KCTD21
9795	ENSG00000162852	231.702	0.520492	0.146592	3.55061	0.000384336	CNST
4860	ENSG00000122566	17206	-0.26619	0.0749997	-3.54921	0.000386386	HNRNPA2B1
11594	ENSG00000171051	1634.7	-0.367902	0.103662	-3.54904	0.000386642	FPR1
12436	ENSG00000176014	2318.94	-0.837285	0.236058	-3.54694	0.000389735	TUBB6
10497	ENSG00000165694	5.8313	-3.48064	0.982335	-3.54323	0.000395261	FRMD7
3129	ENSG00000106991	3127.81	-0.419768	0.118592	-3.53958	0.00040076	ENG
10065	ENSG00000163872	1171.77	0.547457	0.154795	3.53667	0.000405212	YEATS2
10625	ENSG00000166289	18.3591	1.94294	0.549521	3.5357	0.000406704	PLEKHF1
21366	ENSG00000232973	35.1175	-1.20697	0.341401	-3.53535	0.000407233	CYP1B1-AS1
5229	ENSG00000125812	226.854	0.739935	0.20936	3.53427	0.000408905	GZF1
3940	ENSG00000114346	152.076	0.691536	0.195813	3.53161	0.000413033	ECT2
7243	ENSG00000140406	1359.51	-0.506116	0.14358	-3.52497	0.000423532	TLNRD1
22687	ENSG00000237149	30.2395	-1.97554	0.560686	-3.52343	0.000425995	ZNF503-AS2
33565	ENSG00000285796	21.158	-1.57591	0.447938	-3.51814	0.000434584
10621	ENSG00000166266	633.454	-0.441863	0.125806	-3.51225	0.000444328	CUL5
13040	ENSG00000180035	24.3781	1.44212	0.410982	3.50897	0.000449849	ZNF48
9132	ENSG00000157540	1626.31	0.367884	0.104924	3.50621	0.000454529	DYRK1A
6526	ENSG00000135870	1204.24	-0.525572	0.14992	-3.50567	0.000455459	RC3H1
8552	ENSG00000151726	36629.8	-1.00105	0.285648	-3.50449	0.000457488	ACSL1
5128	ENSG00000124882	2427.21	-0.871857	0.248832	-3.50379	0.000458679	EREG
29935	ENSG00000269826	20.5173	-2.48497	0.709903	-3.50044	0.000464488
27977	ENSG00000260822	293.091	-0.84212	0.240714	-3.49843	0.000468007	NA
10685	ENSG00000166526	324.13	0.519193	0.1485	3.49625	0.000471838	ZNF3
17691	ENSG00000215421	406.517	0.490365	0.140316	3.49472	0.000474567	ZNF407
2762	ENSG00000104856	2802.3	-0.409691	0.117404	-3.48958	0.000483778	RELB
1487	ENSG00000083817	43.9024	1.54732	0.444055	3.48453	0.000493001	ZNF416
14110	ENSG00000186431	169.582	-0.652235	0.187258	-3.48307	0.000495693	FCAR
13963	ENSG00000185670	64.0888	1.24059	0.356439	3.4805	0.00050048	ZBTB3
24123	ENSG00000243716	193.863	-0.702924	0.201963	-3.48046	0.00050056	NPIPB5
3870	ENSG00000113580	4707.09	0.270956	0.0778839	3.47896	0.000503354	NR3C1
7372	ENSG00000141425	222.745	0.48866	0.14048	3.47849	0.000504238	RPRD1A
7424	ENSG00000141646	793.958	0.35774	0.102849	3.47831	0.000504588	SMAD4
8058	ENSG00000146731	1929.89	-0.381318	0.109631	-3.47819	0.000504807	CCT6A
15034	ENSG00000197714	102.1	0.762182	0.219309	3.47538	0.000510135	ZNF460
11549	ENSG00000170836	249.352	0.643171	0.185101	3.47471	0.000511405	PPM1D
9061	ENSG00000156875	111.313	-0.865565	0.249132	-3.47432	0.000512155	MFSD14A
15311	ENSG00000198783	280.625	0.693755	0.199684	3.47426	0.000512266	ZNF830
8600	ENSG00000152219	338.989	0.45941	0.132302	3.47245	0.00051574	ARL14EP
14323	ENSG00000187808	89.1763	1.46377	0.42159	3.47201	0.000516571	SOWAHD
2196	ENSG00000100614	975.697	0.328697	0.094685	3.47148	0.000517604	PPM1A
8038	ENSG00000146457	10803.8	-0.834787	0.240503	-3.471	0.000518516	WTAP
8100	ENSG00000147130	953.597	0.525394	0.15142	3.46979	0.000520873	ZMYM3
4105	ENSG00000115548	1033.63	0.52664	0.151818	3.46889	0.00052261	KDM3A
9678	ENSG00000162377	344.623	0.670116	0.193284	3.467	0.000526308	COA7
9803	ENSG00000162889	4192.45	-0.408754	0.117913	-3.46658	0.000527123	MAPKAPK2
10139	ENSG00000164086	169.352	0.819709	0.236511	3.46583	0.000528591	DUSP7
7794	ENSG00000144455	758.245	-0.343933	0.0992802	-3.46427	0.000531672	SUMF1
9746	ENSG00000162645	25114.4	-0.631823	0.182532	-3.46143	0.000537306	GBP2
7959	ENSG00000145833	1554.23	-0.331799	0.0958797	-3.46057	0.000539024	DDX46
1271	ENSG00000077044	310.186	-0.454238	0.131264	-3.4605	0.000539183	DGKD
3696	ENSG00000112081	3535.79	-0.371091	0.1073	-3.45845	0.000543296	SRSF3
18765	ENSG00000224870	118.121	-0.816954	0.236246	-3.45807	0.000544059	MRPL20-AS1
27497	ENSG00000259529	37.0757	-1.16623	0.337395	-3.45657	0.00054709
10037	ENSG00000163785	273.124	-0.497398	0.143936	-3.45569	0.000548878	RYK
549	ENSG00000043462	25111.6	-0.658639	0.19063	-3.45506	0.000550177	LCP2
2755	ENSG00000104825	1101.92	-0.450264	0.130395	-3.45307	0.000554254	NFKBIB
16233	ENSG00000205423	296.426	0.484716	0.140439	3.45144	0.000557606	CNEP1R1
32427	ENSG00000279283	8.28888	4.40866	1.27744	3.45118	0.000558143
8632	ENSG00000152464	125.11	0.830908	0.240871	3.4496	0.000561427	RPP38
10308	ENSG00000164823	1123.55	0.39804	0.115486	3.44664	0.000567594	OSGIN2
8466	ENSG00000151014	867.087	-2.03696	0.5911	-3.44606	0.000568831	NOCT
23775	ENSG00000242113	50.3499	-1.07818	0.313023	-3.44441	0.000572313	RN7SL124P
8627	ENSG00000152443	215.891	0.5576	0.16205	3.4409	0.000579779	ZNF776
14855	ENSG00000196967	54.8277	1.05576	0.307073	3.43815	0.000585708	ZNF585A
6569	ENSG00000136048	13826.4	-0.599968	0.174547	-3.43729	0.000587576	DRAM1
6782	ENSG00000137275	6471.65	-0.405165	0.117972	-3.43441	0.000593836	RIPK1
32161	ENSG00000278540	832.628	-0.795329	0.231648	-3.43335	0.000596173	ACACA
11891	ENSG00000172613	588.961	0.408671	0.119211	3.42813	0.000607764	RAD9A
13071	ENSG00000180257	48.9941	1.30291	0.38022	3.42673	0.000610895	ZNF816
23227	ENSG00000239665	64.7338	-0.935968	0.273286	-3.42486	0.000615106
3768	ENSG00000112624	435.069	0.533652	0.155829	3.4246	0.00061571	BICRAL
14364	ENSG00000188021	1198.27	0.382972	0.111851	3.42396	0.000617147	UBQLN2
7976	ENSG00000145936	256.55	-0.490003	0.14316	-3.42275	0.000619901	KCNMB1
4159	ENSG00000115956	67213.9	-0.633769	0.185217	-3.42178	0.000622138	PLEK
11913	ENSG00000172765	590.914	0.403716	0.118046	3.42	0.000626214	TMCC1
17278	ENSG00000213782	30.8244	1.60726	0.470123	3.41881	0.000628955	DDX47
22870	ENSG00000237732	146.123	-1.06811	0.312431	-3.41871	0.000629187
4161	ENSG00000115966	1538.53	0.31218	0.0913448	3.4176	0.000631765	ATF2
30064	ENSG00000270184	3.70411	4.85561	1.42164	3.41549	0.000636679
28006	ENSG00000260911	21.1069	-1.45963	0.427378	-3.41532	0.000637078
11434	ENSG00000170222	141.131	0.721174	0.211399	3.41143	0.000646226	ADPRM
1120	ENSG00000072803	940.083	-0.500794	0.146801	-3.41139	0.000646336	FBXW11
7494	ENSG00000142444	130.412	0.68787	0.201887	3.4072	0.000656331	TIMM29
11967	ENSG00000173039	6340.94	-0.582765	0.171173	-3.40454	0.00066275	RELA
15189	ENSG00000198342	18.8995	2.0175	0.59267	3.4041	0.000663834	ZNF442
28258	ENSG00000261609	100.553	-0.820948	0.241175	-3.40395	0.000664196	GAN
12020	ENSG00000173281	81.5365	0.775851	0.228274	3.39877	0.000676906	PPP1R3B
12141	ENSG00000174059	8.55461	-2.63873	0.776749	-3.39715	0.000680916	CD34
5090	ENSG00000124588	1736.64	-0.279235	0.0822281	-3.39586	0.000684128	NQO2
25708	ENSG00000253320	1475.71	-0.818351	0.241306	-3.39134	0.000695518	AZIN1-AS1
29065	ENSG00000266094	6952.47	-0.724418	0.213722	-3.38954	0.000700106	RASSF5
7559	ENSG00000143093	952.189	0.385556	0.113764	3.38909	0.000701262	STRIP1
25004	ENSG00000250116	160.741	0.907133	0.2679	3.38609	0.000708969
9388	ENSG00000159873	2433.42	-0.559242	0.16519	-3.38544	0.000710645	CCDC117
6229	ENSG00000134070	3788.69	-1.43028	0.42286	-3.38239	0.000718576	IRAK2
27722	ENSG00000260135	126.749	-1.49354	0.441626	-3.38191	0.000719833	MMP2-AS1
6021	ENSG00000132481	363.664	0.625835	0.1851	3.38106	0.00072208
15995	ENSG00000204261	328.186	-0.507342	0.150068	-3.38074	0.000722916	PSMB8-AS1
9895	ENSG00000163312	202.11	0.48204	0.142639	3.37943	0.000726369	HELQ
14868	ENSG00000197019	584.164	-0.669363	0.198086	-3.37915	0.0007271	SERTAD1
31492	ENSG00000275202	90.5766	-0.932053	0.27592	-3.37799	0.000730187
4443	ENSG00000118503	60406.9	-0.563071	0.166765	-3.37642	0.000734344	TNFAIP3
4684	ENSG00000120694	2007.6	0.439677	0.130273	3.37503	0.000738069	HSPH1
5638	ENSG00000129680	143.34	-0.642184	0.190386	-3.37307	0.000743342	MAP7D3
9136	ENSG00000157557	1554.12	-0.849678	0.252206	-3.36899	0.000754454	ETS2
18017	ENSG00000220412	6.6581	-2.50619	0.745244	-3.36291	0.000771267
2688	ENSG00000104320	16843.3	-0.598717	0.178204	-3.35972	0.000780201	NBN
10673	ENSG00000166477	726.758	0.344651	0.102592	3.35944	0.000781012	LEO1
16062	ENSG00000204519	56.7278	0.936673	0.278921	3.3582	0.000784528	ZNF551
7428	ENSG00000141682	2115.53	-1.65825	0.493939	-3.35719	0.000787393	PMAIP1
27725	ENSG00000260145	15.0072	1.6122	0.480333	3.35643	0.000789564
14932	ENSG00000197272	1910	-0.779258	0.232312	-3.35436	0.000795475	IL27
3298	ENSG00000108599	802.633	0.384815	0.114736	3.35391	0.000796779	AKAP10
14597	ENSG00000189298	42.1519	0.920645	0.274631	3.3523	0.000801429	ZKSCAN3
10650	ENSG00000166401	1750.79	-0.703529	0.209906	-3.35164	0.000803354	SERPINB8
7625	ENSG00000143379	850.902	0.36933	0.110209	3.35118	0.000804685	SETDB1
12998	ENSG00000179820	1022.29	-0.885404	0.264209	-3.35115	0.00080477	MYADM
7261	ENSG00000140519	117.601	-2.79674	0.835492	-3.34742	0.000815687	RHCG
13080	ENSG00000180329	446.475	0.408579	0.122092	3.34649	0.000818422	CCDC43
13163	ENSG00000180917	333.135	0.727693	0.217544	3.34503	0.000822729	CMTR2
30928	ENSG00000272986	24.5078	-1.4527	0.434559	-3.34292	0.000829022
5114	ENSG00000124782	1594.59	0.436282	0.130601	3.34058	0.000836033	RREB1
31414	ENSG00000274818	8.71736	-2.34802	0.702922	-3.34037	0.000836669
18518	ENSG00000224137	116.801	0.64045	0.191784	3.33944	0.000839485	LINC01857
11992	ENSG00000173193	38889.7	-0.481031	0.144103	-3.33811	0.000843503	PARP14
12440	ENSG00000176024	125.497	0.8385	0.251259	3.33719	0.000846305	ZNF613
3683	ENSG00000111912	1459.76	-0.692964	0.20785	-3.33397	0.000856162	NCOA7
10882	ENSG00000167528	484.344	0.394521	0.118342	3.33375	0.000856839	ZNF641
7458	ENSG00000142002	2686.14	-0.45011	0.135026	-3.33351	0.000857586	DPP9
11897	ENSG00000172667	314.675	-0.523449	0.157115	-3.33163	0.0008634	ZMAT3
10378	ENSG00000165121	23.3767	1.34052	0.402677	3.32902	0.000871507
25251	ENSG00000251136	197.867	-0.889651	0.267343	-3.32775	0.000875491
9897	ENSG00000163320	1481.01	0.331378	0.099641	3.32572	0.000881895	CGGBP1
14319	ENSG00000187792	92.6393	0.759144	0.228332	3.32474	0.000885022	ZNF70
10389	ENSG00000165178	6466.89	-0.545145	0.163983	-3.32441	0.000886064	NCF1C
12298	ENSG00000175130	289.371	-0.893233	0.268713	-3.32411	0.000887001	MARCKSL1
4797	ENSG00000121900	8.05176	-2.59597	0.781093	-3.3235	0.000888944	TMEM54
6322	ENSG00000134644	1760.72	0.411359	0.123781	3.32329	0.000889638	PUM1
1408	ENSG00000081019	252.813	0.718728	0.216293	3.32293	0.000890774	RSBN1
763	ENSG00000061273	316.334	0.505586	0.152177	3.32235	0.000892615	HDAC7
22252	ENSG00000235700	9.16808	-2.99467	0.901573	-3.32161	0.000894993	CYCSP52
4227	ENSG00000116560	5970.66	-0.434091	0.13071	-3.32103	0.000896854	SFPQ
316	ENSG00000013619	365.374	-1.46982	0.442792	-3.31943	0.000902012	MAMLD1
12363	ENSG00000175505	966.054	-2.00226	0.603414	-3.31821	0.000905958	CLCF1
2984	ENSG00000105879	588.091	0.453239	0.136672	3.31625	0.000912334	CBLL1
16048	ENSG00000204438	264.498	0.644451	0.194349	3.31594	0.000913343	GPANK1
15297	ENSG00000198742	1063.67	-0.344658	0.104063	-3.312	0.000926299	SMURF1
14898	ENSG00000197122	18133	-0.700249	0.211446	-3.31172	0.000927243	SRC
759	ENSG00000060749	672.606	0.636369	0.192166	3.31156	0.000927789	QSER1
23716	ENSG00000241886	71.7019	1.10066	0.332419	3.31108	0.000929376
31606	ENSG00000275718	124.286	-1.49941	0.453208	-3.30844	0.000938159	CCL15
14108	ENSG00000186416	105.67	0.760555	0.229969	3.30721	0.000942309	NKRF
2782	ENSG00000104903	379.551	0.612717	0.185344	3.30584	0.000946916	LYL1
1218	ENSG00000075415	6253.76	-0.27292	0.0825769	-3.30504	0.000949642	SLC25A3
11798	ENSG00000172086	291.37	0.474022	0.143495	3.30341	0.000955159	KRCC1
26622	ENSG00000256448	7.65254	-2.58485	0.782762	-3.30222	0.000959219
11092	ENSG00000168394	27724.6	-0.362377	0.109799	-3.30036	0.000965592	TAP1
3527	ENSG00000110844	68.4701	-0.829564	0.251446	-3.29917	0.000969712	PRPF40B
7127	ENSG00000139517	94.9993	0.715367	0.21685	3.2989	0.000970644	LNX2
29934	ENSG00000269825	38.5953	1.12084	0.339871	3.29783	0.000974357
5075	ENSG00000124508	1862.49	-0.313706	0.0951512	-3.29693	0.000977495	BTN2A2
2737	ENSG00000104714	1476.12	-0.674003	0.204472	-3.2963	0.000979662	ERICH1
5164	ENSG00000125386	835.667	0.429173	0.130207	3.29609	0.000980401	FAM193A
8665	ENSG00000152778	2331.61	0.489834	0.148654	3.29513	0.000983774	IFIT5
2553	ENSG00000103047	465.581	0.370527	0.112469	3.29449	0.00098599	TANGO6
11473	ENSG00000170396	127.091	0.767967	0.233146	3.29393	0.000987971	ZNF804A
12628	ENSG00000177302	785.797	0.429963	0.130558	3.29326	0.000990333	TOP3A
26712	ENSG00000256948	191.405	0.68781	0.20908	3.28969	0.00100296
11205	ENSG00000168970	24.201	1.21816	0.370343	3.28927	0.00100449	JMJD7-PLA2G4B
24501	ENSG00000247315	488.139	0.50125	0.152429	3.28842	0.00100751	ZCCHC3
10889	ENSG00000167552	1683.31	-0.484694	0.147461	-3.28694	0.00101282	TUBA1A
1455	ENSG00000082516	379.76	0.452555	0.137716	3.28615	0.00101565	GEMIN5
4918	ENSG00000123131	944.487	-0.354015	0.10774	-3.28583	0.00101681	PRDX4
113	ENSG00000006025	55.7416	1.03565	0.31529	3.28476	0.0010207
5958	ENSG00000132005	264.944	0.596512	0.181641	3.28402	0.00102337	RFX1
2275	ENSG00000101126	846.702	0.412437	0.125601	3.28372	0.00102446	ADNP
31034	ENSG00000273270	82.1618	-0.709417	0.216071	-3.28326	0.00102615
9914	ENSG00000163378	295.174	-0.545386	0.166122	-3.28304	0.00102692	EOGT
18482	ENSG00000224032	67.2596	0.866337	0.263924	3.28252	0.00102883	EPB41L4A-AS1
3036	ENSG00000106246	58.7341	0.779608	0.237532	3.28211	0.00103032	PTCD1
15116	ENSG00000198019	547.085	-0.41386	0.1262	-3.2794	0.00104029	FCGR1B
6808	ENSG00000137486	2885.24	-0.299256	0.0912698	-3.27881	0.00104247	ARRB1
29437	ENSG00000267365	22.4895	-1.56351	0.476857	-3.27879	0.00104252	KCNJ2-AS1
12381	ENSG00000175595	110.246	0.612709	0.186876	3.27869	0.0010429	ERCC4
3215	ENSG00000107937	1184.51	-0.53181	0.162261	-3.27751	0.00104729	GTPBP4
13530	ENSG00000183309	189.885	0.707899	0.216081	3.27608	0.0010526	ZNF623
31354	ENSG00000274536	5.92629	-2.97037	0.908011	-3.2713	0.00107055
11709	ENSG00000171658	131.175	-1.35258	0.413539	-3.27074	0.00107268	NMRAL2P
8749	ENSG00000153767	366.104	0.426021	0.130346	3.26838	0.00108163	GTF2E1
8380	ENSG00000149658	957.008	0.409447	0.125282	3.2682	0.00108233	YTHDF1
7135	ENSG00000139572	3256.57	-0.621817	0.190497	-3.26419	0.00109778	GPR84
6198	ENSG00000133816	264.797	-0.509659	0.156137	-3.26417	0.00109785	MICAL2
28010	ENSG00000260917	39.0357	-1.04746	0.321003	-3.26308	0.00110207
6890	ENSG00000137947	2022.27	-0.288253	0.0883923	-3.26107	0.00110994	GTF2B
1880	ENSG00000095370	131.909	1.03574	0.317689	3.26024	0.00111316	SH2D3C
1486	ENSG00000083814	108.464	0.943546	0.289472	3.25954	0.00111591	ZNF671
8596	ENSG00000152193	147.181	0.551565	0.169341	3.25713	0.00112546	RNF219
20278	ENSG00000229619	31.3303	-1.38542	0.425447	-3.25639	0.00112839	MBNL1-AS1
919	ENSG00000067048	1774.47	-0.922896	0.283425	-3.25623	0.00112902	DDX3Y
11830	ENSG00000172273	254.256	0.703004	0.215902	3.25612	0.00112945	HINFP
16015	ENSG00000204315	62.8091	0.840843	0.258385	3.25422	0.00113704	FKBPL
8927	ENSG00000155508	870.175	0.49323	0.151786	3.24951	0.00115602	CNOT8
6655	ENSG00000136603	1714.72	-0.742323	0.228482	-3.24893	0.0011584	SKIL
12372	ENSG00000175556	286.218	-0.712416	0.219283	-3.24884	0.00115877	LONRF3
13258	ENSG00000181649	165.15	-0.996056	0.307133	-3.24307	0.00118248	PHLDA2
21846	ENSG00000234390	23.3963	-1.15224	0.355345	-3.2426	0.00118445	USP27X-AS1
14106	ENSG00000186407	346.584	-1.96986	0.607781	-3.24106	0.00119084	CD300E
3520	ENSG00000110768	979.553	0.334216	0.103121	3.241	0.00119111	GTF2H1
12912	ENSG00000179134	1557.46	-0.393362	0.121383	-3.24065	0.00119256	SAMD4B
13001	ENSG00000179833	848.942	0.693458	0.214018	3.24019	0.00119451	SERTAD2
15288	ENSG00000198722	609.643	-0.489534	0.151143	-3.23887	0.00120003	UNC13B
2031	ENSG00000100105	414.55	0.571496	0.176453	3.2388	0.00120032	PATZ1
8068	ENSG00000146833	577.054	0.405539	0.125235	3.23823	0.00120276	TRIM4
5458	ENSG00000127993	227.044	0.543366	0.167924	3.23579	0.00121308	RBM48
14523	ENSG00000188895	1349.2	0.301098	0.0930534	3.23575	0.00121323	MSL1
14651	ENSG00000196182	5384.97	-0.397194	0.122782	-3.23497	0.00121656	STK40
33316	ENSG00000284633	142.943	-1.76496	0.546407	-3.23012	0.00123737
11236	ENSG00000169131	129.788	0.675249	0.209204	3.22771	0.00124786	ZNF354A
2574	ENSG00000103194	1089.12	0.340089	0.105395	3.2268	0.00125182	USP10
10595	ENSG00000166170	762.4	0.4249	0.131693	3.22644	0.00125341	BAG5
4174	ENSG00000116044	11962.9	-0.379461	0.117614	-3.22632	0.00125391	NFE2L2
8737	ENSG00000153487	196.896	0.695213	0.215499	3.22606	0.00125505	ING1
4803	ENSG00000121940	389.699	-0.47612	0.14761	-3.22552	0.00125742	CLCC1
566	ENSG00000047315	1856.82	-0.526164	0.163251	-3.22303	0.00126841	POLR2B
20346	ENSG00000229816	2.71333	4.64636	1.44221	3.2217	0.00127431	DDX50P1
10601	ENSG00000166189	408.269	0.624471	0.193867	3.22113	0.00127685	HPS6
14383	ENSG00000188157	2115.79	-0.582216	0.18088	-3.21879	0.00128732	AGRN
7616	ENSG00000143363	193.449	0.45315	0.140794	3.21854	0.00128846	PRUNE1
4881	ENSG00000122741	494.168	0.444776	0.138247	3.21726	0.00129423	DCAF10
200	ENSG00000008405	271.548	-0.503863	0.156766	-3.21411	0.00130848	CRY1
10531	ENSG00000165861	728.863	0.346686	0.107881	3.21358	0.00131091	ZFYVE1
3956	ENSG00000114473	399.556	-0.417683	0.129983	-3.21336	0.0013119	IQCG
17173	ENSG00000213516	521.22	-0.369826	0.115117	-3.21262	0.00131529	RBMXL1
10485	ENSG00000165660	688.768	0.360825	0.112367	3.21113	0.00132216	ABRAXAS2
4729	ENSG00000121058	273.069	0.41118	0.12805	3.2111	0.00132229	COIL
13890	ENSG00000185298	351.051	-0.478059	0.148993	-3.20861	0.00133379	CCDC137
12313	ENSG00000175203	1866.67	-0.282902	0.088173	-3.20848	0.00133437	DCTN2
7053	ENSG00000138802	1121.94	0.374846	0.11687	3.20738	0.00133948	SEC24B
1645	ENSG00000088356	461.57	-0.433875	0.135286	-3.2071	0.0013408	PDRG1
18350	ENSG00000223549	10.3399	-2.11099	0.658571	-3.20541	0.00134869	MTND5P28
213	ENSG00000009335	2058.6	-0.221505	0.0691736	-3.20216	0.00136399	UBE3C
23989	ENSG00000243147	281.676	0.385246	0.120308	3.20215	0.00136407	MRPL33
5993	ENSG00000132334	9801.15	-0.534376	0.166914	-3.2015	0.00136712	PTPRE
2577	ENSG00000103199	94.4091	0.886485	0.276956	3.20081	0.00137042	ZNF500
4453	ENSG00000118564	1771.86	0.569057	0.177789	3.20075	0.00137073	FBXL5
11651	ENSG00000171365	658.479	-0.364237	0.113839	-3.19959	0.00137622	CLCN5
8906	ENSG00000155256	384.443	-0.500426	0.156535	-3.1969	0.00138914	ZFYVE27
31954	ENSG00000277462	27.6948	1.08837	0.340631	3.19515	0.00139758	ZNF670
3391	ENSG00000109458	233.5	0.776471	0.243124	3.19372	0.00140451	GAB1
5928	ENSG00000131779	532.401	0.547284	0.171371	3.19356	0.00140532	PEX11B
7509	ENSG00000142556	149.083	0.593477	0.186072	3.1895	0.00142517	ZNF614
4385	ENSG00000117713	2436.1	0.426645	0.133798	3.18874	0.00142896	ARID1A
4808	ENSG00000121989	296.659	-0.836214	0.262354	-3.18735	0.00143584	ACVR2A
22089	ENSG00000235185	3.26517	-4.21798	1.32336	-3.18732	0.00143598
125	ENSG00000006432	14.8116	-1.54354	0.484316	-3.18705	0.00143733	MAP3K9
8636	ENSG00000152484	2258.31	-0.587295	0.184276	-3.18704	0.00143735	USP12
8469	ENSG00000151065	119.397	0.756555	0.237404	3.18678	0.00143866	DCP1B
22977	ENSG00000238025	65.1201	-0.840302	0.263709	-3.18648	0.00144016	ZDHHC4P1
456	ENSG00000032444	2449.38	-0.378356	0.118812	-3.18448	0.00145012	PNPLA6
26518	ENSG00000255977	16.9833	-2.33126	0.732298	-3.18348	0.00145517
7411	ENSG00000141568	1131.59	0.356795	0.112195	3.18013	0.00147211	FOXK2
7687	ENSG00000143641	2732.58	-0.36841	0.115875	-3.17939	0.00147586	GALNT2
1033	ENSG00000070413	716.866	0.361061	0.113633	3.17745	0.00148579	DGCR2
5682	ENSG00000130202	6101.87	-0.375719	0.11831	-3.17571	0.00149472	NECTIN2
15197	ENSG00000198369	179.522	-0.875349	0.276049	-3.17099	0.00151921	SPRED2
1377	ENSG00000080007	31.8866	-1.43739	0.453657	-3.16846	0.0015325	DDX43
12568	ENSG00000176915	3421.99	-0.547868	0.172977	-3.16729	0.00153865	ANKLE2
3568	ENSG00000111224	881.533	0.338922	0.107035	3.16646	0.00154305	PARP11
11429	ENSG00000170185	711.029	0.293773	0.0927796	3.16635	0.00154365	USP38
4048	ENSG00000115234	3086.59	-0.229229	0.0724253	-3.16505	0.00155058	SNX17
10342	ENSG00000164944	987.155	0.317649	0.100442	3.16251	0.00156416	VIRMA
11766	ENSG00000171928	206.919	0.559929	0.177097	3.1617	0.0015685	TVP23B
8912	ENSG00000155313	2390.91	0.370099	0.117071	3.16132	0.00157058	USP25
20672	ENSG00000230733	44.8235	-0.913681	0.28913	-3.1601	0.00157712
979	ENSG00000068796	601.776	0.426543	0.134988	3.15985	0.00157851	KIF2A
11266	ENSG00000169248	21406.6	-0.915341	0.289814	-3.15837	0.00158653	CXCL11
8883	ENSG00000154957	150.918	0.517398	0.163831	3.15812	0.00158788	ZNF18
4359	ENSG00000117533	208.032	0.493618	0.156334	3.15747	0.00159147	VAMP4
10362	ENSG00000165030	697.858	-0.524087	0.166015	-3.15687	0.00159473	NFIL3
11458	ENSG00000170325	243.881	0.431117	0.136584	3.15641	0.00159724	PRDM10
2010	ENSG00000100034	710.238	-0.377038	0.11947	-3.15592	0.0015999	PPM1F
28066	ENSG00000261094	14.2973	-2.14822	0.680992	-3.15455	0.00160746
16342	ENSG00000206337	1645.55	-0.520465	0.164992	-3.15448	0.00160787	HCP5
3720	ENSG00000112234	219.697	0.486393	0.154234	3.15361	0.00161265	FBXL4
5376	ENSG00000127081	85.6943	0.71155	0.225744	3.15202	0.00162143	ZNF484
10846	ENSG00000167302	191.988	0.498474	0.158158	3.15175	0.00162293	TEPSIN
3040	ENSG00000106266	2672.22	-0.354863	0.112593	-3.15173	0.00162305	SNX8
12405	ENSG00000175768	9.7233	-1.94711	0.618015	-3.15058	0.00162946	TOMM5
29536	ENSG00000267607	41.7017	-1.21207	0.384848	-3.14947	0.00163569
5846	ENSG00000131127	152.528	0.626602	0.199183	3.14586	0.00165598	ZNF141
574	ENSG00000047621	1097.56	0.361539	0.114935	3.14559	0.00165752	C12orf4
33232	ENSG00000283761	17.5083	-2.03972	0.64937	-3.14108	0.00168327
2032	ENSG00000100106	1231.27	-0.374836	0.119513	-3.13635	0.00171063	TRIOBP
8996	ENSG00000156232	547.2	0.511477	0.163109	3.1358	0.00171386	WHAMM
12651	ENSG00000177427	46.5944	1.10633	0.352886	3.13508	0.00171806	MIEF2
2887	ENSG00000105443	943.299	-0.354845	0.113279	-3.13248	0.00173336	CYTH2
4449	ENSG00000118518	495.117	0.514559	0.164268	3.13244	0.00173361	RNF146
723	ENSG00000058272	1712.5	0.336133	0.107365	3.13074	0.00174367	PPP1R12A
3313	ENSG00000108700	18118.5	-1.3618	0.435255	-3.12875	0.00175553	CCL8
15997	ENSG00000204264	6863.59	-0.234585	0.0749826	-3.12853	0.00175686	PSMB8
328	ENSG00000015133	821.235	0.491912	0.157324	3.12674	0.00176758	CCDC88C
28356	ENSG00000261889	2.51398	-4.79257	1.53304	-3.12619	0.00177086
12793	ENSG00000178338	75.9554	0.841996	0.269483	3.12449	0.00178115	ZNF354B
13848	ENSG00000185085	338.822	0.501734	0.160624	3.12365	0.00178622	INTS5
31	ENSG00000003056	10456.1	-0.248382	0.0795226	-3.12341	0.00178766	M6PR
22924	ENSG00000237892	9.68297	-1.82349	0.584769	-3.11831	0.00181889	KLF7-IT1
2192	ENSG00000100603	1784.75	0.240624	0.0771759	3.11787	0.00182165	SNW1
11082	ENSG00000168334	330.08	-2.63316	0.844849	-3.11672	0.00182875	XIRP1
32375	ENSG00000279162	6.02278	4.32623	1.3888	3.11509	0.00183889
3782	ENSG00000112739	2696.04	0.301846	0.0969304	3.11405	0.00184538	PRPF4B
9918	ENSG00000163393	363.204	0.473663	0.152123	3.11369	0.00184766	SLC22A15
13094	ENSG00000180423	122.844	0.72506	0.232895	3.11326	0.00185035	HARBI1
3448	ENSG00000110042	193.145	-0.924946	0.297349	-3.11065	0.00186679	DTX4
4283	ENSG00000116903	546.185	0.367655	0.118198	3.11049	0.00186775	EXOC8
881	ENSG00000065970	655.048	0.424372	0.136444	3.11024	0.00186936	FOXJ2
8868	ENSG00000154822	707.872	0.669753	0.215443	3.10872	0.00187897	PLCL2
10793	ENSG00000167034	64.5319	-1.41675	0.455835	-3.10804	0.0018833	NKX3-1
9934	ENSG00000163466	13562.9	-0.189018	0.060826	-3.10752	0.00188661	ARPC2
5313	ENSG00000126368	166.097	1.19088	0.383614	3.10438	0.00190678	NR1D1
3463	ENSG00000110092	642.316	-0.943892	0.304325	-3.10159	0.00192482	CCND1
15312	ENSG00000198785	1501.43	0.508803	0.164055	3.10142	0.00192593	GRIN3A
13216	ENSG00000181274	164.548	0.828709	0.267204	3.10141	0.00192604	FRAT2
11869	ENSG00000172466	1393.62	0.287502	0.0927942	3.09827	0.00194652	ZNF24
14389	ENSG00000188177	166.648	0.559657	0.180641	3.09817	0.00194719	ZC3H6
27683	ENSG00000260032	2381.41	-0.31947	0.103134	-3.09761	0.00195086	NORAD
8260	ENSG00000148634	766.576	0.482706	0.155901	3.09624	0.00195991	HERC4
14061	ENSG00000186141	2450.87	-0.296031	0.0956633	-3.0945	0.00197142	POLR3C
15171	ENSG00000198246	1085.76	0.423185	0.136921	3.09072	0.0019967	SLC29A3
3312	ENSG00000108691	35783.2	-0.812933	0.263085	-3.09	0.00200159	CCL2
7929	ENSG00000145632	26.9762	-1.18248	0.382763	-3.08932	0.00200613	PLK2
4629	ENSG00000120210	7.87728	2.1556	0.697882	3.08877	0.00200988	INSL6
33356	ENSG00000284738	11.38	1.91473	0.620464	3.08597	0.00202891
21007	ENSG00000231856	23.445	-1.24715	0.404193	-3.08553	0.00203187
20492	ENSG00000230224	11.4063	2.21368	0.717748	3.0842	0.00204101	PHBP9
28355	ENSG00000261888	34.4994	-1.08464	0.352026	-3.08114	0.00206206
13274	ENSG00000181788	912.418	-0.558118	0.181228	-3.07964	0.0020725	SIAH2
10858	ENSG00000167384	57.7752	0.957927	0.311422	3.07598	0.00209814	ZNF180
15962	ENSG00000204131	157.611	0.662784	0.215485	3.07578	0.00209953	NHSL2
11931	ENSG00000172831	660.54	-0.378524	0.123081	-3.0754	0.00210218	CES2
3158	ENSG00000107331	280.266	-0.570327	0.185522	-3.07417	0.00211087	ABCA2
29284	ENSG00000267034	233.76	-1.1526	0.374955	-3.07398	0.00211222
9450	ENSG00000160271	2119.49	0.49027	0.159609	3.0717	0.00212846	RALGDS
12663	ENSG00000177485	491.634	0.450587	0.146694	3.07162	0.00212903	ZBTB33
30022	ENSG00000270060	12.7781	2.06211	0.672096	3.06818	0.00215366
12957	ENSG00000179431	37.9645	-1.16039	0.378231	-3.06794	0.00215541	FJX1
4331	ENSG00000117360	3335.6	-0.534947	0.174372	-3.06785	0.00215608	PRPF3
9509	ENSG00000160752	699.965	-0.444048	0.14481	-3.06641	0.00216645	FDPS
18522	ENSG00000224152	41.518	-1.04551	0.34108	-3.06529	0.00217456
4831	ENSG00000122257	2337.24	-0.305456	0.0996518	-3.06524	0.00217498	RBBP6
13399	ENSG00000182544	557.571	0.486746	0.158832	3.06453	0.00218013	MFSD5
9435	ENSG00000160209	5679.84	-0.355787	0.116183	-3.06228	0.00219655	PDXK
17771	ENSG00000216490	298.037	0.915321	0.298919	3.0621	0.00219788	IFI30
1480	ENSG00000083642	609.313	0.365593	0.119426	3.06124	0.00220419	PDS5B
2469	ENSG00000102317	5855.07	-0.263003	0.0859364	-3.06043	0.00221017	RBM3
5285	ENSG00000126067	3607.35	-0.249144	0.0814649	-3.0583	0.002226	PSMB2
4497	ENSG00000119138	1270.17	-0.445642	0.145732	-3.05796	0.00222851	KLF9
10581	ENSG00000166133	55.486	0.992352	0.324629	3.05688	0.00223654	RPUSD2
521	ENSG00000040275	157.722	0.538675	0.176255	3.05623	0.00224139	SPDL1
1490	ENSG00000083844	459.336	0.517089	0.169244	3.05528	0.00224847	ZNF264
4897	ENSG00000122912	238.363	-0.429633	0.140719	-3.05313	0.00226466	SLC25A16
12070	ENSG00000173614	174.008	0.492084	0.16145	3.0479	0.0023045	NMNAT1
13090	ENSG00000180376	101.883	0.78285	0.256962	3.04656	0.00231476	CCDC66
626	ENSG00000050426	449.632	0.455434	0.149494	3.04649	0.00231528	LETMD1
10561	ENSG00000165997	5503.87	-0.880931	0.289173	-3.04638	0.00231612	ARL5B
4221	ENSG00000116497	215.151	0.689209	0.226266	3.04601	0.00231899	S100PBP
8215	ENSG00000148248	4975.3	-0.264241	0.0867523	-3.04593	0.00231963	SURF4
9087	ENSG00000157110	12.3933	-1.68015	0.551955	-3.04399	0.00233461	RBPMS
3029	ENSG00000106144	255.402	0.455232	0.149714	3.04067	0.0023605	CASP2
1356	ENSG00000079332	6451.51	-0.456533	0.150151	-3.0405	0.00236189	SAR1A
13235	ENSG00000181444	135.001	0.778298	0.256071	3.03938	0.00237063	ZNF467
28659	ENSG00000263955	0.394846	-15.9006	5.23377	-3.03807	0.002381	RN7SL850P
15107	ENSG00000197989	320.947	0.972299	0.320078	3.03769	0.00238396	SNHG12
13283	ENSG00000181827	238.075	0.57078	0.187957	3.03675	0.00239144	RFX7
2044	ENSG00000100150	222.914	0.488896	0.16103	3.03605	0.00239698	DEPDC5
13345	ENSG00000182224	6.04642	-2.77713	0.914739	-3.03598	0.00239755	CYB5D1
8069	ENSG00000146834	1155.06	-0.425027	0.140083	-3.03412	0.00241237	MEPCE
24773	ENSG00000249141	16.6117	-1.71255	0.564581	-3.03331	0.00241887
3608	ENSG00000111530	1511.22	0.353053	0.116417	3.03267	0.00242398	CAND1
31016	ENSG00000273218	24.9478	-1.30152	0.429211	-3.03236	0.00242652
13210	ENSG00000181220	827.294	0.620486	0.204733	3.03071	0.00243983	ZNF746
10000	ENSG00000163644	2315.17	-0.516639	0.170474	-3.0306	0.00244069	PPM1K
4055	ENSG00000115267	23838.6	-0.407236	0.134401	-3.03001	0.00244542	IFIH1
1966	ENSG00000099821	282.052	0.483541	0.159642	3.02891	0.00245439	POLRMT
14732	ENSG00000196455	511.745	0.328797	0.10857	3.02842	0.00245835	PIK3R4
13566	ENSG00000183520	405.567	-0.420519	0.138914	-3.02719	0.0024684	UTP11
4268	ENSG00000116793	329.938	-0.418871	0.138388	-3.02679	0.00247169	PHTF1
12948	ENSG00000179388	1062.08	-2.81824	0.9316	-3.02516	0.00248503	EGR3
1888	ENSG00000095574	326.068	0.386665	0.127928	3.02251	0.00250686	IKZF5
23278	ENSG00000239884	3.26122	4.39321	1.45407	3.02132	0.00251673	RN7SL608P
6711	ENSG00000136891	253.959	0.407915	0.135015	3.02127	0.00251716	TEX10
10566	ENSG00000166024	557.228	-0.394035	0.130561	-3.018	0.00254447	R3HCC1L
5833	ENSG00000131061	89.2386	0.660544	0.218873	3.01794	0.00254499	ZNF341
4373	ENSG00000117616	1122.59	-0.609057	0.201862	-3.0172	0.00255124	RSRP1
15056	ENSG00000197798	240.277	0.402861	0.133552	3.01652	0.00255696	FAM118B
14756	ENSG00000196544	120.167	0.740747	0.245609	3.01595	0.00256172	BORCS6
1745	ENSG00000090447	56.4969	1.29077	0.428014	3.01571	0.00256378	TFAP4
866	ENSG00000065600	702.846	0.408572	0.135598	3.01312	0.00258577	TMEM206
3470	ENSG00000110172	420.845	0.436218	0.14482	3.01214	0.00259409	CHORDC1
6635	ENSG00000136451	853.396	0.401663	0.133418	3.01057	0.0026076	VEZF1
32083	ENSG00000278129	43.4293	0.904855	0.300588	3.01028	0.00261003	ZNF8
16026	ENSG00000204371	500.014	0.434689	0.144447	3.00933	0.00261828	EHMT2
14549	ENSG00000189042	59.741	0.745201	0.247651	3.00908	0.0026204	ZNF567
10048	ENSG00000163811	562.524	0.388018	0.129015	3.00755	0.00263362	WDR43
14005	ENSG00000185880	2862.65	-0.246799	0.0820654	-3.00735	0.00263535	TRIM69
13125	ENSG00000180667	99.3915	0.727529	0.242159	3.00434	0.00266155	YOD1
9976	ENSG00000163597	121.553	0.512563	0.170634	3.00387	0.00266566	SNHG16
3781	ENSG00000112715	786.881	0.697697	0.23231	3.0033	0.00267066	VEGFA
25925	ENSG00000254017	50.0448	-0.875945	0.291926	-3.00057	0.00269475	IGHEP2
8023	ENSG00000146282	453.619	-0.354819	0.118291	-2.99955	0.00270374	RARS2
10866	ENSG00000167460	10358.8	-0.360237	0.120111	-2.99921	0.00270681	TPM4
9020	ENSG00000156469	165.065	0.589795	0.196734	2.99793	0.0027182	MTERF3
19196	ENSG00000226167	5.81668	2.57571	0.859491	2.99678	0.00272847	AP4B1-AS1
21728	ENSG00000234065	9.54613	-2.08107	0.694511	-2.99646	0.00273133	MTND4P26
625	ENSG00000050405	235.229	0.388736	0.129742	2.99623	0.00273339	LIMA1
7627	ENSG00000143384	17526.2	-0.444701	0.148437	-2.99589	0.00273642	MCL1
13621	ENSG00000183779	156.255	1.25198	0.418419	2.99216	0.00277012	ZNF703
10505	ENSG00000165724	109.633	0.5657	0.189069	2.99203	0.00277125	ZMYND19
11431	ENSG00000170191	198.829	0.480607	0.160805	2.98876	0.00280108	NANP
2070	ENSG00000100239	1624.93	-0.235606	0.0788804	-2.98688	0.00281839	PPP6R2
14644	ENSG00000196152	151.503	0.525682	0.176072	2.98562	0.00283006	ZNF79
12636	ENSG00000177352	312.868	0.669237	0.224259	2.98421	0.00284312	CCDC71
21353	ENSG00000232934	41.0713	1.07481	0.360172	2.98415	0.00284365
3574	ENSG00000111252	6640.64	-0.459458	0.154027	-2.98298	0.00285461	SH2B3
8668	ENSG00000152784	150.961	-0.839909	0.281721	-2.98135	0.00286984	PRDM8
11984	ENSG00000173145	408.654	0.406037	0.136196	2.98127	0.00287057	NOC3L
7576	ENSG00000143164	881.548	-0.342674	0.114959	-2.98084	0.00287459	DCAF6
13442	ENSG00000182810	206.59	1.07579	0.360915	2.98074	0.00287551	DDX28
30410	ENSG00000271503	22388.8	-1.26979	0.42601	-2.98067	0.00287622	CCL5
4368	ENSG00000117597	342.237	0.386643	0.1298	2.97877	0.0028941	UTP25
3923	ENSG00000114120	325.372	0.554324	0.186155	2.97775	0.00290369	SLC25A36
12158	ENSG00000174197	871.209	0.481097	0.161606	2.97697	0.00291109	MGA
27537	ENSG00000259642	27.0716	-1.05214	0.353542	-2.97599	0.00292041	ST20-AS1
1116	ENSG00000072736	535.253	0.502291	0.168885	2.97415	0.00293797	NFATC3
7033	ENSG00000138757	3111.9	-0.284132	0.095551	-2.97362	0.00294311	G3BP2
14249	ENSG00000187266	90.0876	0.759909	0.255579	2.97328	0.00294634	EPOR
4509	ENSG00000119318	2638.28	0.211658	0.0711911	2.9731	0.00294807	RAD23B
4316	ENSG00000117222	512.898	0.347959	0.117146	2.97031	0.00297496	RBBP5
13991	ENSG00000185811	2133.05	0.389306	0.131114	2.96923	0.00298551	IKZF1
15305	ENSG00000198756	24.2069	-1.19256	0.401882	-2.96744	0.00300295	COLGALT2
4943	ENSG00000123360	78.7739	-0.642597	0.216573	-2.96712	0.00300604	PDE1B
3950	ENSG00000114416	1831.64	0.273417	0.0921812	2.96608	0.00301623	FXR1
16032	ENSG00000204388	409.53	0.839947	0.283225	2.96566	0.00302036	HSPA1B
3528	ENSG00000110848	160.77	-1.26299	0.426092	-2.96411	0.00303557	CD69
25313	ENSG00000251369	44.0728	1.09295	0.368908	2.96267	0.00304979	ZNF550
20635	ENSG00000230638	54.9869	-1.18008	0.398394	-2.9621	0.0030555
6747	ENSG00000137094	1117.72	-0.845616	0.285487	-2.96202	0.00305631	DNAJB5
1720	ENSG00000089775	151.054	0.492587	0.166392	2.9604	0.00307237	ZBTB25
22510	ENSG00000236540	69.3862	0.67298	0.22738	2.95971	0.0030793
1742	ENSG00000090376	1209.7	-0.343326	0.116078	-2.95772	0.00309921	IRAK3
11244	ENSG00000169184	339.185	-1.39204	0.47072	-2.95726	0.00310387	MN1
32091	ENSG00000278206	5.36485	3.96805	1.34203	2.95675	0.00310903
9815	ENSG00000162928	313.284	0.390421	0.132068	2.9562	0.00311451	PEX13
2628	ENSG00000103540	463.946	0.491882	0.166425	2.95557	0.0031209	CCP110
31461	ENSG00000275066	1574.09	0.30138	0.102013	2.95433	0.00313354	SYNRG
4681	ENSG00000120688	698.606	-0.299277	0.101308	-2.95414	0.00313543	WBP4
31782	ENSG00000276600	4513.61	-1.08752	0.368154	-2.95397	0.00313712	RAB7B
11358	ENSG00000169813	6145.44	0.262851	0.0889915	2.95366	0.00314027	HNRNPF
4175	ENSG00000116062	663.615	0.340923	0.115428	2.95357	0.00314126	MSH6
2278	ENSG00000101138	205.406	0.606794	0.205464	2.95329	0.00314402	CSTF1
28118	ENSG00000261221	382.349	0.537481	0.182137	2.95097	0.00316782	ZNF865
12280	ENSG00000175003	43.6449	-0.86779	0.294193	-2.94973	0.00318049	SLC22A1
13623	ENSG00000183784	26.8857	-1.04684	0.355077	-2.94822	0.00319613	C9orf66
6372	ENSG00000134970	834.856	0.367607	0.124709	2.94772	0.00320131	TMED7
31647	ENSG00000275910	5.97205	2.91528	0.98952	2.94615	0.00321751
19892	ENSG00000228366	4.22749	4.34391	1.47483	2.94538	0.00322563
878	ENSG00000065883	778.319	0.351996	0.119514	2.94524	0.00322709	CDK13
226	ENSG00000010165	611.029	0.384413	0.130533	2.94494	0.00323019	EEF1AKNMT
922	ENSG00000067066	5065.83	0.189795	0.0644537	2.94467	0.00323297	SP100
20977	ENSG00000231760	7.53056	2.96254	1.00614	2.94446	0.00323516
9556	ENSG00000161048	104.765	0.493418	0.167609	2.94387	0.00324141	NAPEPLD
7945	ENSG00000145740	474.607	-0.352215	0.119646	-2.94381	0.00324196	SLC30A5
18633	ENSG00000224478	13.7365	1.74856	0.593995	2.94373	0.00324278
216	ENSG00000009724	11.4272	-1.98044	0.672855	-2.94334	0.00324695	MASP2
9041	ENSG00000156639	2204.09	0.240779	0.0818139	2.94301	0.00325042	ZFAND3
1112	ENSG00000072609	2215.23	-0.223351	0.0759323	-2.94145	0.00326683	CHFR
8809	ENSG00000154262	11.9213	-2.61744	0.890201	-2.94028	0.00327914	ABCA6
6086	ENSG00000132842	1979.66	-0.369385	0.12572	-2.93817	0.00330159	AP3B1
27110	ENSG00000258559	16.9023	1.43526	0.488641	2.93724	0.00331148
8291	ENSG00000148925	425.361	-0.443757	0.151107	-2.93671	0.0033171	BTBD10
11964	ENSG00000173011	613.955	0.38091	0.129773	2.93521	0.00333327	TADA2B
6498	ENSG00000135686	694.686	-0.324129	0.110437	-2.93497	0.00333583	KLHL36
1732	ENSG00000090061	549.435	-0.359795	0.122601	-2.93469	0.00333885	CCNK
8286	ENSG00000148841	1871.06	-0.607518	0.207118	-2.93319	0.00335497	ITPRIP
15360	ENSG00000198879	1878.46	0.225295	0.07681	2.93315	0.00335543	SFMBT2
4865	ENSG00000122644	106.314	0.721877	0.246216	2.93188	0.00336916	ARL4A
12380	ENSG00000175592	211.919	-1.69876	0.579786	-2.92998	0.00338979	FOSL1
32528	ENSG00000279491	75.8322	-0.971577	0.331645	-2.92957	0.00339431
3268	ENSG00000108433	1353.71	0.245988	0.083968	2.92955	0.00339455	GOSR2
8190	ENSG00000147905	246.018	0.384838	0.131381	2.92918	0.0033986	ZCCHC7
33505	ENSG00000285639	13.1331	2.07019	0.706874	2.92865	0.00340438
13594	ENSG00000183665	92.203	0.619728	0.211732	2.92695	0.00342302	TRMT12
2632	ENSG00000103569	7707.79	-1.38982	0.475068	-2.92551	0.00343891	AQP9
9217	ENSG00000158321	482.109	0.592415	0.202511	2.92534	0.00344079	AUTS2
3554	ENSG00000111077	25.773	-1.22248	0.417995	-2.92463	0.00344866	TNS2
4870	ENSG00000122691	6.71517	-2.66712	0.912166	-2.92394	0.00345634	TWIST1
11712	ENSG00000171681	902.45	0.496552	0.169823	2.92393	0.00345639	ATF7IP
13290	ENSG00000181894	99.2951	0.697389	0.238793	2.92047	0.00349502	ZNF329
6418	ENSG00000135297	364.603	-0.381098	0.130561	-2.91893	0.00351234	MTO1
2453	ENSG00000102181	2686.38	-0.353808	0.121231	-2.91846	0.00351766	CD99L2
15033	ENSG00000197713	664.76	0.362228	0.124119	2.9184	0.00351829	RPE
6343	ENSG00000134802	3717.58	-0.282745	0.0969277	-2.91707	0.00353334	SLC43A3
5029	ENSG00000124201	24259.9	-0.314686	0.107988	-2.91407	0.00356744	ZNFX1
22423	ENSG00000236287	228.263	0.48756	0.167395	2.91263	0.00358394	ZBED5
11622	ENSG00000171174	140.981	-1.11632	0.383272	-2.91261	0.00358418	RBKS
2349	ENSG00000101421	5041.63	-0.262934	0.0902757	-2.91257	0.00358472	CHMP4B
7845	ENSG00000144802	19918.6	-0.715592	0.24575	-2.91186	0.00359279	NFKBIZ
14404	ENSG00000188277	21.3478	1.25982	0.432738	2.91128	0.00359954	C15orf62
7558	ENSG00000143079	1428.71	0.520738	0.17908	2.90786	0.00363912	CTTNBP2NL
13606	ENSG00000183723	30.6385	-0.97791	0.33631	-2.90776	0.00364026	CMTM4
30988	ENSG00000273151	34.3844	-1.04043	0.357835	-2.90758	0.0036424
4632	ENSG00000120217	14915.4	-0.524444	0.180535	-2.90495	0.00367317	CD274
3809	ENSG00000112996	360.453	0.441201	0.151969	2.90324	0.00369326	MRPS30
244	ENSG00000010539	338.689	-0.461226	0.158978	-2.90119	0.00371749	ZNF200
13244	ENSG00000181523	1746.34	0.384234	0.132452	2.90093	0.00372052	SGSH
14643	ENSG00000196151	253.477	0.48041	0.165654	2.90008	0.00373062	WDSUB1
12111	ENSG00000173889	1362.96	0.286761	0.0988819	2.90004	0.00373119	PHC3
15193	ENSG00000198355	10693.2	-0.596757	0.205854	-2.89893	0.00374444	PIM3
8262	ENSG00000148660	364.835	0.371909	0.128305	2.89862	0.00374812	CAMK2G
6920	ENSG00000138078	208.161	-0.543387	0.187549	-2.8973	0.00376385	PREPL
4640	ENSG00000120280	222.9	0.516307	0.178383	2.89437	0.00379916	CXorf21
9051	ENSG00000156787	237.41	0.521062	0.180116	2.89292	0.00381677	TBC1D31
14522	ENSG00000188886	17.232	-2.25861	0.781452	-2.89027	0.00384909	ASTL
25966	ENSG00000254162	4.63957	-3.92294	1.35804	-2.88868	0.00386857
2454	ENSG00000102189	1039.13	0.320221	0.110916	2.88705	0.00388868	EEA1
834	ENSG00000064932	5441.06	0.304253	0.105387	2.887	0.00388934	SBNO2
31504	ENSG00000275278	4.20742	-2.20282	0.763037	-2.88691	0.00389051
10322	ENSG00000164889	1741.73	-0.274035	0.0949737	-2.88538	0.00390942	SLC4A2
11570	ENSG00000170915	1046.03	0.570736	0.197843	2.88479	0.00391673	PAQR8
12765	ENSG00000178127	8.19484	1.89252	0.656079	2.8846	0.00391911	NDUFV2
2180	ENSG00000100575	163.279	0.529496	0.183567	2.88448	0.00392056	TIMM9
14882	ENSG00000197062	108.792	0.627308	0.217525	2.88384	0.00392859	ZSCAN26
27179	ENSG00000258738	55.5561	-0.898967	0.311746	-2.88365	0.00393099
26420	ENSG00000255529	115.357	0.47847	0.166003	2.8823	0.00394786	POLR2M
1380	ENSG00000080189	725.041	-0.318104	0.110391	-2.88163	0.0039563	SLC35C2
8863	ENSG00000154781	560.584	0.385177	0.133689	2.88115	0.0039623	CCDC174
10769	ENSG00000166920	6428.97	-0.737699	0.256088	-2.88065	0.00396859	C15orf48
11264	ENSG00000169245	115485	-0.824046	0.286081	-2.88047	0.00397085	CXCL10
13248	ENSG00000181555	1723.55	0.265627	0.0922346	2.87991	0.00397785	SETD2
10549	ENSG00000165934	1587.43	0.203395	0.0706364	2.87946	0.00398353	CPSF2
796	ENSG00000063438	1874.2	-0.33642	0.116846	-2.87918	0.00398707	AHRR
11743	ENSG00000171823	94.5526	0.641992	0.223336	2.87456	0.00404591	FBXL14
12936	ENSG00000179295	1724.09	-0.275854	0.0959969	-2.87357	0.00405855	PTPN11
2655	ENSG00000103994	2778.03	-0.395552	0.137836	-2.86972	0.00410832	ZNF106
1712	ENSG00000089597	10548.1	-0.23336	0.0814502	-2.86507	0.00416917	GANAB
31145	ENSG00000273680	2.22082	4.36963	1.52539	2.8646	0.00417536
31394	ENSG00000274736	23.8785	-1.14865	0.400988	-2.86455	0.00417606	CCL23
9574	ENSG00000161277	71.9288	0.730676	0.255142	2.8638	0.00418594	THAP8
7702	ENSG00000143772	290.814	0.670768	0.234235	2.86365	0.0041879	ITPKB
3161	ENSG00000107362	184.103	0.518929	0.181271	2.86273	0.00420011	ABHD17B
5110	ENSG00000124762	19112.5	-0.516485	0.18044	-2.86237	0.00420483	CDKN1A
4160	ENSG00000115963	71.4958	-0.908539	0.317411	-2.86235	0.00420519	RND3
14902	ENSG00000197136	1090.96	-0.362572	0.126698	-2.8617	0.00421375	PCNX3
7507	ENSG00000142549	3.70608	-3.92821	1.37325	-2.86052	0.00422941	IGLON5
635	ENSG00000051108	8312	0.584863	0.204523	2.85965	0.00424115	HERPUD1
22073	ENSG00000235128	18.6146	-1.13194	0.395911	-2.85908	0.00424874
28904	ENSG00000265241	763.058	-0.350503	0.122618	-2.8585	0.00425647	RBM8A
141	ENSG00000006704	232.715	0.484775	0.169616	2.85807	0.00426231	GTF2IRD1
5989	ENSG00000132323	504.515	0.26644	0.0932486	2.85731	0.00427248	ILKAP
31134	ENSG00000273604	1012.34	-1.13037	0.395788	-2.85601	0.00429003	EPOP
12343	ENSG00000175352	270.523	-0.61453	0.215455	-2.85224	0.00434123	NRIP3
14685	ENSG00000196312	183.794	-0.427406	0.149917	-2.85095	0.00435891	MFSD14C
13375	ENSG00000182393	1299.6	-1.58096	0.554821	-2.8495	0.0043788	IFNL1
10488	ENSG00000165671	1530.24	0.317525	0.11147	2.84852	0.00439234	NSD1
14996	ENSG00000197562	139.147	0.608277	0.213589	2.84789	0.00440104	RAB40C
8026	ENSG00000146373	382.254	0.433691	0.15233	2.84705	0.00441263	RNF217
14768	ENSG00000196588	1362.81	0.472739	0.166081	2.84644	0.00442111	MRTFA
795	ENSG00000063322	1095.67	-0.256897	0.0902962	-2.84504	0.00444055	MED29
2857	ENSG00000105327	526.677	0.524394	0.184339	2.84473	0.00444496	BBC3
13278	ENSG00000181800	14.1928	1.45484	0.511997	2.8415	0.00449015	CELF2-AS1
16991	ENSG00000213064	7208.38	-0.307148	0.108108	-2.84112	0.00449552	SFT2D2
2814	ENSG00000105085	143.783	0.588889	0.207353	2.84003	0.00451087	MED26
6803	ENSG00000137462	2429.87	-0.596092	0.209902	-2.83987	0.00451324	TLR2
28129	ENSG00000261245	29.0828	1.68846	0.594596	2.83968	0.00451583
2205	ENSG00000100652	7.34343	-2.36302	0.832305	-2.83913	0.00452369	SLC10A1
23193	ENSG00000239503	25.3123	-0.980897	0.345538	-2.83875	0.00452908	MARK2P8
10320	ENSG00000164880	1394.18	-0.291154	0.102564	-2.83874	0.0045292	INTS1
9878	ENSG00000163191	17117.8	-0.22297	0.0785631	-2.83811	0.00453819	S100A11
4744	ENSG00000121274	411.308	0.479645	0.16932	2.83278	0.0046145	TENT4B
10237	ENSG00000164463	1198.76	0.646461	0.228415	2.8302	0.00465186	CREBRF
11621	ENSG00000171169	131.39	0.516364	0.182547	2.82867	0.00467425	NAIF1
4666	ENSG00000120539	1235.51	-0.451566	0.15992	-2.82371	0.00474715	MASTL
26653	ENSG00000256628	46.9224	-0.753137	0.266861	-2.82221	0.00476936	ZBTB11-AS1
4419	ENSG00000118246	470.49	0.357917	0.126832	2.82199	0.00477271	FASTKD2
6998	ENSG00000138606	239.868	-1.15005	0.407539	-2.82193	0.00477353	SHF
13240	ENSG00000181472	373.68	0.497929	0.176538	2.82052	0.00479465	ZBTB2
28283	ENSG00000261662	66.3795	-0.558129	0.197976	-2.81917	0.0048148	NA
15054	ENSG00000197782	43.566	0.863648	0.306456	2.81818	0.00482964	ZNF780A
12667	ENSG00000177535	8.47757	-2.28273	0.810168	-2.81761	0.00483831	OR2B11
5623	ENSG00000129534	589.888	0.7615	0.270444	2.81574	0.00486653	MIS18BP1
5212	ENSG00000125733	4408.58	-0.576515	0.20479	-2.81516	0.00487534	TRIP10
4732	ENSG00000121067	826.808	0.352262	0.125181	2.81401	0.00489276	SPOP
7105	ENSG00000139318	984.803	-1.23572	0.439257	-2.81321	0.004905	DUSP6
14642	ENSG00000196150	45.9476	0.969736	0.34498	2.81099	0.00493892	ZNF250
14112	ENSG00000186446	19.7483	1.24124	0.441607	2.81073	0.00494289	ZNF501
14276	ENSG00000187554	148.997	0.696367	0.247799	2.81021	0.00495098	TLR5
10235	ENSG00000164442	4324.55	-1.04111	0.370498	-2.81003	0.00495375	CITED2
6161	ENSG00000133398	569.562	-0.312128	0.11108	-2.80993	0.00495517	MED10
8349	ENSG00000149499	751.236	-0.318116	0.113278	-2.80826	0.00498094	EML3
19298	ENSG00000226479	450.815	-0.341607	0.121673	-2.80758	0.00499153	TMEM185B
13069	ENSG00000180233	1122.1	0.274955	0.0979393	2.8074	0.00499429	ZNRF2
4791	ENSG00000121864	253.996	0.439474	0.156636	2.80571	0.00502061	ZNF639
5912	ENSG00000131669	19556.6	-0.486266	0.17332	-2.8056	0.00502232	NINJ1
28666	ENSG00000263990	7.67047	2.37943	0.848745	2.80347	0.00505565
6543	ENSG00000135930	2025.18	-0.226816	0.080922	-2.8029	0.00506461	EIF4E2
6518	ENSG00000135828	357.563	0.375014	0.133812	2.80254	0.00507019	RNASEL
3307	ENSG00000108669	7041.41	-0.219316	0.0782606	-2.80238	0.00507264	CYTH1
1498	ENSG00000084090	2963.97	-0.281703	0.10056	-2.80135	0.00508899	STARD7
29047	ENSG00000265975	126.49	-0.612405	0.218615	-2.80129	0.00508991
14517	ENSG00000188868	18.4701	1.22564	0.437712	2.8001	0.0051087	ZNF563
9465	ENSG00000160326	7201.43	-0.626425	0.223907	-2.79771	0.00514669	SLC2A6
1293	ENSG00000077514	454.678	0.338516	0.121007	2.79749	0.00515016	POLD3
24220	ENSG00000244151	9.14868	3.76652	1.34689	2.79645	0.00516668
2998	ENSG00000105976	467.262	-1.43463	0.513394	-2.7944	0.00519958	MET
8039	ENSG00000146463	1258.99	0.284544	0.101847	2.79383	0.00520871	ZMYM4
5614	ENSG00000129473	670.449	-0.294987	0.105593	-2.79362	0.0052121	BCL2L2
11661	ENSG00000171443	198.84	0.504827	0.180713	2.79353	0.00521363	ZNF524
24519	ENSG00000247627	1366.3	-0.321203	0.114995	-2.79318	0.00521926	MTND4P12
9282	ENSG00000158863	531.205	-0.27592	0.098822	-2.79209	0.00523682	FAM160B2
7295	ENSG00000140830	257.453	-0.414815	0.148596	-2.79157	0.00524533	TXNL4B
13723	ENSG00000184384	2481.62	0.442991	0.158715	2.79111	0.00525276	MAML2
31285	ENSG00000274272	78.1497	0.65325	0.234054	2.79102	0.00525424
3054	ENSG00000106346	835.972	0.413583	0.148213	2.79047	0.00526314	USP42
1045	ENSG00000070718	231.104	0.703737	0.252209	2.79029	0.00526609	AP3M2
5361	ENSG00000126882	1387	0.495102	0.177524	2.78893	0.00528817	FAM78A
32636	ENSG00000279722	3.03514	4.14939	1.4882	2.78819	0.00530041
7332	ENSG00000141034	249.43	0.471363	0.16917	2.78632	0.00533099	GID4
1532	ENSG00000085433	413.607	0.377264	0.135399	2.78632	0.00533102	WDR47
12431	ENSG00000175938	222.789	0.4858	0.174544	2.78326	0.00538162	ORAI3
6259	ENSG00000134250	17323.6	-0.383483	0.137793	-2.78305	0.00538507	NOTCH2
11907	ENSG00000172732	670.595	-0.346196	0.12453	-2.78002	0.00543562	MUS81
5545	ENSG00000128805	585.419	0.310255	0.111607	2.7799	0.00543757	ARHGAP22
13826	ENSG00000184992	192.195	-0.59665	0.214655	-2.77958	0.00544289	BRI3BP
1460	ENSG00000082898	2566.5	0.367014	0.132091	2.7785	0.00546109	XPO1
15115	ENSG00000198018	337.929	-0.498385	0.179433	-2.77755	0.00547703	ENTPD7
12425	ENSG00000175895	1456.7	-0.641784	0.23124	-2.77541	0.00551325	PLEKHF2
8736	ENSG00000153485	701.729	0.414384	0.149314	2.77525	0.00551591	TMEM251
11382	ENSG00000169925	246.175	0.615208	0.221757	2.77425	0.00553296	BRD3
17643	ENSG00000215190	25.5935	-0.952083	0.343274	-2.77353	0.00554511	LINC00680
2260	ENSG00000101017	10124.1	-0.521403	0.188055	-2.77262	0.00556075	CD40
12583	ENSG00000176994	2163.65	0.41555	0.149881	2.77254	0.00556204	SMCR8
6968	ENSG00000138381	566.805	0.367253	0.132496	2.7718	0.0055748	ASNSD1
2237	ENSG00000100897	1720.57	-0.217825	0.0785894	-2.77169	0.00557659	DCAF11
10062	ENSG00000163866	1079.87	-0.335265	0.12105	-2.76964	0.00561181	SMIM12
7605	ENSG00000143319	744.263	-0.293305	0.105954	-2.76823	0.00563621	ISG20L2
3912	ENSG00000114019	2491.06	0.680295	0.245751	2.76822	0.0056363	AMOTL2
3230	ENSG00000108061	1791.83	0.276002	0.0997046	2.7682	0.00563675	SHOC2
30662	ENSG00000272273	12.902	-1.46694	0.529951	-2.76806	0.0056391	IER3-AS1
12001	ENSG00000173214	95.1931	0.545795	0.197327	2.76594	0.00567597	MFSD4B
33060	ENSG00000282608	41.6416	0.894182	0.323457	2.76446	0.00570177	ADORA3
9685	ENSG00000162396	65.4776	1.21997	0.441372	2.76404	0.00570907	PARS2
22985	ENSG00000238057	42.3839	-0.918144	0.332317	-2.76285	0.00572984	ZEB2-AS1
10760	ENSG00000166888	8871.4	-0.241259	0.0873358	-2.76243	0.00573736	STAT6
684	ENSG00000055070	3918.58	-0.294316	0.10657	-2.76172	0.00574977	SZRD1
13598	ENSG00000183688	74.1704	-0.724801	0.262536	-2.76077	0.00576658	RFLNB
7768	ENSG00000144224	3439.1	0.214001	0.0775267	2.76035	0.00577394	UBXN4
3685	ENSG00000111961	3117.57	0.357477	0.129541	2.75956	0.00578789	SASH1
8071	ENSG00000146842	229.647	-0.333084	0.120728	-2.75896	0.00579861	TMEM209
9921	ENSG00000163406	51.2676	0.980893	0.355592	2.75848	0.00580703	SLC15A2
6366	ENSG00000134910	3594.65	-0.374162	0.135686	-2.75757	0.00582334	STT3A
909	ENSG00000066654	943.203	0.336637	0.12213	2.75638	0.00584453	THUMPD1
21823	ENSG00000234329	20.278	1.68208	0.610632	2.75465	0.00587545
3806	ENSG00000112983	343.638	0.413786	0.150276	2.75351	0.00589598	BRD8
6248	ENSG00000134202	38.4427	-1.54067	0.559692	-2.7527	0.00591055	GSTM3
10455	ENSG00000165502	2043.38	-0.210581	0.0765115	-2.75227	0.00591829	RPL36AL
13218	ENSG00000181315	19.468	1.3337	0.48501	2.74985	0.00596228	ZNF322
10799	ENSG00000167081	512.559	0.456559	0.166035	2.74978	0.00596352	PBX3
5936	ENSG00000131845	120.813	0.650795	0.236676	2.74973	0.00596437	ZNF304
13077	ENSG00000180304	3261.81	-0.368076	0.133861	-2.74968	0.00596529	OAZ2
13184	ENSG00000181026	242.873	0.38822	0.141298	2.74752	0.00600472	AEN
414	ENSG00000026025	40197.4	-0.338414	0.123206	-2.74673	0.00601935	VIM
9644	ENSG00000162065	129.727	0.434309	0.15816	2.74601	0.00603247	TBC1D24
32373	ENSG00000279159	143.383	0.639008	0.232791	2.74499	0.00605127
1479	ENSG00000083635	69.0535	0.577704	0.210804	2.74048	0.006135	NUFIP1
29389	ENSG00000267270	3.89568	-2.75065	1.00396	-2.7398	0.00614762	PARD6G-AS1
19451	ENSG00000226979	1356.17	-1.0588	0.3866	-2.73874	0.00616751	LTA
29867	ENSG00000269399	4.19082	3.87357	1.41461	2.73826	0.00617645
31457	ENSG00000275052	1478.95	-0.315394	0.115204	-2.73769	0.00618725	PPP4R3B
9732	ENSG00000162607	462.149	0.417684	0.152614	2.73687	0.00620269	USP1
6743	ENSG00000137075	1213.52	0.406685	0.148599	2.7368	0.00620405	RNF38
31073	ENSG00000273369	5.0069	2.77831	1.01544	2.73606	0.00621804
7816	ENSG00000144597	3034.3	-0.523603	0.191746	-2.73071	0.00631971	EAF1
3539	ENSG00000110911	4068.84	-0.505598	0.185223	-2.72967	0.0063397	SLC11A2
7449	ENSG00000141956	113.668	0.600445	0.219977	2.72959	0.0063414	PRDM15
7980	ENSG00000145979	139.56	-0.584448	0.214345	-2.72667	0.00639771	TBC1D7
13357	ENSG00000182318	59.2749	0.809735	0.297014	2.72625	0.00640587	ZSCAN22
1154	ENSG00000073756	18694.2	-1.41023	0.517334	-2.72595	0.00641163	PTGS2
442	ENSG00000029725	1510.19	0.204098	0.0748836	2.72554	0.00641961	RABEP1
4890	ENSG00000122862	23184.2	-0.613327	0.225081	-2.72491	0.00643185	SRGN
10094	ENSG00000163950	818.749	0.271358	0.0996076	2.72427	0.0064444	SLBP
16947	ENSG00000212694	43.1564	-1.29951	0.477131	-2.7236	0.00645748	LINC01089
15217	ENSG00000198455	126.841	0.608402	0.223408	2.72328	0.00646381	ZXDB
366	ENSG00000020633	4511.33	-0.338052	0.124155	-2.72284	0.00647244	RUNX3
10384	ENSG00000165156	742.886	0.258438	0.09492	2.72269	0.00647526	ZHX1
24194	ENSG00000244038	6616.61	-0.209431	0.0769669	-2.72105	0.00650755	DDOST
16183	ENSG00000205085	10.3208	-1.5442	0.56755	-2.72082	0.00651201	FAM71F2
234	ENSG00000010295	1310	0.359302	0.132084	2.72026	0.00652312	IFFO1
8310	ENSG00000149177	10759.3	-0.321927	0.11837	-2.71967	0.00653466	PTPRJ
7276	ENSG00000140577	938.549	0.298257	0.109823	2.7158	0.00661156	CRTC3
11442	ENSG00000170265	438.92	0.399101	0.147002	2.71493	0.00662889	ZNF282
11642	ENSG00000171302	1687.21	-0.304513	0.112277	-2.71216	0.00668466	CANT1
20637	ENSG00000230647	85.6728	-1.84283	0.679823	-2.71076	0.006713
3273	ENSG00000108465	370.668	0.421937	0.155665	2.71055	0.00671718	CDK5RAP3
33196	ENSG00000283526	7.09578	-2.15039	0.793634	-2.70955	0.0067375	PRRT1B
16960	ENSG00000212939	2.47608	4.36098	1.61091	2.70715	0.00678639
7418	ENSG00000141580	1474.3	-0.264303	0.0976357	-2.70703	0.00678886	WDR45B
32408	ENSG00000279236	7.11827	3.86664	1.42843	2.70692	0.00679107
4383	ENSG00000117697	410.055	0.253636	0.0937034	2.70679	0.00679365	NSL1
28705	ENSG00000264188	1.89676	4.30399	1.59094	2.70532	0.00682389
30531	ENSG00000271913	69.2824	0.89132	0.329561	2.70457	0.00683931
29661	ENSG00000268056	6.27932	3.35375	1.24065	2.70322	0.00686704
8960	ENSG00000155906	174.769	0.447848	0.165691	2.70291	0.00687353	RMND1
32578	ENSG00000279608	11.4891	-2.23249	0.8261	-2.70244	0.00688319
17462	ENSG00000214367	155.999	0.707061	0.261806	2.70071	0.00691914	HAUS3
1210	ENSG00000075292	1348.33	0.419073	0.155186	2.70046	0.00692445	ZNF638
14861	ENSG00000196981	78.4775	0.625285	0.231656	2.69919	0.00695078	WDR5B
7520	ENSG00000142634	4761.28	-0.330163	0.122337	-2.69881	0.00695887	EFHD2
32632	ENSG00000279716	40.5444	1.33446	0.494478	2.69872	0.00696073
11606	ENSG00000171109	998.426	-0.40787	0.15115	-2.69844	0.0069665	MFN1
2590	ENSG00000103264	245.237	0.539957	0.20011	2.6983	0.00696955	FBXO31
1269	ENSG00000076984	561.579	0.281657	0.104399	2.69788	0.00697821	MAP2K7
15136	ENSG00000198105	48.406	0.747519	0.27709	2.69775	0.00698093	ZNF248
11745	ENSG00000171827	51.6436	0.851398	0.315767	2.69629	0.00701168	ZNF570
2765	ENSG00000104866	704.626	0.403735	0.149773	2.69565	0.00702514	PPP1R37
22864	ENSG00000237711	25.4747	-1.0106	0.3754	-2.69206	0.00710123	MTCO3P11
9149	ENSG00000157693	3687.92	0.279947	0.104029	2.69105	0.00712266	TMEM268
11267	ENSG00000169249	360.266	0.41876	0.155647	2.69044	0.00713573	ZRSR2
4293	ENSG00000116990	139.698	0.654022	0.243091	2.69044	0.00713573	MYCL
28056	ENSG00000261067	13.7286	1.59853	0.594291	2.68981	0.00714927
8639	ENSG00000152503	644.27	-0.520035	0.19336	-2.68947	0.00715662	TRIM36
7059	ENSG00000138835	572.186	0.431918	0.160619	2.68908	0.00716484	RGS3
3	ENSG00000000457	256.809	0.493098	0.183497	2.68722	0.00720498	SCYL3
22518	ENSG00000236564	2.25008	4.1218	1.5347	2.68574	0.00723697	YWHAQP5
1468	ENSG00000083168	2038.56	0.327808	0.122056	2.68571	0.00723749	KAT6A
28206	ENSG00000261460	40.9695	0.904473	0.336805	2.68545	0.00724331
7114	ENSG00000139370	1084.56	0.295162	0.109927	2.68508	0.00725123	SLC15A4
7301	ENSG00000140853	4402.31	-0.199101	0.0742643	-2.68098	0.00734066	NLRC5
15773	ENSG00000202019	2.53548	-4.28048	1.59688	-2.68053	0.00735062
10204	ENSG00000164305	1659.66	0.24022	0.0896682	2.67899	0.0073845	CASP3
481	ENSG00000035681	1546.48	-0.218063	0.0814206	-2.67823	0.0074013	NSMAF
13389	ENSG00000182504	50.1692	0.741925	0.277025	2.67819	0.00740214	CEP97
10901	ENSG00000167604	1926.5	-1.0709	0.400058	-2.67686	0.00743157
1590	ENSG00000087074	28596.7	-0.651133	0.243395	-2.67521	0.00746825	PPP1R15A
4833	ENSG00000122335	160.82	0.519417	0.194195	2.67472	0.00747911	SERAC1
6437	ENSG00000135387	4380.44	0.190588	0.0712603	2.67453	0.00748335	CAPRIN1
25840	ENSG00000253738	155.98	-0.532408	0.199202	-2.6727	0.00752434	OTUD6B-AS1
11555	ENSG00000170858	54.2805	-0.697699	0.261052	-2.67264	0.00752567	LILRP2
3172	ENSG00000107554	141.83	0.440525	0.164862	2.67208	0.00753824	DNMBP
14349	ENSG00000187961	47.6774	0.680949	0.255066	2.6697	0.007592	KLHL17
11237	ENSG00000169136	13761.5	-0.577352	0.216299	-2.66923	0.0076025	ATF5
10041	ENSG00000163795	307.532	0.337319	0.126405	2.66857	0.00761756	ZNF513
8618	ENSG00000152382	82.7037	0.89464	0.335423	2.6672	0.00764859	TADA1
15842	ENSG00000203326	42.1314	0.75667	0.283712	2.66703	0.00765239	ZNF525
14529	ENSG00000188917	342.493	-0.305164	0.114444	-2.66651	0.00766444	TRMT2B
4422	ENSG00000118263	668.901	-0.530403	0.198936	-2.6662	0.00767146	KLF7
24414	ENSG00000245849	21.8484	-1.04195	0.390971	-2.66504	0.00769798	RAD51-AS1
1040	ENSG00000070540	1236.72	-0.332956	0.124947	-2.66478	0.00770398	WIPI1
7285	ENSG00000140691	363.803	-0.541476	0.203254	-2.66403	0.00772101	ARMC5
31360	ENSG00000274565	3.84399	-4.02378	1.51054	-2.6638	0.00772634
9877	ENSG00000163171	1647.3	0.534753	0.200756	2.66369	0.00772882	CDC42EP3
2593	ENSG00000103274	524.459	-0.304294	0.114379	-2.66039	0.00780491	NUBP1
8407	ENSG00000150093	3362.35	-0.339618	0.127684	-2.65984	0.00781788	ITGB1
24771	ENSG00000249138	50.5629	-0.887544	0.333832	-2.65865	0.00784533
31455	ENSG00000275023	3721.62	-0.440462	0.165671	-2.65865	0.00784546	MLLT6
7280	ENSG00000140650	277.554	-0.451235	0.169734	-2.65847	0.00784952	PMM2
12842	ENSG00000178726	26.4954	-1.59585	0.600707	-2.65662	0.00789276	THBD
5628	ENSG00000129566	3331.99	-0.314651	0.118542	-2.65434	0.0079463	TEP1
8547	ENSG00000151702	1312.35	0.59103	0.222904	2.6515	0.00801354	FLI1
7977	ENSG00000145945	55.9711	0.784982	0.29618	2.65036	0.00804071	FAM50B
25126	ENSG00000250644	92.5722	1.10414	0.416748	2.64942	0.00806289
5171	ENSG00000125449	131.222	0.485998	0.183477	2.64883	0.00807715	ARMC7
14113	ENSG00000186448	154.423	0.417054	0.157671	2.6451	0.00816664	ZNF197
8017	ENSG00000146247	1743.04	0.313506	0.118576	2.64392	0.00819527	PHIP
8413	ENSG00000150347	2838.5	-0.538502	0.203696	-2.64365	0.00820163	ARID5B
10026	ENSG00000163735	60.5854	-0.693293	0.262321	-2.64292	0.00821947	CXCL5
12954	ENSG00000179409	225.799	0.491999	0.186175	2.64268	0.00822539	GEMIN4
4466	ENSG00000118762	177.659	-0.484865	0.183481	-2.64258	0.0082277	PKD2
26579	ENSG00000256235	1476.02	0.333397	0.126238	2.64102	0.00826557	SMIM3
32756	ENSG00000280039	7.24733	2.59422	0.982367	2.64078	0.00827152	RN7SKP23
9058	ENSG00000156860	2702.62	-0.365088	0.138307	-2.63968	0.00829838	FBRS
5768	ENSG00000130714	305.756	-0.367622	0.139286	-2.63933	0.00830701	POMT1
6854	ENSG00000137801	2263.74	-1.45785	0.552723	-2.63758	0.00835009	THBS1
13018	ENSG00000179918	3963.51	0.457083	0.173398	2.63604	0.008388	SEPHS2
5726	ENSG00000130479	793.174	0.468447	0.177791	2.63481	0.00841833	MAP1S
8284	ENSG00000148835	146.255	0.514642	0.195358	2.63435	0.00842975	TAF5
8513	ENSG00000151465	643.487	-0.292735	0.111142	-2.63389	0.00844121	CDC123
14674	ENSG00000196267	43.3441	0.958659	0.364279	2.63166	0.00849688	ZNF836
20493	ENSG00000230225	16.8924	-1.25657	0.477483	-2.63165	0.00849723	MTND5P14
26802	ENSG00000257337	9.75141	2.21776	0.842849	2.63126	0.00850681
11302	ENSG00000169446	666.968	-0.395308	0.150245	-2.63109	0.00851107	MMGT1
267	ENSG00000011275	1042.65	0.30905	0.117515	2.62989	0.00854135	RNF216
290	ENSG00000012211	174.933	0.560998	0.213317	2.62988	0.0085416	PRICKLE3
1066	ENSG00000071127	14080	-0.277275	0.105509	-2.62797	0.00858973	WDR1
9844	ENSG00000163041	61.1754	0.739496	0.281471	2.62726	0.00860763	H3F3A
29557	ENSG00000267659	3.71537	-2.81266	1.07071	-2.62692	0.00861623	LINC01482
14484	ENSG00000188707	103.454	-0.769454	0.292915	-2.62689	0.00861699	ZBED6CL
9920	ENSG00000163399	6082.99	-0.24525	0.0934028	-2.62572	0.00864655	ATP1A1
10893	ENSG00000167562	135.222	0.452632	0.172412	2.6253	0.00865729	ZNF701
4804	ENSG00000121957	68.2086	0.794334	0.302699	2.62417	0.00868596	GPSM2
21910	ENSG00000234604	1.70517	4.67326	1.78148	2.62324	0.00870972
525	ENSG00000040608	79.594	0.76425	0.291404	2.62265	0.00872499	RTN4R
29991	ENSG00000269971	2.2183	-3.83172	1.46138	-2.62198	0.00874207
30782	ENSG00000272599	9.09751	-1.66364	0.634784	-2.62079	0.00877257
12790	ENSG00000178297	8.10551	1.87222	0.714471	2.62043	0.00878191	TMPRSS9
8530	ENSG00000151611	392.76	0.372339	0.142124	2.61982	0.00879761	MMAA
25901	ENSG00000253958	242.445	0.617355	0.235668	2.6196	0.00880326	CLDN23
14731	ENSG00000196453	228.791	0.651871	0.248956	2.61842	0.00883373	ZNF777
9516	ENSG00000160789	7579.22	-0.362564	0.138472	-2.61832	0.00883638	LMNA
11127	ENSG00000168564	286.121	0.584096	0.223096	2.61814	0.00884103	CDKN2AIP
1768	ENSG00000090924	865.256	-0.608096	0.232475	-2.61575	0.00890325	PLEKHG2
22154	ENSG00000235369	2.92379	-4.23821	1.62099	-2.61458	0.0089336	RPL36AP15
1336	ENSG00000078747	2127.36	0.211365	0.0809103	2.61234	0.00899239	ITCH
17008	ENSG00000213096	118.831	0.589547	0.225779	2.61117	0.0090234	ZNF254
4170	ENSG00000116017	4360.22	-0.326811	0.125163	-2.61109	0.00902554	ARID3A
12430	ENSG00000175931	470.186	0.413669	0.158465	2.61047	0.00904176	UBE2O
7007	ENSG00000138640	49.9463	0.817734	0.313283	2.61021	0.00904877	FAM13A
498	ENSG00000037637	602.553	0.429241	0.164449	2.61018	0.00904938	FBXO42
2452	ENSG00000102178	268.41	0.316166	0.121192	2.60882	0.00908562	UBL4A
10165	ENSG00000164163	732.945	-0.391524	0.150094	-2.60852	0.00909347	ABCE1
19075	ENSG00000225828	12.4055	-1.41094	0.540929	-2.60837	0.00909742	FAM229A
4082	ENSG00000115421	513.6	0.36112	0.138475	2.60784	0.0091115	PAPOLG
11536	ENSG00000170759	5252.96	-0.261168	0.100173	-2.60718	0.00912924	KIF5B
25412	ENSG00000251728	2.53585	3.45374	1.32499	2.60661	0.00914423
30125	ENSG00000270426	38.5803	-0.922946	0.354307	-2.60493	0.00918924
4469	ENSG00000118804	4.92314	2.85479	1.09612	2.60446	0.00920198	STBD1
1748	ENSG00000090520	1708.98	-0.294181	0.112958	-2.60434	0.00920509	DNAJB11
11069	ENSG00000168286	228.631	0.570391	0.219063	2.60378	0.00922027	THAP11
15110	ENSG00000198000	891.661	0.355568	0.136589	2.6032	0.00923575	NOL8
8728	ENSG00000153339	953.425	0.434381	0.166892	2.60277	0.00924742	TRAPPC8
2382	ENSG00000101639	433.606	0.376504	0.14472	2.6016	0.00927913	CEP192
5203	ENSG00000125657	763.912	-1.09297	0.420119	-2.60158	0.00927953	TNFSF9
16685	ENSG00000211581	3.24812	-3.75982	1.44607	-2.60002	0.00932174	MIR765
22129	ENSG00000235299	9.30073	-1.92711	0.741236	-2.59985	0.00932637	MRPL53P1
11886	ENSG00000172578	2520.13	0.367346	0.141307	2.59963	0.00933256	KLHL6
21238	ENSG00000232618	11.5728	-1.81193	0.697235	-2.59873	0.00935688
15200	ENSG00000198382	1589.54	0.365635	0.140793	2.59698	0.00940483	UVRAG
2971	ENSG00000105821	425.102	0.318177	0.122529	2.59674	0.00941126	DNAJC2
2673	ENSG00000104164	2288.16	-0.395665	0.152401	-2.5962	0.00942607	BLOC1S6
32407	ENSG00000279235	4.34368	-3.77539	1.45499	-2.59479	0.00946482
9033	ENSG00000156531	243.134	0.387475	0.149362	2.5942	0.00948124	PHF6
13760	ENSG00000184602	8325.54	-0.587032	0.226351	-2.59346	0.00950167	SNN
28045	ENSG00000261026	5.40048	-2.70462	1.04288	-2.59342	0.00950278
2358	ENSG00000101445	176.529	-0.406929	0.157059	-2.59093	0.00957171	PPP1R16B
8216	ENSG00000148288	591.744	0.40352	0.155756	2.59072	0.00957753	GBGT1
14545	ENSG00000189013	18.3736	1.32214	0.510338	2.59072	0.00957767	KIR2DL4
5407	ENSG00000127452	381.403	-0.330281	0.127615	-2.58811	0.00965049	FBXL12
1929	ENSG00000099219	357.684	-0.329116	0.127196	-2.58747	0.00966845	ERMP1
1561	ENSG00000086102	1751.3	0.289666	0.111994	2.58644	0.00969743	NFX1
23709	ENSG00000241852	97.7026	0.529302	0.204733	2.58533	0.00972859	C8orf58
12126	ENSG00000173960	740.782	-0.381166	0.147522	-2.58379	0.00977212	UBXN2A
2191	ENSG00000100601	256.048	0.432733	0.167498	2.5835	0.00978026	ALKBH1
18244	ENSG00000222808	3.25858	-3.20019	1.2387	-2.5835	0.0097804	RNU4-47P
14779	ENSG00000196642	1208.98	-0.219991	0.0851548	-2.58342	0.00978266	RABL6
28590	ENSG00000263563	10.419	-1.51398	0.586156	-2.5829	0.00979733	UBBP4
2773	ENSG00000104885	3523.47	-0.587152	0.227493	-2.58097	0.00985241	DOT1L
15186	ENSG00000198324	86.5287	0.571865	0.221592	2.58071	0.00985967	PHETA1
11379	ENSG00000169914	116.588	0.646778	0.250669	2.58021	0.00987405	OTUD3
11034	ENSG00000168092	1260.89	0.308409	0.11953	2.58017	0.00987516	PAFAH1B2
28629	ENSG00000263823	10.9195	-1.41583	0.548974	-2.57905	0.00990718
8473	ENSG00000151093	84.2966	0.78793	0.305534	2.57887	0.00991253	OXSM
29125	ENSG00000266389	99.9958	-0.563012	0.218355	-2.57843	0.00992509
32810	ENSG00000280161	48.5832	-0.900246	0.349146	-2.57843	0.00992512
7412	ENSG00000141569	422.692	0.640991	0.248598	2.57842	0.00992534	TRIM65
3139	ENSG00000107104	260.629	-1.28215	0.497635	-2.57648	0.0099811	KANK1
3900	ENSG00000113811	1227.61	-0.418171	0.162319	-2.57622	0.00998858	SELENOK
11971	ENSG00000173065	509.521	0.375137	0.145658	2.57546	0.0100108	FAM222B
1920	ENSG00000097007	1336.49	0.378851	0.147173	2.57418	0.0100477	ABL1
10267	ENSG00000164626	157.017	-2.15379	0.836725	-2.57407	0.0100511	KCNK5
9714	ENSG00000162522	439.832	0.563018	0.218792	2.5733	0.0100733	KIAA1522
13165	ENSG00000180921	143.579	-0.440238	0.171101	-2.57297	0.0100831	FAM83H
8459	ENSG00000150977	5637.43	-0.458319	0.178177	-2.57226	0.0101037	RILPL2
2437	ENSG00000102078	86.5902	-0.546117	0.212402	-2.57115	0.0101361	SLC25A14
14698	ENSG00000196363	424.821	-0.358203	0.139317	-2.57114	0.0101364	WDR5
10111	ENSG00000164024	534.645	0.323723	0.125926	2.57074	0.0101482	METAP1
3936	ENSG00000114302	1434.4	-0.252036	0.0980828	-2.56963	0.0101809	PRKAR2A
1882	ENSG00000095383	2379.46	0.440896	0.171625	2.56894	0.0102009	TBC1D2
23393	ENSG00000240399	8.00816	-1.71994	0.669561	-2.56876	0.0102063
24169	ENSG00000243943	136.856	0.46037	0.179372	2.56656	0.0102712	ZNF512
20927	ENSG00000231607	24.7192	0.907586	0.353646	2.56637	0.010277	DLEU2
13006	ENSG00000179859	28.0342	1.06032	0.413216	2.56601	0.0102877	RNF227
10968	ENSG00000167840	43.3345	0.809812	0.315722	2.56495	0.010319	ZNF232
2097	ENSG00000100311	6983.73	-1.30433	0.5086	-2.56456	0.0103307	PDGFB
7878	ENSG00000145103	30.3355	-1.21329	0.47313	-2.56439	0.0103357	ILDR1
13985	ENSG00000185787	2055.58	-0.203305	0.079338	-2.56251	0.0103918	MORF4L1
20468	ENSG00000230163	12.4288	-1.5738	0.614278	-2.56204	0.010406
12615	ENSG00000177191	64.595	0.796416	0.310945	2.56127	0.010429	B3GNT8
6795	ENSG00000137409	3449.77	-0.172004	0.0671879	-2.56005	0.0104658	MTCH1
12780	ENSG00000178209	8852.19	-0.230988	0.09024	-2.55971	0.0104759	PLEC
12458	ENSG00000176142	1047.89	-0.318836	0.124604	-2.5588	0.0105034	TMEM39A
29982	ENSG00000269952	6.83585	-2.64141	1.0325	-2.55827	0.0105195
11671	ENSG00000171467	733.022	0.378499	0.147959	2.55813	0.0105238	ZNF318
6870	ENSG00000137831	211.118	0.400507	0.156571	2.55799	0.0105279	UACA
12821	ENSG00000178567	529.236	-0.389326	0.152207	-2.55788	0.0105313	EPM2AIP1
29132	ENSG00000266412	20712.1	-0.268064	0.104851	-2.55662	0.0105695	NCOA4
3479	ENSG00000110321	23636.7	-0.206236	0.0806894	-2.55592	0.0105906	EIF4G2
10263	ENSG00000164615	246.282	0.450263	0.176179	2.55571	0.0105971	CAMLG
13471	ENSG00000182973	462.228	0.340872	0.133377	2.5557	0.0105974	CNOT10
3804	ENSG00000112972	2497.18	-0.77668	0.304338	-2.55204	0.0107096	HMGCS1
12861	ENSG00000178860	2751.77	-1.42052	0.556775	-2.55133	0.0107313	MSC
4312	ENSG00000117153	727.817	-0.323672	0.126866	-2.55129	0.0107326	KLHL12
6556	ENSG00000135974	211.04	0.368837	0.144571	2.55125	0.0107337	C2orf49
6015	ENSG00000132466	2419.64	0.329502	0.129207	2.55018	0.0107666	ANKRD17
29690	ENSG00000268218	18.5855	1.0492	0.41146	2.54996	0.0107737
3872	ENSG00000113593	376.502	-0.330776	0.129721	-2.5499	0.0107753	PPWD1
4111	ENSG00000115594	1778.15	-0.556251	0.218254	-2.54864	0.0108144	IL1R1
4621	ENSG00000120063	8825.78	0.453841	0.178082	2.54849	0.0108191	GNA13
3116	ENSG00000106799	848.039	-0.367592	0.14426	-2.54812	0.0108305	TGFBR1
7069	ENSG00000139112	945.616	-0.21599	0.0847768	-2.54775	0.0108421	GABARAPL1
6934	ENSG00000138134	119.392	0.693134	0.272173	2.54666	0.0108758	STAMBPL1
22410	ENSG00000236254	23.3254	-1.05412	0.41401	-2.54611	0.0108929	MTND4P14
13504	ENSG00000183154	16.4725	-1.17846	0.462857	-2.54606	0.0108945
8913	ENSG00000155324	98.7055	-0.691943	0.271974	-2.54415	0.0109544	GRAMD2B
10351	ENSG00000164975	344.671	0.314775	0.123737	2.5439	0.0109621	SNAPC3
1043	ENSG00000070614	1482.78	-0.322451	0.126808	-2.54283	0.010996	NDST1
3195	ENSG00000107789	144.853	0.55573	0.218562	2.54267	0.0110009	MINPP1
953	ENSG00000067992	990.322	-0.51287	0.201772	-2.54184	0.0110272	PDK3
5155	ENSG00000125352	180.342	0.602267	0.236973	2.5415	0.0110379	RNF113A
11858	ENSG00000172409	276.897	0.416629	0.163941	2.54133	0.0110431	CLP1
6407	ENSG00000135211	345.204	0.474658	0.186867	2.54008	0.0110826	TMEM60
14081	ENSG00000186260	160.263	0.634227	0.249861	2.53832	0.0111387	MRTFB
8663	ENSG00000152766	2544.49	-0.523922	0.206444	-2.53784	0.011154	ANKRD22
19938	ENSG00000228499	526.479	-0.479162	0.188812	-2.53777	0.0111561	TMSB10P1
2113	ENSG00000100347	468.079	-0.307847	0.121309	-2.53771	0.011158	SAMM50
14453	ENSG00000188549	240.371	0.559953	0.220663	2.5376	0.0111616	CCDC9B
13168	ENSG00000180957	1710.47	-0.342064	0.134886	-2.53594	0.0112145	PITPNB
28985	ENSG00000265656	4.04928	3.09202	1.21986	2.53474	0.0112531
14961	ENSG00000197386	3765.5	-0.283314	0.111845	-2.5331	0.0113059	HTT
6263	ENSG00000134262	256.027	0.447155	0.176552	2.53271	0.0113186	AP4B1
4037	ENSG00000115165	608.044	0.469713	0.185499	2.53217	0.011336	CYTIP
4317	ENSG00000117226	2399.36	-0.224433	0.0886617	-2.53134	0.0113626	GBP3
11667	ENSG00000171456	1023.98	0.263114	0.103974	2.53059	0.0113872	ASXL1
17959	ENSG00000219481	67.433	-0.737913	0.291609	-2.53048	0.0113906	NBPF1
10992	ENSG00000167967	358.338	0.384241	0.151903	2.52951	0.0114223	E4F1
751	ENSG00000060339	1186.04	0.228129	0.0902373	2.5281	0.0114681	CCAR1
4676	ENSG00000120662	137.636	0.45904	0.181642	2.52718	0.0114984	MTRF1
5792	ENSG00000130787	70.2273	-1.08973	0.431305	-2.52658	0.011518	HIP1R
6353	ENSG00000134852	526.35	-0.265562	0.105207	-2.52418	0.0115969	CLOCK
18353	ENSG00000223552	97.0644	-0.566452	0.224587	-2.52219	0.0116627
14915	ENSG00000197182	34.1798	-0.947448	0.375653	-2.52213	0.0116645	MIRLET7BHG
23049	ENSG00000238231	3.07867	3.72823	1.47865	2.52137	0.01169
11529	ENSG00000170684	35.2931	1.16182	0.460911	2.5207	0.0117121	ZNF296
8386	ENSG00000149782	755.701	0.255458	0.10137	2.52005	0.0117337	PLCB3
7808	ENSG00000144566	3070.22	-0.243406	0.09659	-2.51999	0.0117358	RAB5A
6292	ENSG00000134444	738.042	0.262998	0.104376	2.51971	0.0117451	RELCH
1483	ENSG00000083799	3934.16	-0.288927	0.114726	-2.51842	0.0117882	CYLD
1291	ENSG00000077458	312.873	0.315945	0.125478	2.51794	0.0118044	FAM76B
3803	ENSG00000112941	2322.29	-0.266582	0.105876	-2.51786	0.0118071	TENT4A
806	ENSG00000064115	1316.25	-0.364801	0.144887	-2.51783	0.011808	TM7SF3
13537	ENSG00000183340	109.658	0.440667	0.17511	2.51651	0.0118524	JRKL
5473	ENSG00000128203	238.086	0.416182	0.165477	2.51505	0.0119016	ASPHD2
6487	ENSG00000135625	60.8962	-2.10729	0.837882	-2.51502	0.0119025	EGR4
657	ENSG00000053501	196.039	-0.515048	0.204949	-2.51306	0.011969	USE1
6524	ENSG00000135845	307.765	0.32988	0.131295	2.5125	0.0119879	PIGC
32847	ENSG00000280237	2.39843	3.55272	1.41408	2.51239	0.0119916	MIR4697HG
11126	ENSG00000168556	228.22	0.404837	0.161265	2.51038	0.0120603	ING2
8271	ENSG00000148730	1704.58	-0.277514	0.110592	-2.50935	0.0120953	EIF4EBP2
11305	ENSG00000169499	3750.78	0.254659	0.101484	2.50935	0.0120955	PLEKHA2
14830	ENSG00000196865	340.771	0.413643	0.164876	2.50881	0.0121137	NHLRC2
26805	ENSG00000257354	64.2455	-1.05927	0.422314	-2.50825	0.012133
7337	ENSG00000141084	771.403	0.265571	0.105879	2.50824	0.0121334	RANBP10
32626	ENSG00000279700	20.9966	1.05871	0.422308	2.50697	0.012177
3039	ENSG00000106263	2377.94	-0.245897	0.098164	-2.50496	0.0122465	EIF3B
13478	ENSG00000183011	298.567	-0.366241	0.146211	-2.50489	0.0122489	NAA38
20898	ENSG00000231507	7.76026	-2.14755	0.85745	-2.50457	0.0122599	LINC01353
7093	ENSG00000139218	3779.19	0.204419	0.0816312	2.50418	0.0122735	SCAF11
2324	ENSG00000101310	3283.71	-0.23869	0.0953965	-2.50208	0.0123467	SEC23B
13747	ENSG00000184515	1.83439	-3.96078	1.58482	-2.49919	0.0124477	BEX5
7667	ENSG00000143549	10564.4	-0.162534	0.0650567	-2.49834	0.0124778	TPM3
1282	ENSG00000077254	1031.62	0.361858	0.144979	2.49594	0.0125624	USP33
11456	ENSG00000170322	627.787	0.307252	0.123107	2.49581	0.0125671	NFRKB
31267	ENSG00000274213	21.3617	-1.31353	0.526874	-2.49307	0.0126645
6797	ENSG00000137413	618.929	0.29428	0.118101	2.49177	0.012711	TAF8
7143	ENSG00000139625	308.858	0.362033	0.145342	2.49091	0.0127417	MAP3K12
9120	ENSG00000157426	152.521	0.542934	0.218053	2.48991	0.0127774	AASDH
22809	ENSG00000237513	55.8525	-0.941939	0.378308	-2.48987	0.0127788
3315	ENSG00000108733	44.1016	0.835194	0.335587	2.48875	0.0128192	PEX12
12362	ENSG00000175489	1717.72	0.431942	0.17357	2.48858	0.0128255	LRRC25
5818	ENSG00000130985	6846.25	-0.187196	0.0752299	-2.48832	0.0128349	UBA1
22783	ENSG00000237440	19.3721	1.10861	0.445536	2.48827	0.0128368
16280	ENSG00000205730	2725.09	-0.260358	0.104648	-2.48793	0.0128488	ITPRIPL2
1526	ENSG00000085274	147.542	0.521588	0.209746	2.48676	0.0128914	MYNN
24338	ENSG00000244687	43.9086	0.771489	0.310299	2.48628	0.0129088	UBE2V1
5518	ENSG00000128585	719.86	0.321829	0.129451	2.48611	0.0129147	MKLN1
9932	ENSG00000163463	70.642	0.898697	0.361498	2.48603	0.0129175	KRTCAP2
5337	ENSG00000126746	413.615	0.441727	0.177689	2.48596	0.0129202	ZNF384
4121	ENSG00000115652	996.768	-0.381334	0.153415	-2.48564	0.0129319	UXS1
1060	ENSG00000070961	7366.15	-0.671418	0.270159	-2.48527	0.0129452	ATP2B1
3885	ENSG00000113658	270.073	0.408528	0.164391	2.48509	0.0129518	SMAD5
7931	ENSG00000145675	895.077	0.408037	0.164391	2.48212	0.0130605	PIK3R1
9534	ENSG00000160917	619.185	0.329535	0.132799	2.48146	0.0130845	CPSF4
81	ENSG00000005175	529.617	0.375304	0.151243	2.48146	0.0130846	RPAP3
14267	ENSG00000187522	225.905	-0.359368	0.144906	-2.48001	0.0131377	HSPA14
5179	ENSG00000125484	397.53	0.459858	0.185447	2.47973	0.0131483	GTF3C4
12310	ENSG00000175197	524.276	0.367135	0.148068	2.4795	0.0131569	DDIT3
1233	ENSG00000075856	1229.7	0.252497	0.101863	2.47878	0.0131832	SART3
6403	ENSG00000135148	6516.3	0.219591	0.0886336	2.47751	0.0132301	TRAFD1
13330	ENSG00000182168	476.046	-0.685732	0.2768	-2.47736	0.013236	UNC5C
3055	ENSG00000106348	1211.71	-0.297659	0.12017	-2.47699	0.0132495	IMPDH1
8076	ENSG00000146872	661.799	0.299194	0.120832	2.47612	0.0132817	TLK2
5103	ENSG00000124688	476.948	0.389084	0.157192	2.47522	0.0133154	MAD2L1BP
8605	ENSG00000152242	671.53	0.266984	0.107865	2.47516	0.0133177	C18orf25
12822	ENSG00000178573	1165.89	0.674534	0.272541	2.47498	0.0133243	MAF
9673	ENSG00000162341	1993.88	-0.266914	0.107847	-2.47493	0.0133262	TPCN2
12605	ENSG00000177125	534.094	0.337273	0.136382	2.473	0.0133982	ZBTB34
21361	ENSG00000232956	863.92	-0.546714	0.221156	-2.47207	0.0134332	SNHG15
17558	ENSG00000214827	16.0262	-1.09251	0.442025	-2.4716	0.0134512	MTCP1
7527	ENSG00000142686	387.663	0.296251	0.11989	2.47103	0.0134725	C1orf216
15960	ENSG00000204120	1744.33	0.266763	0.107966	2.47081	0.0134809	GIGYF2
9143	ENSG00000157617	171.463	-0.411904	0.166711	-2.47077	0.0134824	C2CD2
26599	ENSG00000256325	3.3836	3.42049	1.38462	2.47034	0.0134986
5636	ENSG00000129673	38.5385	-1.10202	0.446117	-2.47024	0.0135023	AANAT
7493	ENSG00000142409	712.908	0.344162	0.139327	2.47018	0.0135044	ZNF787
2162	ENSG00000100485	788.384	-0.434343	0.17585	-2.46996	0.0135127	SOS2
3070	ENSG00000106462	1548.32	-0.417853	0.169176	-2.46993	0.0135141	EZH2
10610	ENSG00000166226	2091.88	-0.276372	0.111946	-2.4688	0.0135567	CCT2
27426	ENSG00000259379	13.4421	-1.89168	0.766341	-2.46845	0.0135698	MTND5P32
8633	ENSG00000152465	91.027	-0.661181	0.267867	-2.46832	0.013575	NMT2
9812	ENSG00000162923	3548.88	0.253554	0.102768	2.46724	0.0136158	WDR26
2280	ENSG00000101146	445.132	-0.357865	0.145117	-2.46605	0.0136614	RAE1
32041	ENSG00000277895	8.77873	-1.44711	0.586942	-2.46552	0.0136816
10145	ENSG00000164104	546.432	0.420382	0.170536	2.46507	0.0136986	HMGB2
5305	ENSG00000126261	1192.25	-0.224445	0.0910852	-2.46413	0.0137347	UBA2
9498	ENSG00000160685	2200.92	0.312097	0.126714	2.463	0.0137781	ZBTB7B
1746	ENSG00000090470	317.016	0.384525	0.156172	2.46219	0.0138092	PDCD7
9612	ENSG00000161813	873.259	0.27714	0.112649	2.46021	0.0138856	LARP4
19801	ENSG00000228107	15.4681	1.56782	0.637381	2.45978	0.0139021
12865	ENSG00000178904	288.31	-0.351564	0.142937	-2.45958	0.0139099	DPY19L3
7557	ENSG00000143067	458.138	-0.849442	0.345425	-2.45912	0.0139277	ZNF697
6612	ENSG00000136270	901.58	0.319595	0.130019	2.45805	0.0139693	TBRG4
1042	ENSG00000070610	1122.39	-0.345356	0.140542	-2.45731	0.0139981	GBA2
3693	ENSG00000112062	1150.23	0.255891	0.104135	2.4573	0.0139986	MAPK14
15135	ENSG00000198093	126.441	0.687311	0.279735	2.45701	0.01401	ZNF649
18120	ENSG00000221886	14.0681	1.41744	0.5769	2.457	0.0140103	ZBED8
26378	ENSG00000255398	475.501	0.62414	0.254084	2.45644	0.0140322	HCAR3
29141	ENSG00000266469	160.009	0.419985	0.170993	2.45616	0.0140432
12608	ENSG00000177150	186.361	0.42425	0.172749	2.45588	0.0140541	FAM210A
7911	ENSG00000145391	1229.31	-0.364568	0.148466	-2.45557	0.014066	SETD7
6298	ENSG00000134470	4858.5	-0.387155	0.157699	-2.45503	0.0140874	IL15RA
12728	ENSG00000177873	114.288	0.551372	0.224605	2.45485	0.0140943	ZNF619
19585	ENSG00000227379	7.83431	2.35072	0.957617	2.45476	0.0140977	PPIAP2
3957	ENSG00000114480	540.563	-0.356953	0.145419	-2.45465	0.014102	GBE1
30961	ENSG00000273066	6.20332	-2.98765	1.21754	-2.45384	0.0141339
16141	ENSG00000204859	279.907	0.536863	0.218863	2.45296	0.0141685	ZBTB48
20821	ENSG00000231233	69.7082	-0.865911	0.353032	-2.45278	0.0141756	CFAP58-DT
8777	ENSG00000154001	673.868	0.251176	0.102436	2.45204	0.0142051	PPP2R5E
20042	ENSG00000228818	12.1482	1.38468	0.564996	2.45078	0.0142546
14769	ENSG00000196591	883.055	-0.283792	0.115841	-2.44985	0.0142918	HDAC2
3549	ENSG00000111011	1759.15	0.289644	0.118235	2.44974	0.014296	RSRC2
24396	ENSG00000245556	150.089	0.39017	0.159302	2.44925	0.0143155	SCAMP1-AS1
10254	ENSG00000164576	542.62	0.298281	0.121794	2.44907	0.0143226	SAP30L
4685	ENSG00000120696	40.8989	0.861995	0.351996	2.44888	0.0143302	KBTBD7
10687	ENSG00000166529	80.9875	0.55704	0.227518	2.44834	0.0143518	ZSCAN21
23625	ENSG00000241429	2.27533	-3.8376	1.56884	-2.44613	0.0144397	EEF1A1P25
23753	ENSG00000242028	20.8571	-1.11506	0.456053	-2.44502	0.0144846	HYPK
10834	ENSG00000167232	129.444	-0.439087	0.179648	-2.44416	0.0145192	ZNF91
7950	ENSG00000145779	7354.98	-0.626363	0.256297	-2.4439	0.0145296	TNFAIP8
18200	ENSG00000222378	2.60565	-3.81283	1.56126	-2.44215	0.0146	RNA5SP44
7398	ENSG00000141522	6344.54	-0.266916	0.109335	-2.44128	0.0146355	ARHGDIA
20021	ENSG00000228768	2.972	2.91423	1.19403	2.44066	0.0146604
8791	ENSG00000154124	891.567	0.259228	0.10625	2.43978	0.0146961	OTULIN
18446	ENSG00000223901	94.7641	-0.722101	0.296319	-2.43691	0.0148134
3611	ENSG00000111554	163.616	0.421504	0.173059	2.43561	0.0148669	MDM1
14055	ENSG00000186106	53.7444	0.571395	0.234696	2.43462	0.0149076	ANKRD46
7352	ENSG00000141279	1197.84	-0.251613	0.103399	-2.43341	0.0149572	NPEPPS
10188	ENSG00000164244	917.225	0.35039	0.144024	2.43286	0.0149799	PRRC1
4296	ENSG00000117009	890.593	-0.724527	0.297818	-2.43279	0.0149831	KMO
7573	ENSG00000143157	1506.31	0.296916	0.122049	2.43275	0.0149846	POGK
2950	ENSG00000105707	28.7991	-0.896709	0.368617	-2.43263	0.0149895	HPN
11680	ENSG00000171497	629.878	-0.342924	0.14098	-2.43243	0.0149979	PPID
4256	ENSG00000116741	203.931	1.21539	0.49975	2.43198	0.0150164	RGS2
13507	ENSG00000183161	51.5206	0.738997	0.303888	2.4318	0.0150239	FANCF
7985	ENSG00000146006	5.8616	-2.26897	0.933904	-2.42956	0.0151173	LRRTM2
6952	ENSG00000138303	300.179	0.332578	0.136969	2.42813	0.0151769	ASCC1
31074	ENSG00000273373	8.01917	2.36832	0.975504	2.42779	0.0151912
12100	ENSG00000173812	13458.7	-0.338615	0.139482	-2.42767	0.0151963	EIF1
3990	ENSG00000114784	1376.49	-0.380011	0.15654	-2.42756	0.0152006	EIF1B
2243	ENSG00000100918	222.639	-0.506874	0.208805	-2.4275	0.0152032	REC8
14976	ENSG00000197467	3.04157	2.71441	1.11832	2.42722	0.0152149	COL13A1
7335	ENSG00000141068	224.015	0.354251	0.146011	2.4262	0.0152581	KSR1
4634	ENSG00000120253	582.918	0.316204	0.130377	2.42531	0.0152954	NUP43
11025	ENSG00000168062	1260.12	-0.32664	0.134733	-2.42436	0.0153355	BATF2
6965	ENSG00000138378	3517.28	-0.726988	0.299937	-2.4238	0.0153591	STAT4
12733	ENSG00000177889	1162.44	-0.214771	0.0886246	-2.42338	0.0153768	UBE2N
20298	ENSG00000229664	11.3957	-1.83732	0.758185	-2.42331	0.0153797
13033	ENSG00000179981	171.454	0.665151	0.274501	2.42313	0.0153874	TSHZ1
17724	ENSG00000215720	1.79415	3.86432	1.59487	2.42297	0.015394
11690	ENSG00000171552	1369.64	0.336691	0.13898	2.42259	0.0154105	BCL2L1
23746	ENSG00000241984	2.06896	3.83411	1.58271	2.4225	0.0154143	RPL7AP2
28516	ENSG00000263050	71.078	-1.08746	0.44904	-2.42173	0.0154467
11826	ENSG00000172262	423.525	0.346424	0.143181	2.41949	0.0155421	ZNF131
16136	ENSG00000204842	642.747	0.289328	0.119609	2.41895	0.0155652	ATXN2
3707	ENSG00000112149	49237.2	-0.530287	0.21926	-2.41853	0.0155832	CD83
13797	ENSG00000184857	84.4418	0.628619	0.259972	2.41803	0.0156047	TMEM186
10486	ENSG00000165661	135.703	-0.45781	0.189383	-2.41737	0.0156331	QSOX2
12523	ENSG00000176597	211.938	-0.724209	0.299688	-2.41654	0.0156688	B3GNT5
18472	ENSG00000224003	34.3517	0.906171	0.375018	2.41634	0.0156775	YES1P1
26491	ENSG00000255843	4.24884	2.76279	1.14354	2.41599	0.0156927
9737	ENSG00000162623	249.747	0.373037	0.154446	2.41533	0.015721	TYW3
10464	ENSG00000165527	3758.52	0.266637	0.110405	2.41508	0.0157318	ARF6
4297	ENSG00000117010	42.9344	0.786294	0.325588	2.415	0.0157354	ZNF684
10478	ENSG00000165632	405.886	0.328348	0.135997	2.41438	0.0157619	TAF3
11747	ENSG00000171843	160.26	0.541424	0.224287	2.41398	0.0157792	MLLT3
3904	ENSG00000113851	426.603	0.334807	0.138849	2.41131	0.0158953	CRBN
7086	ENSG00000139190	36.878	-0.809865	0.335966	-2.41056	0.0159281	VAMP1
29190	ENSG00000266709	306.206	-0.785362	0.325804	-2.41053	0.0159293
32391	ENSG00000279198	8.13657	-1.48724	0.617108	-2.41002	0.0159517
19961	ENSG00000228554	7.97143	1.78962	0.742928	2.40888	0.0160017
29709	ENSG00000268366	12.7001	-2.37624	0.987178	-2.4071	0.0160796
755	ENSG00000060642	259.161	0.355248	0.147621	2.40649	0.0161068	PIGV
13426	ENSG00000182700	22.9382	0.90546	0.376377	2.40573	0.0161404	IGIP
168	ENSG00000007376	162.732	0.472145	0.19628	2.40546	0.0161519	RPUSD1
4375	ENSG00000117625	312.175	0.447264	0.18601	2.40452	0.0161937	RCOR3
7119	ENSG00000139433	488.885	-0.276621	0.115075	-2.40384	0.0162238	GLTP
7743	ENSG00000144026	102.013	0.499751	0.207934	2.40341	0.016243	ZNF514
12222	ENSG00000174652	541.091	-0.280956	0.116963	-2.4021	0.0163012	ZNF266
4023	ENSG00000115084	775.922	-0.381803	0.158992	-2.4014	0.0163324	SLC35F5
13202	ENSG00000181135	130.243	-0.474934	0.197859	-2.40037	0.0163785	ZNF707
19199	ENSG00000226180	7.35258	-1.60188	0.667754	-2.3989	0.0164443
11306	ENSG00000169504	5237.01	-0.427534	0.178234	-2.39872	0.0164524	CLIC4
5468	ENSG00000128059	70.1849	0.583291	0.243272	2.39769	0.0164986	PPAT
12867	ENSG00000178917	27.8166	0.812365	0.338816	2.39766	0.0165003	ZNF852
13081	ENSG00000180332	2.75125	3.07026	1.28074	2.39725	0.0165187	KCTD4
16064	ENSG00000204524	82.2945	0.756315	0.315583	2.39657	0.0165494	ZNF805
4809	ENSG00000122008	559.676	0.285687	0.119242	2.39587	0.016581	POLK
7038	ENSG00000138767	491.082	0.337053	0.140686	2.39578	0.0165852	CNOT6L
28224	ENSG00000261505	96.3276	0.681253	0.284693	2.39294	0.0167139
15987	ENSG00000204231	613.386	0.292078	0.122083	2.39246	0.016736	RXRB
7192	ENSG00000139990	2013.91	0.24156	0.10097	2.3924	0.0167387	DCAF5
14704	ENSG00000196371	1316.16	-0.228099	0.0953547	-2.39211	0.016752	FUT4
15072	ENSG00000197863	31.7059	0.82195	0.343627	2.39199	0.0167575	ZNF790
12024	ENSG00000173334	782.724	-0.776961	0.324849	-2.39176	0.0167676	TRIB1
3960	ENSG00000114503	903.217	-0.201444	0.0842556	-2.39086	0.0168088	NCBP2
13104	ENSG00000180509	131.763	-0.960141	0.401716	-2.3901	0.0168438	KCNE1
1679	ENSG00000089048	489.158	0.304323	0.127334	2.38996	0.0168503	ESF1
21040	ENSG00000231964	3.56119	-2.42946	1.01679	-2.38934	0.0168785
14582	ENSG00000189190	80.0014	0.713807	0.298759	2.38924	0.0168833	ZNF600
10756	ENSG00000166866	132.031	-0.443078	0.18548	-2.38882	0.0169026	MYO1A
6190	ENSG00000133740	31.5128	1.09014	0.45638	2.38868	0.0169091	E2F5
2609	ENSG00000103404	187.744	0.388865	0.16288	2.38744	0.0169663	USP31
26701	ENSG00000256894	12.6027	-1.06595	0.446724	-2.38615	0.0170259
14398	ENSG00000188229	3058.32	-0.477024	0.199914	-2.38614	0.0170262	TUBB4B
11148	ENSG00000168685	1886.56	-1.32424	0.555289	-2.38478	0.0170892	IL7R
4394	ENSG00000117868	2870.91	-0.314926	0.132076	-2.38443	0.0171055	ESYT2
21234	ENSG00000232611	7.3697	2.47086	1.03639	2.38411	0.0171206
508	ENSG00000038382	2179.26	0.344073	0.144323	2.38405	0.0171232	TRIO
29986	ENSG00000269959	11.2965	-1.46794	0.616027	-2.38292	0.0171761	SPACA6P-AS
15183	ENSG00000198301	894.701	0.248776	0.104455	2.38165	0.0172354	SDAD1
12833	ENSG00000178691	427.892	0.341927	0.143626	2.38068	0.0172805	SUZ12
23924	ENSG00000242829	10.9702	-1.41468	0.594351	-2.38021	0.0173026	RPS26P21
13190	ENSG00000181038	216.712	0.414924	0.174478	2.37809	0.0174026	METTL23
11221	ENSG00000169057	1501.81	-0.259599	0.109168	-2.37797	0.0174082	MECP2
3755	ENSG00000112473	2419.34	-0.285727	0.120169	-2.3777	0.0174208	SLC39A7
11965	ENSG00000173013	15.9278	1.23304	0.519088	2.37539	0.0175303	CCDC96
11455	ENSG00000170315	4521.58	-0.293633	0.123633	-2.37504	0.017547	UBB
3327	ENSG00000108819	4118.65	0.374493	0.157711	2.37455	0.0175706	PPP1R9B
14866	ENSG00000197013	55.9194	0.654081	0.275457	2.37453	0.0175714	ZNF429
7651	ENSG00000143479	135.918	-0.756704	0.318703	-2.37432	0.0175812	DYRK3
3617	ENSG00000111639	916.245	-0.286221	0.120623	-2.37286	0.0176509	MRPL51
10110	ENSG00000164023	231.368	-0.73254	0.308738	-2.37269	0.0176591	SGMS2
10185	ENSG00000164236	1636.35	-1.13105	0.476834	-2.372	0.0176921	ANKRD33B
27314	ENSG00000259118	5.67447	2.90279	1.22394	2.37167	0.0177081
12347	ENSG00000175387	2761.75	0.232182	0.097989	2.36947	0.0178137	SMAD2
12317	ENSG00000175216	1914.3	0.275146	0.116133	2.36922	0.0178255	CKAP5
17047	ENSG00000213190	237.935	-0.444744	0.187735	-2.36899	0.0178367	MLLT11
2398	ENSG00000101849	1098.36	-0.259442	0.109537	-2.36852	0.0178594	TBL1X
12179	ENSG00000174370	148.17	0.372708	0.157403	2.36786	0.0178915	C11orf45
11758	ENSG00000171865	404.931	-0.291077	0.122948	-2.36748	0.0179096	RNASEH1
15061	ENSG00000197818	1225.62	-0.237471	0.100312	-2.36733	0.017917	SLC9A8
30226	ENSG00000270802	3.88623	-2.32068	0.980431	-2.367	0.0179327
8825	ENSG00000154370	363.795	0.319898	0.135151	2.36696	0.0179347	TRIM11
3109	ENSG00000106723	586.869	0.282106	0.11924	2.36587	0.0179878	SPIN1
21378	ENSG00000233016	65.4249	0.60588	0.256163	2.36521	0.0180199	SNHG7
13	ENSG00000001561	534.797	0.360854	0.152711	2.36299	0.0181282	ENPP4
24455	ENSG00000246451	53.2518	0.749755	0.317333	2.36267	0.0181438
15179	ENSG00000198283	1.76002	-3.91235	1.65688	-2.36127	0.0182124	OR5B21
928	ENSG00000067182	2735.18	0.334058	0.141487	2.36104	0.0182237	TNFRSF1A
6945	ENSG00000138190	393.523	0.403225	0.170854	2.36005	0.0182725	EXOC6
4360	ENSG00000117543	95.1354	0.449084	0.190317	2.35966	0.0182915	DPH5
9007	ENSG00000156313	146.603	-0.385949	0.1636	-2.35911	0.0183191	RPGR
32643	ENSG00000279738	32.9476	0.998204	0.423158	2.35894	0.0183271
3945	ENSG00000114383	341.081	-0.331738	0.140703	-2.35771	0.0183879	TUSC2
2262	ENSG00000101040	505.134	0.6199	0.263163	2.35558	0.018494	ZMYND8
6607	ENSG00000136243	100.367	0.41111	0.174535	2.35546	0.0184999	NUPL2
5673	ENSG00000130164	4864.13	-0.895461	0.3802	-2.35523	0.018511	LDLR
2686	ENSG00000104312	7645.87	-0.532594	0.22627	-2.3538	0.0185826	RIPK2
16249	ENSG00000205534	12.3726	1.25674	0.533935	2.35374	0.0185856	SMG1P2
11095	ENSG00000168404	1148.26	0.247334	0.105095	2.35343	0.0186011	MLKL
28217	ENSG00000261485	17.8456	-1.02484	0.435482	-2.35334	0.0186055	PAN3-AS1
6922	ENSG00000138080	187.603	0.33938	0.144243	2.35283	0.0186313	EMILIN1
13646	ENSG00000183914	3.06821	-3.37479	1.43551	-2.35093	0.0187268	DNAH2
4585	ENSG00000119787	282.201	0.318155	0.135395	2.34983	0.0187822	ATL2
13705	ENSG00000184277	643.844	0.297703	0.126705	2.34958	0.0187947	TM2D3
19573	ENSG00000227345	302.849	0.281012	0.119668	2.34827	0.018861	PARG
27547	ENSG00000259659	6.2508	2.26351	0.963986	2.34807	0.0188709
10463	ENSG00000165526	369.404	0.315369	0.134369	2.34703	0.0189236	RPUSD4
13177	ENSG00000181007	45.8768	0.845933	0.36046	2.34682	0.0189345	ZFP82
26437	ENSG00000255585	15.2827	1.24396	0.530067	2.3468	0.0189356
10292	ENSG00000164733	232624	-0.28413	0.121106	-2.34612	0.0189698	CTSB
7373	ENSG00000141428	195.081	0.341443	0.145539	2.34606	0.0189729	C18orf21
30661	ENSG00000272269	36.3693	-0.763137	0.325404	-2.34519	0.0190171
7920	ENSG00000145494	1086.6	-0.301565	0.128598	-2.34502	0.0190258	NDUFS6
8855	ENSG00000154721	3.28686	-3.7369	1.59423	-2.34401	0.0190776	JAM2
4706	ENSG00000120837	203.513	0.382718	0.163371	2.34263	0.0191485	NFYB
27090	ENSG00000258515	8.60533	1.35469	0.578306	2.34251	0.0191545
28166	ENSG00000261360	2.59325	-3.65469	1.5607	-2.34169	0.0191965
1323	ENSG00000078304	1494.66	-0.309663	0.132259	-2.34134	0.0192148	PPP2R5C
5703	ENSG00000130311	665.156	-0.302657	0.129268	-2.34132	0.0192157	DDA1
1970	ENSG00000099849	33.3966	0.664177	0.283753	2.34069	0.0192483	RASSF7
8804	ENSG00000154229	186.075	-0.337323	0.144131	-2.34039	0.0192638	PRKCA
10674	ENSG00000166478	443.389	0.410642	0.175493	2.33994	0.0192869	ZNF143
2037	ENSG00000100124	165.341	0.399412	0.170722	2.33954	0.0193075	ANKRD54
10126	ENSG00000164056	10.3909	1.89825	0.811402	2.33947	0.0193111	SPRY1
607	ENSG00000049249	736.494	-1.07852	0.461053	-2.33926	0.0193219	TNFRSF9
10201	ENSG00000164300	1203.19	-0.385315	0.164746	-2.33885	0.0193433	SERINC5
4867	ENSG00000122678	205.81	0.419176	0.179362	2.33704	0.0194369	POLM
29326	ENSG00000267122	6.51032	-2.25184	0.963788	-2.33645	0.0194678
10063	ENSG00000163867	241.325	0.403086	0.172564	2.33587	0.0194983	ZMYM6
5335	ENSG00000126705	68.8275	0.845524	0.36203	2.3355	0.0195171	AHDC1
160	ENSG00000007202	5276.85	-0.303707	0.1301	-2.33441	0.0195741	KIAA0100
3691	ENSG00000112039	39.9164	0.803894	0.344594	2.33287	0.019655	FANCE
29398	ENSG00000267281	6.4544	-2.02131	0.866647	-2.33233	0.0196834
8847	ENSG00000154640	1015.95	-0.451614	0.193647	-2.33215	0.0196927	BTG3
5049	ENSG00000124279	96.3088	0.557641	0.239112	2.33213	0.0196937	FASTKD3
9813	ENSG00000162924	3827.54	-0.703782	0.301849	-2.33157	0.0197235	REL
13464	ENSG00000182934	4214.51	-0.18341	0.0786683	-2.33144	0.0197302	SRPRA
9540	ENSG00000160959	124.424	0.447927	0.192137	2.33129	0.0197382	LRRC14
2839	ENSG00000105229	468.483	0.29308	0.125759	2.33049	0.0197803	PIAS4
30958	ENSG00000273061	3.67342	2.52894	1.08547	2.32981	0.019816	CDC37L1-DT
1980	ENSG00000099917	2033.88	0.251073	0.107768	2.32977	0.0198184	MED15
12328	ENSG00000175283	253.4	-0.492228	0.211445	-2.32793	0.0199158	DOLK
22709	ENSG00000237214	2.96665	-3.08952	1.32723	-2.32779	0.0199231
13661	ENSG00000184014	10109.2	-0.340161	0.146133	-2.32774	0.0199257	DENND5A
2309	ENSG00000101236	1908.75	-0.307208	0.132008	-2.32719	0.0199551	RNF24
3747	ENSG00000112367	1308.45	-0.390124	0.167658	-2.3269	0.0199704	FIG4
6206	ENSG00000133895	256.71	0.353082	0.151824	2.32561	0.0200394	MEN1
4165	ENSG00000115998	127.209	0.468546	0.201536	2.32487	0.0200788	C2orf42
16959	ENSG00000212916	18.1761	0.935892	0.402746	2.32378	0.0201373	MAP10
47	ENSG00000004399	10861.1	-0.26086	0.112279	-2.32333	0.0201615	PLXND1
9085	ENSG00000157106	3623.39	-0.321736	0.138547	-2.32221	0.0202215	SMG1
3624	ENSG00000111653	277.676	0.353461	0.152276	2.32119	0.0202765	ING4
18501	ENSG00000224080	13.8816	-1.48683	0.640712	-2.32059	0.0203092	UBE2FP1
1593	ENSG00000087085	68.8205	-0.94174	0.406003	-2.31954	0.0203658	ACHE
10092	ENSG00000163946	1102.05	0.284321	0.12259	2.31928	0.0203798	TASOR
28497	ENSG00000262905	4.12609	2.91802	1.2586	2.31847	0.0204239
3598	ENSG00000111364	209.704	0.452882	0.195372	2.31805	0.0204464	DDX55
14842	ENSG00000196922	255.593	0.318616	0.137466	2.31778	0.0204614	ZNF252P
7289	ENSG00000140743	436.397	0.551825	0.238091	2.31771	0.0204652
16058	ENSG00000204498	170.769	0.407279	0.175769	2.31713	0.0204968	NFKBIL1
934	ENSG00000067334	1114.25	0.258952	0.111767	2.31689	0.0205098	DNTTIP2
6947	ENSG00000138231	279.57	0.368976	0.159265	2.31675	0.0205175	DBR1
3797	ENSG00000112855	607.683	0.362223	0.156362	2.31657	0.0205274	HARS2
12792	ENSG00000178307	387.445	0.344432	0.148728	2.31585	0.0205665	TMEM11
4838	ENSG00000122386	56.3426	0.892153	0.385291	2.31553	0.020584	ZNF205
28363	ENSG00000261971	429.471	-0.392219	0.169394	-2.31543	0.0205895	MMP25-AS1
15964	ENSG00000204138	2087.26	0.26546	0.114651	2.31537	0.020593	PHACTR4
2871	ENSG00000105376	42.1767	-0.587351	0.253676	-2.31536	0.0205933	ICAM5
9548	ENSG00000161010	145.194	0.463767	0.200319	2.31514	0.0206053	MRNIP
26301	ENSG00000255163	2.09209	4.14372	1.78999	2.31494	0.0206164	HSPE1P18
14013	ENSG00000185909	661.354	0.487168	0.21055	2.31379	0.0206795	KLHDC8B
15358	ENSG00000198874	184.734	0.324833	0.140468	2.3125	0.0207502	TYW1
783	ENSG00000062725	538.739	0.38554	0.166747	2.31213	0.0207707	APPBP2
7983	ENSG00000145996	392.328	0.240024	0.103812	2.31209	0.0207725	CDKAL1
11435	ENSG00000170234	295.146	0.311839	0.134882	2.31194	0.0207811	PWWP2A
1772	ENSG00000090989	955.531	0.231424	0.100108	2.31173	0.0207925	EXOC1
28575	ENSG00000263465	250.407	-0.299442	0.129581	-2.31086	0.0208407	SRSF8
6967	ENSG00000138380	65.9852	0.512742	0.221896	2.31073	0.0208478	CARF
21808	ENSG00000234285	5.48549	-3.04618	1.31853	-2.31028	0.0208724	GAPDHP49
6636	ENSG00000136457	2.25128	3.93892	1.70633	2.30842	0.0209757	CHAD
27781	ENSG00000260285	15.0665	1.89515	0.821034	2.30824	0.0209856
8598	ENSG00000152213	335.261	0.276749	0.119919	2.3078	0.0210102	ARL11
10852	ENSG00000167333	193.698	0.424701	0.184136	2.30646	0.0210852	TRIM68
28508	ENSG00000263002	83.2908	0.76455	0.331493	2.30638	0.0210894	ZNF234
5460	ENSG00000128000	51.7297	0.835023	0.362056	2.30634	0.0210916	ZNF780B
6036	ENSG00000132570	80.3976	0.484288	0.210005	2.30607	0.0211066	PCBD2
3229	ENSG00000108055	1038.85	0.315419	0.1368	2.3057	0.0211275	SMC3
319	ENSG00000014123	701.916	-0.366764	0.159116	-2.305	0.0211663	UFL1
8152	ENSG00000147548	1045.7	0.270909	0.117551	2.30461	0.0211887	NSD3
31464	ENSG00000275074	155.884	0.444156	0.192877	2.3028	0.0212902	NUDT18
17034	ENSG00000213172	13.5278	-1.39213	0.604782	-2.30186	0.0213428
746	ENSG00000060069	714.305	0.287777	0.125034	2.30158	0.0213588	CTDP1
266	ENSG00000011260	1127.83	0.252864	0.109888	2.3011	0.0213862	UTP18
15335	ENSG00000198833	4002.23	-0.233593	0.101577	-2.29966	0.0214675	UBE2J1
6995	ENSG00000138594	2010.21	0.224455	0.0976042	2.29964	0.0214684	TMOD3
140	ENSG00000006695	513.218	0.313785	0.136457	2.29953	0.0214751	COX10
12044	ENSG00000173465	127.431	-0.385418	0.167621	-2.29934	0.0214856	SSSCA1
86	ENSG00000005238	1365.59	-0.342231	0.148863	-2.29898	0.0215063	FAM214B
548	ENSG00000043143	1494.81	0.3616	0.157299	2.29881	0.0215157	JADE2
2544	ENSG00000103018	1271.14	-0.167532	0.0729066	-2.2979	0.0215673	CYB5B
10797	ENSG00000167074	267.355	-0.439704	0.191362	-2.29776	0.0215755	TEF
6675	ENSG00000136738	497.231	0.318951	0.138837	2.2973	0.0216016	STAM
3183	ENSG00000107669	371.261	0.297332	0.129427	2.29729	0.0216024	ATE1
1683	ENSG00000089060	1223.25	-0.209542	0.0912854	-2.29546	0.0217065	SLC8B1
958	ENSG00000068079	5958.26	-0.166614	0.0725928	-2.29519	0.0217221	IFI35
5933	ENSG00000131828	1553.94	-0.209328	0.0912083	-2.29506	0.0217297	PDHA1
12320	ENSG00000175224	1988.72	-0.222574	0.0969815	-2.29502	0.021732	ATG13
13451	ENSG00000182871	12.6154	-1.06457	0.464032	-2.29417	0.0217809	COL18A1
27688	ENSG00000260038	3.45367	3.31885	1.44724	2.29323	0.0218349
21807	ENSG00000234284	54.5452	0.641078	0.279571	2.29308	0.0218433	ZNF879
4452	ENSG00000118557	119.534	0.447613	0.19527	2.29228	0.0218894	PMFBP1
1012	ENSG00000069974	547.494	-0.348865	0.152269	-2.2911	0.0219574	RAB27A
9062	ENSG00000156876	41.9414	0.714489	0.312047	2.28968	0.0220396	SASS6
5670	ENSG00000130150	912.003	0.218338	0.0953586	2.28965	0.0220414	MOSPD2
870	ENSG00000065621	3.71326	-2.66824	1.1655	-2.28936	0.0220584	GSTO2
17602	ENSG00000215014	12.2879	-1.14192	0.498831	-2.2892	0.022068
9493	ENSG00000160633	2045.73	0.285559	0.124788	2.28835	0.022117	SAFB
473	ENSG00000034677	2097.66	0.348855	0.152465	2.2881	0.022132	RNF19A
31497	ENSG00000275234	3.74416	3.44122	1.50406	2.28795	0.0221404
8615	ENSG00000152359	121.562	0.509379	0.2227	2.28729	0.0221787	POC5
14413	ENSG00000188315	257.069	-0.269291	0.117739	-2.28719	0.0221848	C3orf62
9243	ENSG00000158526	708.767	-0.265189	0.115957	-2.28695	0.0221985	TSR2
5728	ENSG00000130489	81.0868	-0.458041	0.200293	-2.28685	0.0222045	SCO2
20126	ENSG00000229097	27.5337	-0.910913	0.398394	-2.28646	0.0222272	CALM2P2
27383	ENSG00000259291	76.9859	-0.620297	0.271295	-2.28643	0.0222293	ZNF710-AS1
3305	ENSG00000108654	17734.5	-0.340459	0.148942	-2.28585	0.0222629	DDX5
1339	ENSG00000078808	5374.37	-0.242578	0.106135	-2.28557	0.0222794	SDF4
15037	ENSG00000197728	47.6685	-0.615664	0.26937	-2.28556	0.0222798	RPS26
2053	ENSG00000100196	4.8524	-2.83299	1.23961	-2.28538	0.0222906	KDELR3
8203	ENSG00000148154	2370.46	0.331881	0.145334	2.28358	0.0223962	UGCG
6003	ENSG00000132388	471.418	0.251989	0.110348	2.28357	0.0223967	UBE2G1
17577	ENSG00000214900	83.5053	-0.830992	0.363903	-2.28355	0.0223979	LINC01588
5121	ENSG00000124789	1677.23	0.301539	0.132167	2.28149	0.0225192	NUP153
7239	ENSG00000140396	1606.08	0.318409	0.139594	2.28097	0.0225504	NCOA2
31330	ENSG00000274425	4.13378	2.07457	0.909694	2.28052	0.0225771
12110	ENSG00000173875	349.077	0.468369	0.205417	2.28009	0.0226023	ZNF791
11087	ENSG00000168374	2628.43	-0.250962	0.110097	-2.27946	0.0226395	ARF4
9779	ENSG00000162772	11860.4	-0.5358	0.235138	-2.27866	0.0226874	ATF3
1225	ENSG00000075624	177435	-0.217831	0.0955966	-2.27865	0.0226877	ACTB
14541	ENSG00000188996	7.86212	-1.41161	0.619562	-2.27839	0.0227031	HUS1B
24393	ENSG00000245532	9912.39	-0.427309	0.187607	-2.27768	0.0227456	NEAT1
18345	ENSG00000223534	171.835	1.17941	0.517886	2.27735	0.0227654	HLA-DQB1-AS1
3043	ENSG00000106299	291.198	0.454572	0.199724	2.276	0.0228459	WASL
5154	ENSG00000125351	339.836	-0.335383	0.14741	-2.27516	0.0228961	UPF3B
7468	ENSG00000142168	1852.43	-0.2156	0.0947648	-2.27511	0.0228994	SOD1
7071	ENSG00000139117	916.435	0.28894	0.127058	2.27409	0.0229606	CPNE8
15985	ENSG00000204227	724.636	-0.214092	0.0942352	-2.27189	0.0230932	RING1
7864	ENSG00000144909	1234.08	0.421836	0.185709	2.27149	0.0231171	OSBPL11
26531	ENSG00000256029	232.842	0.395748	0.17426	2.27103	0.0231452
22400	ENSG00000236200	5.84863	1.63898	0.721948	2.27021	0.0231946	KDM4A-AS1
7967	ENSG00000145901	18311	-0.461647	0.203358	-2.27012	0.0232004	TNIP1
16122	ENSG00000204713	830.611	0.432044	0.190372	2.26947	0.0232398	TRIM27
15365	ENSG00000198890	243.217	0.455485	0.200752	2.26889	0.0232748	PRMT6
3670	ENSG00000111859	82.4853	-1.08487	0.478321	-2.26807	0.0233248	NEDD9
7401	ENSG00000141527	26.5324	1.1041	0.486894	2.26764	0.0233514	CARD14
5744	ENSG00000130584	274.986	-0.595126	0.262605	-2.26624	0.0234368	ZBTB46
31767	ENSG00000276550	134.781	0.458218	0.202396	2.26397	0.0235761	HERC2P2
3371	ENSG00000109118	594.051	0.447705	0.197779	2.26366	0.0235952	PHF12
1881	ENSG00000095380	2601.61	-0.209542	0.0925819	-2.26332	0.023616	NANS
6081	ENSG00000132823	1382.35	0.302641	0.133743	2.26285	0.0236447	OSER1
7057	ENSG00000138829	224.647	-1.1475	0.507189	-2.26247	0.0236685	FBN2
7413	ENSG00000141570	9.51319	1.57476	0.69611	2.26223	0.0236834	CBX8
11105	ENSG00000168453	17.0938	-3.29572	1.45698	-2.26202	0.0236962	HR
13037	ENSG00000180011	498.845	0.377958	0.16716	2.26106	0.0237557	ZADH2
12742	ENSG00000177971	161.026	0.475301	0.210218	2.26099	0.0237598	IMP3
546	ENSG00000042980	1405.19	-0.266266	0.117771	-2.26088	0.0237665	ADAM28
10197	ENSG00000164291	43.2892	0.634184	0.280521	2.26074	0.0237756	ARSK
22322	ENSG00000235917	13.4457	-1.13704	0.5031	-2.26006	0.0238173	MTCO2P11
13086	ENSG00000180353	6549.4	-0.200164	0.0885829	-2.25963	0.0238443	HCLS1
7697	ENSG00000143751	889.443	0.31403	0.139044	2.25849	0.0239149	SDE2
8415	ENSG00000150401	107.37	-0.474443	0.210094	-2.25824	0.023931	DCUN1D2
14304	ENSG00000187713	273.878	0.363939	0.161197	2.25772	0.0239629	TMEM203
6011	ENSG00000132436	110.994	0.584596	0.258946	2.2576	0.0239708	FIGNL1
8798	ENSG00000154174	1184.05	0.257232	0.113954	2.25734	0.0239868	TOMM70
1558	ENSG00000086061	12962	-0.337764	0.14963	-2.25732	0.0239879	DNAJA1
405	ENSG00000025156	98.5451	0.539812	0.23916	2.25711	0.0240009	HSF2
33631	ENSG00000285943	1.55388	3.68608	1.63374	2.25622	0.0240566
29265	ENSG00000266983	2.0991	3.34512	1.48267	2.25614	0.024062
7841	ENSG00000144747	901.256	0.225616	0.100001	2.25613	0.0240623	TMF1
13000	ENSG00000179832	1099.19	-0.237578	0.105445	-2.25309	0.0242533	MROH1
9242	ENSG00000158517	10481.3	-0.418555	0.185887	-2.25167	0.0243434	NCF1
3591	ENSG00000111335	18013.1	0.152098	0.0675513	2.2516	0.0243477	OAS2
10330	ENSG00000164916	770.734	-0.402043	0.178565	-2.25152	0.0243524	FOXK1
26743	ENSG00000257093	364.574	-0.442948	0.196769	-2.25111	0.0243788	KIAA1147
14733	ENSG00000196456	34.2992	0.710427	0.315775	2.24979	0.0244625	ZNF775
6438	ENSG00000135390	1357.38	0.271901	0.120966	2.24776	0.0245918	ATP5MC2
29145	ENSG00000266490	3.41114	-3.00414	1.3371	-2.24676	0.0246554
22015	ENSG00000234981	30.0668	-1.1632	0.517732	-2.24672	0.0246581
406	ENSG00000025293	936.773	0.212194	0.0945005	2.24543	0.0247408	PHF20
14418	ENSG00000188342	1292.19	0.242737	0.108166	2.24411	0.0248254	GTF2F2
13813	ENSG00000184939	189.448	0.518962	0.231477	2.24196	0.0249638	ZFP90
7874	ENSG00000145041	1007.21	0.247464	0.11038	2.24192	0.0249663	DCAF1
438	ENSG00000029364	1046.37	-0.263091	0.117394	-2.24109	0.0250202	SLC39A9
15144	ENSG00000198134	1.42234	3.72889	1.66396	2.24097	0.0250281	PTMAP9
7002	ENSG00000138617	82.6903	0.515646	0.230181	2.24018	0.0250796	PARP16
856	ENSG00000065413	2184.39	0.221562	0.0989406	2.23934	0.0251336	ANKRD44
3761	ENSG00000112561	1720.26	0.342711	0.153106	2.23838	0.0251962	TFEB
8652	ENSG00000152620	234.12	-0.360352	0.161002	-2.23819	0.0252088	NADK2
[truncated: 31,643 more rows]
