# Supplementary material for: Modulation of macrophage inflammatory function through selective inhibition of the epigenetic reader protein SP140
Source: BMC Biol. 2022 Aug 19;20:182. doi: 10.1186/s12915-022-01380-6 (PMC9392322; doi:10.1186/s12915-022-01380-6)
Supplement: Supplementary file 7 — Additional file 7: Table S7. Counts and summary statistics for RNA-seq data (GSK761-pretreated “M1” macrophages stimulated with 8h LPS (100 ng/mL) vs DMSO-pretreated “M1” macrophages stimulated with 8h LPS (100 ng/mL)). [file 12915_2022_1380_MOESM7_ESM.xlsx]

## Sheet: RNA-seq_GSK761BvsDMSO_8h LPS
	ENS	baseMean	log2FoldChange	lfcSE	stat	pvalue	hgnc_symbol
4144	ENSG00000122861	12161.6	5.42529	0.282313	19.2173	2.65251e-82	PLAU
9124	ENSG00000168918	4580.21	1.93533	0.106278	18.2101	4.29099e-74	INPP5D
6236	ENSG00000142197	2101.23	2.09621	0.116962	17.9222	7.91107e-72	DOP1B
454	ENSG00000040933	1658.51	1.88752	0.11682	16.1576	1.00449e-58	INPP4A
5037	ENSG00000132394	429.819	2.18047	0.1364	15.9859	1.60152e-57	EEFSEC
1097	ENSG00000077420	2015.41	2.87645	0.181891	15.8141	2.48629e-56	APBB1IP
6911	ENSG00000149269	3655.28	1.88941	0.11979	15.7727	4.79864e-56	PAK1
9158	ENSG00000169180	3870.68	1.45282	0.0928366	15.6492	3.36201e-55	XPO6
12163	ENSG00000204371	500.014	2.68964	0.171981	15.6392	3.93635e-55	EHMT2
11969	ENSG00000198829	1492.93	-1.79793	0.116722	-15.4036	1.54874e-53	SUCNR1
9231	ENSG00000169714	5930.4	1.76577	0.116405	15.1692	5.66025e-52	CNBP
11871	ENSG00000198382	1589.54	2.27719	0.151496	15.0314	4.57414e-51	UVRAG
855	ENSG00000069424	8983.26	1.62294	0.109043	14.8834	4.22178e-50	KCNAB2
9467	ENSG00000171490	2272.09	1.42118	0.0955967	14.8664	5.44794e-50	RSL1D1
6232	ENSG00000142185	5148.53	1.30192	0.0877084	14.8437	7.63794e-50	TRPM2
3177	ENSG00000112343	1837.6	-1.29189	0.0870733	-14.8368	8.46573e-50	TRIM38
3821	ENSG00000119321	7417.68	1.74001	0.117633	14.7919	1.65299e-49	FKBP15
11262	ENSG00000187796	619.618	2.43482	0.164957	14.7603	2.6409e-49	CARD9
7086	ENSG00000151702	1312.35	3.53873	0.244306	14.4848	1.5115e-47	FLI1
4871	ENSG00000130816	3229.01	1.55417	0.108832	14.2805	2.89536e-46	DNMT1
56	ENSG00000004975	786.531	2.07746	0.146966	14.1357	2.28952e-45	DVL2
4186	ENSG00000123329	705.59	2.05399	0.14607	14.0616	6.53532e-45	ARHGAP9
6170	ENSG00000141510	849.067	1.68284	0.120124	14.0092	1.36843e-44	TP53
8317	ENSG00000164088	1313.53	1.67694	0.119924	13.9833	1.97021e-44	PPM1M
7120	ENSG00000152213	335.261	2.7955	0.200464	13.9452	3.3671e-44	ARL11
5956	ENSG00000139597	1574.15	-1.4379	0.103608	-13.8783	8.57852e-44	N4BP2L1
1220	ENSG00000082074	12926.4	1.7062	0.124631	13.69	1.16533e-42	FYB1
10518	ENSG00000181045	2275.99	1.72488	0.128335	13.4404	3.50536e-41	SLC26A11
3267	ENSG00000113504	4462.68	1.23138	0.0917777	13.417	4.80814e-41	SLC12A7
4209	ENSG00000123562	2293.3	-1.06549	0.0795176	-13.3994	6.094e-41	MORF4L2
16126	ENSG00000276231	906.925	1.79722	0.135261	13.2871	2.75148e-40	PIK3R6
10400	ENSG00000179912	595.32	1.78646	0.134732	13.2594	3.98276e-40	R3HDM2
11092	ENSG00000186074	1873.99	1.51008	0.114038	13.2419	5.02455e-40	CD300LF
2059	ENSG00000101997	598.572	1.486	0.112241	13.2394	5.19595e-40	CCDC22
1031	ENSG00000075303	632.519	1.75415	0.132702	13.2188	6.83865e-40	SLC25A40
8918	ENSG00000167680	4433.11	1.7966	0.136177	13.1931	9.61415e-40	SEMA6B
4021	ENSG00000121210	803.644	2.08433	0.158497	13.1506	1.68817e-39	TMEM131L
7175	ENSG00000152795	3815.53	0.945215	0.0721043	13.109	2.92402e-39	HNRNPDL
2074	ENSG00000102096	1141.55	-1.38263	0.105546	-13.0998	3.3013e-39	PIM2
5601	ENSG00000136861	1125.32	1.19275	0.0915135	13.0335	7.88598e-39	CDK5RAP2
1219	ENSG00000082068	794.587	1.536	0.117911	13.0267	8.6202e-39	WDR70
10437	ENSG00000180263	1779.84	2.63458	0.202915	12.9837	1.51435e-38	FGD6
3998	ENSG00000120896	3145.91	1.81066	0.139563	12.9738	1.72191e-38	SORBS3
5746	ENSG00000137831	211.118	2.72309	0.210931	12.9099	3.96071e-38	UACA
11320	ENSG00000188342	1292.19	1.46725	0.114015	12.8689	6.73309e-38	GTF2F2
2143	ENSG00000102900	1577.42	1.20237	0.0937507	12.8251	1.18564e-37	NUP93
5061	ENSG00000132535	349.844	1.9661	0.154204	12.75	3.11735e-37	DLG4
4795	ENSG00000130309	6049.54	1.27042	0.099754	12.7355	3.75289e-37	COLGALT1
6859	ENSG00000148660	364.835	2.00286	0.15766	12.7037	5.63852e-37	CAMK2G
3212	ENSG00000112759	1127.92	1.55923	0.122746	12.7029	5.70115e-37	SLC29A1
3668	ENSG00000117280	3644.02	-1.30434	0.102792	-12.6891	6.79571e-37	RAB29
9623	ENSG00000172716	2232.63	-1.6289	0.128478	-12.6784	7.7894e-37	SLFN11
4097	ENSG00000122254	4969.97	3.00513	0.237116	12.6737	8.27681e-37	HS3ST2
1167	ENSG00000079950	3301.08	1.72863	0.1364	12.6732	8.32008e-37	STX7
2506	ENSG00000105738	455.253	1.8769	0.148101	12.6731	8.33707e-37	SIPA1L3
11769	ENSG00000197858	961.934	-1.38098	0.108974	-12.6725	8.39567e-37	GPAA1
9962	ENSG00000175489	1717.72	2.55914	0.202188	12.6572	1.02045e-36	LRRC25
2655	ENSG00000107077	766.947	1.16226	0.0921567	12.6118	1.81882e-36	KDM4C
516	ENSG00000049246	904.545	2.43636	0.19381	12.5709	3.05252e-36	PER3
8605	ENSG00000165806	1948.45	-1.30699	0.104181	-12.5453	4.21756e-36	CASP7
10425	ENSG00000180104	1440.47	1.06866	0.0852252	12.5392	4.55519e-36	EXOC3
7239	ENSG00000153815	3132.96	1.48956	0.118937	12.524	5.52078e-36	CMIP
7366	ENSG00000155463	2244.47	1.02799	0.0821517	12.5134	6.30846e-36	OXA1L
4181	ENSG00000123213	4065.51	1.11062	0.0888912	12.4942	8.03118e-36	NLN
4593	ENSG00000127914	1636.16	1.80465	0.145369	12.4143	2.18723e-35	AKAP9
10603	ENSG00000182095	1939.51	-1.40281	0.113469	-12.363	4.14621e-35	TNRC18
1649	ENSG00000099331	11166.5	1.17781	0.0953142	12.3571	4.45993e-35	MYO9B
2216	ENSG00000103365	3938.14	1.72777	0.140259	12.3184	7.20924e-35	GGA2
5905	ENSG00000139146	812.712	-1.22731	0.0996796	-12.3126	7.75039e-35	SINHCAF
284	ENSG00000015285	2788.03	1.60769	0.130614	12.3088	8.12596e-35	WAS
11688	ENSG00000197355	1799.73	1.68009	0.136871	12.275	1.23385e-34	UAP1L1
1900	ENSG00000100823	2623.26	1.60728	0.130967	12.2724	1.27382e-34	APEX1
10235	ENSG00000178105	345.225	2.08319	0.170757	12.1998	3.11725e-34	DDX10
7739	ENSG00000160007	817.802	1.7784	0.145891	12.1899	3.51941e-34	ARHGAP35
281	ENSG00000015133	821.235	2.09104	0.171948	12.1609	5.01952e-34	CCDC88C
9032	ENSG00000168297	703.942	1.66464	0.137089	12.1428	6.26527e-34	PXK
629	ENSG00000059588	453.401	1.74049	0.143495	12.1293	7.3884e-34	TARBP1
2307	ENSG00000104447	684.48	-1.39089	0.114753	-12.1207	8.20537e-34	TRPS1
2833	ENSG00000108840	775.2	1.96598	0.162275	12.1151	8.78356e-34	HDAC5
3240	ENSG00000113194	1511.41	-1.19363	0.0985477	-12.1122	9.10107e-34	FAF2
4157	ENSG00000122986	2322.78	1.37892	0.114313	12.0627	1.66248e-33	HVCN1
3231	ENSG00000113048	521.098	1.54017	0.128117	12.0216	2.73758e-33	MRPS27
5811	ENSG00000138363	1115.64	1.19091	0.0992605	11.9978	3.64866e-33	ATIC
10957	ENSG00000185104	799.522	1.19443	0.0997749	11.9712	5.02781e-33	FAF1
4292	ENSG00000124496	512.747	2.77299	0.232013	11.9519	6.34695e-33	TRERF1
4673	ENSG00000128829	1499.37	1.37648	0.115747	11.8922	1.29999e-32	EIF2AK4
5654	ENSG00000137177	1552.02	1.15088	0.0967877	11.8908	1.32192e-32	KIF13A
8996	ENSG00000168071	1521.18	1.47643	0.124236	11.8841	1.43227e-32	CCDC88B
4812	ENSG00000130475	243.759	3.57045	0.301443	11.8446	2.29642e-32	FCHO1
10317	ENSG00000178996	1158.16	2.0149	0.170386	11.8254	2.88361e-32	SNX18
111	ENSG00000006634	337.139	2.63926	0.22357	11.8051	3.67484e-32	DBF4
9484	ENSG00000171631	1395.59	-1.67283	0.142389	-11.7483	7.2022e-32	P2RY6
10166	ENSG00000177565	816.744	1.63643	0.140053	11.6843	1.53331e-31	TBL1XR1
5030	ENSG00000132359	673.919	2.30461	0.197338	11.6785	1.64235e-31	RAP1GAP2
400	ENSG00000033627	4241.61	-1.53413	0.131588	-11.6586	2.07457e-31	ATP6V0A1
8074	ENSG00000162946	635.219	2.44195	0.209505	11.6558	2.14327e-31	DISC1
3999	ENSG00000120899	6327.86	1.2545	0.107637	11.6549	2.16659e-31	PTK2B
4639	ENSG00000128487	715.442	1.44865	0.124321	11.6525	2.22725e-31	SPECC1
7782	ENSG00000160271	2119.49	1.91756	0.164726	11.6409	2.5527e-31	RALGDS
11063	ENSG00000185862	2100.25	2.18396	0.187614	11.6407	2.55883e-31	EVI2B
196	ENSG00000010295	1310	1.67227	0.143816	11.6278	2.9764e-31	IFFO1
7095	ENSG00000151779	1173.01	1.07783	0.0928833	11.6042	3.92512e-31	NBAS
2482	ENSG00000105643	1412.19	1.51366	0.130563	11.5934	4.45324e-31	ARRDC2
2390	ENSG00000105058	1605.41	-0.791863	0.0683103	-11.5922	4.51633e-31	FAM32A
7718	ENSG00000159692	1472.51	1.28344	0.111443	11.5166	1.08877e-30	CTBP1
11532	ENSG00000196498	4633.26	1.37208	0.119341	11.4971	1.36406e-30	NCOR2
4096	ENSG00000122224	4189.53	1.72341	0.150377	11.4606	2.08168e-30	LY9
4800	ENSG00000130338	833.9	1.48258	0.12959	11.4406	2.62119e-30	TULP4
2706	ENSG00000107745	2773.08	0.802869	0.0702943	11.4215	3.26404e-30	MICU1
2147	ENSG00000102910	1862.12	0.899329	0.0787954	11.4135	3.58157e-30	LONP2
9673	ENSG00000173020	4519.35	1.16998	0.102517	11.4126	3.6187e-30	GRK2
1178	ENSG00000080503	1960.2	1.45076	0.127355	11.3914	4.6133e-30	SMARCA2
1028	ENSG00000075240	1937.63	2.22056	0.195036	11.3854	4.94419e-30	GRAMD4
767	ENSG00000066294	10426.4	0.93443	0.0822384	11.3625	6.43143e-30	CD84
10960	ENSG00000185122	1268.99	1.19959	0.105808	11.3374	8.56038e-30	HSF1
2326	ENSG00000104687	2803.95	1.25552	0.111025	11.3084	1.1923e-29	GSR
5001	ENSG00000132024	547.857	1.75424	0.155564	11.2766	1.71187e-29	CC2D1A
9556	ENSG00000172164	2044.2	1.34419	0.119259	11.2712	1.81981e-29	SNTB1
5229	ENSG00000134215	1284.6	2.02833	0.180244	11.2533	2.2312e-29	VAV3
3047	ENSG00000111321	2516.89	1.15218	0.102578	11.2322	2.83198e-29	LTBR
11616	ENSG00000196961	2198.47	0.939981	0.0841207	11.1742	5.45463e-29	AP2A1
7460	ENSG00000156675	937.97	1.71397	0.153588	11.1595	6.43378e-29	RAB11FIP1
5145	ENSG00000133246	510.324	3.97789	0.356775	11.1496	7.19287e-29	PRAM1
2704	ENSG00000107738	1904.33	1.70293	0.152894	11.138	8.19176e-29	VSIR
6073	ENSG00000140577	938.549	1.31928	0.118757	11.1091	1.13305e-28	CRTC3
4954	ENSG00000131558	1995.77	0.748725	0.0674207	11.1053	1.1825e-28	EXOC4
1601	ENSG00000095383	2379.46	1.95816	0.177098	11.0569	2.02901e-28	TBC1D2
7949	ENSG00000162129	717.736	1.47963	0.133868	11.0529	2.12213e-28	CLPB
5792	ENSG00000138135	267.678	3.44983	0.313107	11.0181	3.12759e-28	CH25H
22	ENSG00000002822	726.08	1.52821	0.138934	10.9996	3.83797e-28	MAD1L1
9102	ENSG00000168802	1513.28	-1.10085	0.100138	-10.9934	4.11307e-28	CHTF8
8539	ENSG00000165458	2918.77	1.11722	0.101708	10.9846	4.53264e-28	INPPL1
1573	ENSG00000093000	1214.68	-1.32164	0.120525	-10.9657	5.5886e-28	NUP50
8468	ENSG00000164961	1656.91	1.14122	0.10417	10.9553	6.26494e-28	WASHC5
9479	ENSG00000171608	2577.36	1.63329	0.149234	10.9445	7.05865e-28	PIK3CD
6499	ENSG00000144535	400.239	1.64689	0.150658	10.9313	8.16644e-28	DIS3L2
2943	ENSG00000110107	1978.86	1.16127	0.106526	10.9013	1.13594e-27	PRPF19
7682	ENSG00000159228	1524.14	1.46994	0.134972	10.8907	1.27668e-27	CBR1
2908	ENSG00000109814	590.611	-1.49789	0.137935	-10.8594	1.79941e-27	UGDH
7409	ENSG00000156030	2383.07	3.39729	0.315107	10.7814	4.21401e-27	ELMSAN1
7659	ENSG00000159023	2281.92	1.01401	0.0941049	10.7754	4.50054e-27	EPB41
10454	ENSG00000180448	3218.03	1.21707	0.11314	10.7572	5.48096e-27	ARHGAP45
3493	ENSG00000115756	1624.56	1.29392	0.120515	10.7366	6.85197e-27	HPCAL1
8784	ENSG00000166889	4774.45	0.801093	0.0746926	10.7252	7.75203e-27	PATL1
1249	ENSG00000083444	2370.78	1.09043	0.101773	10.7143	8.71993e-27	PLOD1
655	ENSG00000061938	1096.82	1.18383	0.110498	10.7136	8.78347e-27	TNK2
3437	ENSG00000115295	954.354	1.69746	0.158561	10.7054	9.60522e-27	CLIP4
8967	ENSG00000167977	1509.45	-1.02984	0.0962728	-10.6971	1.05046e-26	KCTD5
7364	ENSG00000155393	662.373	1.80388	0.168634	10.697	1.05129e-26	HEATR3
10876	ENSG00000184428	363.485	1.8755	0.175426	10.6911	1.12013e-26	TOP1MT
5412	ENSG00000135597	633.024	0.958135	0.0896604	10.6863	1.18021e-26	REPS1
4158	ENSG00000123064	1263.23	1.49156	0.139581	10.686	1.1842e-26	DDX54
6346	ENSG00000143344	16844.8	-0.960237	0.0899089	-10.6801	1.26113e-26	RGL1
10397	ENSG00000179889	4187.72	1.33346	0.125117	10.6577	1.60514e-26	PDXDC1
5242	ENSG00000134278	1387.11	1.51045	0.1421	10.6295	2.17194e-26	SPIRE1
2114	ENSG00000102580	4016.27	-1.22617	0.115364	-10.6287	2.19093e-26	DNAJC3
10710	ENSG00000182979	479.61	1.39711	0.131517	10.623	2.32866e-26	MTA1
11659	ENSG00000197157	6842.61	0.91964	0.0869339	10.5786	3.74449e-26	SND1
1126	ENSG00000078403	1072.85	1.27123	0.120251	10.5714	4.04377e-26	MLLT10
4120	ENSG00000122547	237.496	2.67101	0.253005	10.5571	4.70836e-26	EEPD1
550	ENSG00000052749	778.249	1.50734	0.143005	10.5405	5.61968e-26	RRP12
8112	ENSG00000163171	1647.3	2.12195	0.202123	10.4983	8.7907e-26	CDC42EP3
5380	ENSG00000135387	4380.44	0.760218	0.0724401	10.4944	9.1623e-26	CAPRIN1
2672	ENSG00000107290	4862.23	-1.18039	0.112544	-10.4883	9.77955e-26	SETX
1280	ENSG00000084444	290.229	1.90361	0.181793	10.4713	1.17017e-25	FAM234B
11850	ENSG00000198246	1085.76	1.63827	0.156623	10.4599	1.31932e-25	SLC29A3
1080	ENSG00000076928	2289.87	0.967002	0.0925179	10.4521	1.43374e-25	ARHGEF1
3960	ENSG00000120594	4593.83	0.984734	0.0945168	10.4186	2.03914e-25	PLXDC2
10225	ENSG00000178035	739.714	1.15581	0.111024	10.4104	2.22254e-25	IMPDH2
4826	ENSG00000130560	1145.12	1.54191	0.148398	10.3904	2.74189e-25	UBAC1
5300	ENSG00000134759	673.663	1.3825	0.133181	10.3806	3.03796e-25	ELP2
3833	ENSG00000119408	1366.17	1.22436	0.118013	10.3747	3.23088e-25	NEK6
2874	ENSG00000109323	3981.44	0.880164	0.0848533	10.3728	3.29828e-25	MANBA
7016	ENSG00000150995	1867.51	1.26614	0.122211	10.3603	3.75771e-25	ITPR1
2172	ENSG00000103066	1057.39	2.09923	0.202685	10.3571	3.88458e-25	PLA2G15
7827	ENSG00000160695	1740.85	1.0651	0.102865	10.3544	3.99571e-25	VPS11
6158	ENSG00000141447	1477.09	0.958959	0.0927056	10.3441	4.44915e-25	OSBPL1A
8038	ENSG00000162745	329.418	2.00188	0.193689	10.3355	4.86777e-25	OLFML2B
3845	ENSG00000119522	2055.39	1.05462	0.102074	10.3319	5.05626e-25	DENND1A
7727	ENSG00000159840	7820.8	1.34104	0.129841	10.3283	5.24719e-25	ZYX
6896	ENSG00000149136	1431.64	0.951196	0.0920998	10.3279	5.27109e-25	SSRP1
490	ENSG00000047579	860.245	1.67045	0.162261	10.2948	7.43618e-25	DTNBP1
624	ENSG00000059122	349.168	1.50993	0.146752	10.289	7.90167e-25	FLYWCH1
5496	ENSG00000136141	2672.16	1.26173	0.122713	10.282	8.49682e-25	LRCH1
107	ENSG00000006534	2519.09	1.05446	0.102577	10.2797	8.70313e-25	ALDH3B1
6653	ENSG00000146094	2830.77	1.66808	0.162714	10.2516	1.16418e-24	DOK3
6190	ENSG00000141577	303.653	2.18613	0.213265	10.2508	1.17411e-24	CEP131
4418	ENSG00000125772	1644.73	1.68451	0.164334	10.2505	1.17701e-24	GPCPD1
1431	ENSG00000089057	4119.9	1.04306	0.101819	10.2442	1.25648e-24	SLC23A2
6082	ENSG00000140718	620.807	1.44032	0.141131	10.2055	1.87342e-24	FTO
6034	ENSG00000140368	431.212	2.62571	0.257521	10.1961	2.06416e-24	PSTPIP1
732	ENSG00000065413	2184.39	1.05463	0.103552	10.1846	2.32337e-24	ANKRD44
7997	ENSG00000162542	462.205	1.3416	0.131743	10.1835	2.34933e-24	TMCO4
86	ENSG00000005844	7599.41	1.15722	0.113693	10.1785	2.47269e-24	ITGAL
9911	ENSG00000175115	1610.85	1.09661	0.108135	10.1411	3.62875e-24	PACS1
4245	ENSG00000124126	10364.6	1.0575	0.104311	10.1379	3.74894e-24	PREX1
1883	ENSG00000100714	3002.7	1.10382	0.108892	10.1368	3.79489e-24	MTHFD1
5411	ENSG00000135596	6377.2	1.26492	0.125547	10.0753	7.10448e-24	MICAL1
8370	ENSG00000164323	450.116	1.46182	0.145121	10.0732	7.26021e-24	CFAP97
1517	ENSG00000091157	1700.55	1.02705	0.101965	10.0727	7.29765e-24	WDR7
4570	ENSG00000127527	790.143	1.08862	0.10835	10.0473	9.44078e-24	EPS15L1
867	ENSG00000069998	704.642	1.32024	0.131448	10.0438	9.78406e-24	HDHD5
8603	ENSG00000165802	461.434	1.08285	0.107818	10.0434	9.82667e-24	NSMF
1779	ENSG00000100304	556.298	1.81496	0.180947	10.0303	1.12167e-23	TTLL12
6166	ENSG00000141503	1518.97	1.39813	0.13953	10.0203	1.24186e-23	MINK1
8365	ENSG00000164305	1659.66	-0.925014	0.0923726	-10.0139	1.32373e-23	CASP3
7500	ENSG00000157184	392.55	-1.65555	0.165743	-9.98864	1.70911e-23	CPT2
5197	ENSG00000133943	2025.47	1.11819	0.112034	9.9808	1.84971e-23	DGLUCY
5748	ENSG00000137841	3733.55	1.53727	0.154045	9.9794	1.87597e-23	PLCB2
3399	ENSG00000115053	9266.59	0.762609	0.0765419	9.96328	2.20652e-23	NCL
8795	ENSG00000166928	209.657	-2.35674	0.236914	-9.94766	2.58185e-23
7554	ENSG00000157873	7592.01	0.915602	0.0920898	9.94249	2.71944e-23	TNFRSF14
6767	ENSG00000147526	6202.13	1.11473	0.112389	9.91852	3.45845e-23	TACC1
1495	ENSG00000090621	3707.31	1.21188	0.12223	9.91473	3.59237e-23	PABPC4
1722	ENSG00000100099	975.336	1.08467	0.109468	9.90858	3.82027e-23	HPS4
8546	ENSG00000165494	1730.61	-0.973759	0.0983905	-9.89688	4.29456e-23	PCF11
5343	ENSG00000135077	4131.24	1.11274	0.112495	9.89147	4.5331e-23	HAVCR2
2237	ENSG00000103544	2362.82	0.693326	0.0701423	9.88456	4.85688e-23	VPS35L
2384	ENSG00000104980	534.728	1.3179	0.133409	9.87865	5.15231e-23	TIMM44
9234	ENSG00000169727	1146.48	0.825631	0.0835911	9.87701	5.23707e-23	GPS1
11121	ENSG00000186298	2150.29	1.44683	0.14671	9.86189	6.08933e-23	PPP1CC
9515	ENSG00000171853	686.221	1.0925	0.110845	9.85611	6.45002e-23	TRAPPC12
5180	ENSG00000133706	1482.49	0.915669	0.0929895	9.84701	7.06101e-23	LARS
3971	ENSG00000120690	3693.47	-0.811962	0.0825233	-9.83919	7.6322e-23	ELF1
235	ENSG00000011566	452.368	1.41269	0.143587	9.83855	7.68121e-23	MAP4K3
5501	ENSG00000136152	617.009	-1.11669	0.113585	-9.83138	8.24766e-23	COG3
2448	ENSG00000105429	439.944	-1.53027	0.1557	-9.82833	8.50189e-23	MEGF8
9468	ENSG00000171492	532.805	1.94689	0.198212	9.82227	9.02886e-23	LRRC8D
5264	ENSG00000134440	3616.81	0.908415	0.0925526	9.81513	9.6912e-23	NARS
8999	ENSG00000168092	1260.89	-1.19955	0.122427	-9.79806	1.14768e-22	PAFAH1B2
2244	ENSG00000103657	3496.95	1.26344	0.12895	9.79794	1.14905e-22	HERC1
6672	ENSG00000146376	2217.83	1.39938	0.142882	9.79394	1.19543e-22	ARHGAP18
11806	ENSG00000198018	337.929	-1.56007	0.159361	-9.78952	1.24883e-22	ENTPD7
370	ENSG00000028528	4627.49	0.75232	0.0768762	9.78611	1.29166e-22	SNX1
4902	ENSG00000131069	2057.36	0.83965	0.0858603	9.77925	1.3823e-22	ACSS2
7195	ENSG00000153071	2547.36	1.96411	0.201181	9.76294	1.62386e-22	DAB2
5546	ENSG00000136478	1033.04	1.25799	0.129118	9.74293	1.97778e-22	TEX2
4550	ENSG00000127220	200.497	2.08297	0.214003	9.73338	2.17258e-22	ABHD8
4631	ENSG00000128335	8526.68	-1.21442	0.124832	-9.72837	2.28219e-22	APOL2
9055	ENSG00000168434	287.756	1.45309	0.14974	9.70408	2.89681e-22	COG7
8583	ENSG00000165689	665.544	1.75516	0.181103	9.6915	3.27683e-22	ENTR1
2638	ENSG00000106789	190.246	2.40476	0.248727	9.66825	4.11342e-22	CORO2A
966	ENSG00000073050	461.253	1.62845	0.168478	9.66566	4.21875e-22	XRCC1
9583	ENSG00000172349	469.563	2.6038	0.269791	9.6512	4.85841e-22	IL16
8422	ENSG00000164691	10297.3	2.5938	0.268987	9.64285	5.27054e-22	TAGAP
222	ENSG00000011260	1127.83	1.16201	0.120564	9.63814	5.51764e-22	UTP18
114	ENSG00000006704	232.715	1.75638	0.18244	9.62715	6.14113e-22	GTF2IRD1
12573	ENSG00000214193	1211.86	1.46311	0.152888	9.5698	1.07109e-21	SH3D21
8922	ENSG00000167699	1184.22	0.741776	0.0775544	9.56459	1.12651e-21	GLOD4
7341	ENSG00000155099	207.923	1.97034	0.206054	9.56228	1.15194e-21	PIP4P2
3198	ENSG00000112640	535.77	1.12949	0.118148	9.56	1.17761e-21	PPP2R5D
5377	ENSG00000135365	710.308	1.34559	0.140883	9.55108	1.28348e-21	PHF21A
2207	ENSG00000103319	1275.27	-1.33091	0.139445	-9.54431	1.37022e-21	EEF2K
11082	ENSG00000185989	1194.85	1.88553	0.197617	9.54134	1.41003e-21	RASA3
1671	ENSG00000099821	282.052	1.76177	0.18468	9.53958	1.43412e-21	POLRMT
4172	ENSG00000123143	3087.36	0.900642	0.0944418	9.53648	1.47756e-21	PKN1
8982	ENSG00000168010	813.095	1.36355	0.143045	9.5323	1.53837e-21	ATG16L2
6081	ENSG00000140694	921.73	1.02665	0.1078	9.52367	1.67172e-21	PARN
10001	ENSG00000175866	477.674	1.39272	0.146242	9.52342	1.67567e-21	BAIAP2
267	ENSG00000013583	1794.47	1.05251	0.110542	9.52136	1.70933e-21	HEBP1
5622	ENSG00000136938	2028.65	1.19067	0.125174	9.51208	1.86895e-21	ANP32B
1037	ENSG00000075413	2226.69	-0.910037	0.095686	-9.51066	1.89454e-21	MARK3
6573	ENSG00000145349	1763.06	0.713524	0.075114	9.49922	2.11478e-21	CAMK2D
1410	ENSG00000088812	1522.7	-0.965852	0.101719	-9.49528	2.19623e-21	ATRN
7841	ENSG00000160785	1186.88	-0.937741	0.0991021	-9.46237	3.01036e-21	SLC25A44
667	ENSG00000062822	523.117	1.38228	0.146497	9.43554	3.88974e-21	POLD1
6810	ENSG00000148158	1104.34	1.14434	0.121293	9.43444	3.93092e-21	SNX30
8292	ENSG00000164024	534.645	1.36897	0.145454	9.41168	4.88263e-21	METAP1
7481	ENSG00000156958	438.614	1.22125	0.129901	9.4014	5.38442e-21	GALK2
9293	ENSG00000170185	711.029	-0.896166	0.095496	-9.38433	6.33166e-21	USP38
9256	ENSG00000169905	1039.63	-0.950163	0.101387	-9.37168	7.13886e-21	TOR1AIP2
7977	ENSG00000162407	3506.94	1.5507	0.165468	9.37161	7.14332e-21	PLPP3
8916	ENSG00000167674	911.964	1.37156	0.146356	9.37138	7.15925e-21	HDGFL2
1231	ENSG00000082512	222.875	1.70767	0.182316	9.36658	7.4924e-21	TRAF5
7480	ENSG00000156931	1179.27	1.24849	0.133685	9.33908	9.7179e-21	VPS8
532	ENSG00000050405	235.229	1.63616	0.175204	9.33864	9.75783e-21	LIMA1
11663	ENSG00000197170	812.528	-1.38978	0.148825	-9.33841	9.77895e-21	PSMD12
3846	ENSG00000119523	1157.85	-1.1674	0.125019	-9.33782	9.83408e-21	ALG2
2610	ENSG00000106560	678.95	1.53903	0.164839	9.33658	9.94953e-21	GIMAP2
2549	ENSG00000106009	292.185	1.94326	0.208225	9.3325	1.03399e-20	BRAT1
4854	ENSG00000130741	1931.26	0.968789	0.103898	9.32439	1.11627e-20	EIF2S3
669	ENSG00000063046	1581.52	1.21378	0.130366	9.31061	1.27095e-20	EIF4B
3575	ENSG00000116514	20407.3	1.43724	0.154577	9.2979	1.4324e-20	RNF19B
6247	ENSG00000142347	7569.22	1.01591	0.10936	9.28958	1.54893e-20	MYO1F
2927	ENSG00000110042	193.145	-2.43573	0.262355	-9.28412	1.63047e-20	DTX4
10657	ENSG00000182511	1231.56	2.62983	0.283308	9.28259	1.65408e-20	FES
9022	ENSG00000168264	1033.89	2.15324	0.23203	9.28001	1.69459e-20	IRF2BP2
3521	ENSG00000115970	536.093	1.50129	0.162011	9.26657	1.92235e-20	THADA
11155	ENSG00000186577	431.498	1.46455	0.158056	9.26602	1.93224e-20	SMIM29
3820	ENSG00000119318	2638.28	0.679118	0.0733025	9.26459	1.95833e-20	RAD23B
11984	ENSG00000198855	773.746	-1.31769	0.142378	-9.25485	2.14531e-20	FICD
191	ENSG00000010244	3275.16	-0.730319	0.0790209	-9.2421	2.41704e-20	ZNF207
3755	ENSG00000118308	275.88	3.04768	0.329988	9.23575	2.56492e-20	LRMP
6090	ENSG00000140830	257.453	-1.23362	0.133665	-9.2292	2.72649e-20	TXNL4B
5454	ENSG00000135900	690.547	-1.16118	0.126016	-9.21458	3.12489e-20	MRPL44
12005	ENSG00000198909	2043.85	1.44918	0.157732	9.18763	4.01586e-20	MAP3K3
2164	ENSG00000103042	1771.44	0.963895	0.104975	9.18216	4.2253e-20	SLC38A7
3361	ENSG00000114650	1125.01	0.9827	0.10706	9.17899	4.35158e-20	SCAP
9647	ENSG00000172830	279.529	1.61856	0.176615	9.16435	4.98474e-20	SSH3
1165	ENSG00000079805	6276.72	0.908073	0.0991494	9.15863	5.25589e-20	DNM2
10310	ENSG00000178966	133.253	-1.82543	0.199376	-9.1557	5.40068e-20	RMI1
4775	ENSG00000130159	406.007	1.43378	0.156632	9.15382	5.49551e-20	ECSIT
1021	ENSG00000075151	1256.88	1.14385	0.12522	9.13478	6.55426e-20	EIF4G3
4581	ENSG00000127616	2456.09	0.984589	0.107988	9.11757	7.68296e-20	SMARCA4
4544	ENSG00000127084	934.862	1.5517	0.170192	9.11732	7.70033e-20	FGD3
2983	ENSG00000110711	843.514	1.16867	0.128395	9.10213	8.85806e-20	AIP
1013	ENSG00000074855	230.187	1.64977	0.181578	9.08572	1.0301e-19	ANO8
11666	ENSG00000197183	162.431	1.93483	0.213346	9.06895	1.20168e-19	NOL4L
5941	ENSG00000139436	1290	1.09691	0.120964	9.06809	1.21124e-19	GIT2
7896	ENSG00000161542	408.454	1.21182	0.133675	9.06541	1.2414e-19	PRPSAP1
9614	ENSG00000172613	588.961	-0.984433	0.108621	-9.06304	1.26864e-19	RAD9A
8478	ENSG00000165025	5630.02	0.959435	0.105883	9.06126	1.28952e-19	SYK
1340	ENSG00000086598	3907.74	-0.730154	0.0807355	-9.04378	1.51351e-19	TMED2
5167	ENSG00000133597	695.855	1.37426	0.152195	9.02957	1.72341e-19	ADCK2
11671	ENSG00000197226	4331.61	0.887593	0.0984568	9.01505	1.96789e-19	TBC1D9B
7353	ENSG00000155287	1900.92	-1.01797	0.112952	-9.01242	2.01553e-19	SLC25A28
12312	ENSG00000205744	627.853	1.44659	0.160606	9.00711	2.11553e-19	DENND1C
4011	ENSG00000121057	388.403	2.22544	0.247233	9.00135	2.22952e-19	AKAP1
44	ENSG00000004660	277.625	2.76205	0.3069	8.99981	2.26109e-19	CAMKK1
9500	ENSG00000171777	280.537	2.23858	0.248937	8.99255	2.41551e-19	RASGRP4
9625	ENSG00000172725	4288.15	0.904405	0.100638	8.98669	2.54795e-19	CORO1B
6948	ENSG00000149639	1067.79	1.66927	0.186193	8.96524	3.09605e-19	SOGA1
4793	ENSG00000130304	640.063	1.19819	0.13373	8.95975	3.25418e-19	SLC27A1
8949	ENSG00000167851	640.3	1.57026	0.17527	8.9591	3.27348e-19	CD300A
6638	ENSG00000145982	239.414	1.36479	0.152355	8.95797	3.30704e-19	FARS2
9430	ENSG00000171206	1387.52	1.28226	0.143155	8.95717	3.33116e-19	TRIM8
1803	ENSG00000100364	22722	0.936146	0.104648	8.94567	3.69702e-19	KIAA0930
7633	ENSG00000158717	516.259	1.86021	0.208272	8.93167	4.19628e-19	RNF166
9617	ENSG00000172661	1919.85	1.15967	0.129914	8.92643	4.39988e-19	WASHC2C
7618	ENSG00000158555	317.049	1.74457	0.195644	8.91709	4.78703e-19	GDPD5
15369	ENSG00000265972	3109.53	-2.25945	0.253659	-8.90744	5.22247e-19	TXNIP
6283	ENSG00000142784	1298.14	0.976408	0.109884	8.88581	6.34571e-19	WDTC1
9315	ENSG00000170340	2588.14	1.15745	0.13036	8.87887	6.75426e-19	B3GNT2
9152	ENSG00000169118	973.628	-1.54652	0.174318	-8.87188	7.19224e-19	CSNK1G1
332	ENSG00000023516	1272.02	1.30889	0.14759	8.86841	7.41979e-19	AKAP11
8214	ENSG00000163686	486.832	1.62835	0.183681	8.86507	7.64591e-19	ABHD6
7573	ENSG00000158092	1170.38	-1.29562	0.146155	-8.86469	7.67185e-19	NCK1
2823	ENSG00000108788	2047.67	1.00897	0.113903	8.85815	8.13515e-19	MLX
2422	ENSG00000105281	4268.05	2.19604	0.248115	8.8509	8.68173e-19	SLC1A5
10134	ENSG00000177239	1296.61	0.672026	0.0760586	8.83564	9.95242e-19	MAN1B1
6956	ENSG00000149781	9244.44	0.915751	0.103719	8.82912	1.05503e-18	FERMT3
11511	ENSG00000196405	1749.26	1.01893	0.115457	8.82516	1.09301e-18	EVL
4773	ENSG00000130150	912.003	0.901684	0.102204	8.82236	1.12075e-18	MOSPD2
6038	ENSG00000140386	573.849	1.20402	0.136554	8.81713	1.17427e-18	SCAPER
3363	ENSG00000114686	764.195	1.01556	0.115445	8.79688	1.40676e-18	MRPL3
1695	ENSG00000099995	3656.62	1.04926	0.119305	8.79481	1.43289e-18	SF3A1
5029	ENSG00000132357	692.945	-1.25019	0.142315	-8.78468	1.56815e-18	CARD6
9150	ENSG00000169100	8305.01	1.13395	0.129113	8.78262	1.59715e-18	SLC25A6
9043	ENSG00000168374	2628.43	-0.957747	0.109101	-8.7785	1.65664e-18	ARF4
481	ENSG00000047056	731.912	-0.992968	0.11324	-8.76868	1.80778e-18	WDR37
8571	ENSG00000165655	370.598	2.39724	0.273895	8.7524	2.08865e-18	ZNF503
4454	ENSG00000125967	68.4634	3.12782	0.357591	8.74691	2.19276e-18	NECAB3
380	ENSG00000030110	779.206	-1.10683	0.126665	-8.7383	2.36654e-18	BAK1
2264	ENSG00000104081	1311.46	2.19891	0.25165	8.73797	2.3734e-18	BMF
3186	ENSG00000112473	2419.34	-1.04912	0.120102	-8.73528	2.4306e-18	SLC39A7
8230	ENSG00000163755	956.079	1.40232	0.16074	8.72413	2.68231e-18	HPS3
8734	ENSG00000166548	545.487	1.47007	0.168573	8.72068	2.76532e-18	TK2
1787	ENSG00000100325	1777.65	0.781514	0.0896269	8.71963	2.79103e-18	ASCC2
11171	ENSG00000186716	338.453	1.60323	0.183889	8.71847	2.8198e-18	BCR
11542	ENSG00000196535	2415.8	1.05021	0.120503	8.71526	2.90088e-18	MYO18A
9106	ENSG00000168811	136.02	3.02952	0.347704	8.71293	2.96114e-18	IL12A
685	ENSG00000063978	1623.71	-1.0278	0.117965	-8.71268	2.96762e-18	RNF4
8229	ENSG00000163754	1289.35	1.06493	0.122256	8.71065	3.02147e-18	GYG1
4487	ENSG00000126351	838.554	1.87994	0.215936	8.70601	3.14761e-18	THRA
4806	ENSG00000130382	1224.21	1.11	0.127526	8.70411	3.20077e-18	MLLT1
1935	ENSG00000101079	570.933	1.06407	0.122319	8.69918	3.34283e-18	NDRG3
5724	ENSG00000137747	488.448	-1.64016	0.188613	-8.69589	3.44124e-18	TMPRSS13
7623	ENSG00000158623	456.999	1.24362	0.14314	8.68817	3.68324e-18	COPG2
6047	ENSG00000140443	400.624	1.23649	0.142409	8.68263	3.86737e-18	IGF1R
5231	ENSG00000134242	531.151	2.48797	0.286598	8.68104	3.92158e-18	PTPN22
968	ENSG00000073111	313.521	1.49158	0.17183	8.68052	3.93958e-18	MCM2
10026	ENSG00000176142	1047.89	-1.01088	0.116521	-8.67551	4.11685e-18	TMEM39A
5587	ENSG00000136811	452.529	0.946758	0.109133	8.67522	4.12735e-18	ODF2
5456	ENSG00000135905	5405.09	1.15349	0.132983	8.67394	4.17421e-18	DOCK10
5509	ENSG00000136169	1750.1	1.36711	0.157762	8.66566	4.48904e-18	SETDB2
6287	ENSG00000142864	2108.58	0.671949	0.0777398	8.64356	5.44864e-18	SERBP1
10331	ENSG00000179115	1023.17	1.71753	0.198846	8.63748	5.74647e-18	FARSA
1796	ENSG00000100350	779.412	1.40661	0.163042	8.62728	6.28286e-18	FOXRED2
8813	ENSG00000167081	512.559	1.4814	0.172114	8.60706	7.49568e-18	PBX3
5571	ENSG00000136709	1363.2	-1.07497	0.124966	-8.60211	7.82604e-18	WDR33
12490	ENSG00000213619	1289.29	0.862985	0.100351	8.59968	7.99381e-18	NDUFS3
3594	ENSG00000116685	685.419	0.963186	0.112029	8.59764	8.13696e-18	KIAA2013
4355	ENSG00000125304	6630.89	-1.42067	0.165239	-8.59763	8.13802e-18	TM9SF2
1978	ENSG00000101310	3283.71	-0.816226	0.0950094	-8.591	8.62177e-18	SEC23B
1036	ENSG00000075407	309.143	-1.1734	0.136612	-8.58931	8.74922e-18	ZNF37A
449	ENSG00000040341	338.923	1.31121	0.152702	8.58674	8.9469e-18	STAU2
605	ENSG00000057657	7154.59	2.00709	0.233852	8.58275	9.26337e-18	PRDM1
1324	ENSG00000086015	488.035	1.10448	0.128758	8.5779	9.66172e-18	MAST2
7008	ENSG00000150867	1787.61	0.754014	0.0879359	8.57458	9.94466e-18	PIP4K2A
186	ENSG00000010017	1005.33	0.96187	0.112197	8.57302	1.0081e-17	RANBP9
4163	ENSG00000123095	2551.34	1.75641	0.205315	8.5547	1.18174e-17	BHLHE41
6126	ENSG00000141101	236.61	1.68144	0.196776	8.54494	1.28607e-17	NOB1
269	ENSG00000013619	365.374	-2.36533	0.276995	-8.53927	1.35074e-17	MAMLD1
3568	ENSG00000116406	1075.45	-1.52619	0.178759	-8.53765	1.36976e-17	EDEM3
13088	ENSG00000227057	614.364	1.12119	0.131413	8.53177	1.44124e-17	WDR46
8532	ENSG00000165406	731.188	1.42389	0.166933	8.52969	1.46747e-17	2008-03-01
263	ENSG00000013523	1216.48	0.998592	0.117095	8.52803	1.48857e-17	ANGEL1
11939	ENSG00000198728	1032.78	1.13424	0.133122	8.5203	1.59147e-17	LDB1
2942	ENSG00000110104	182.814	2.13054	0.250094	8.51894	1.61022e-17	CCDC86
9394	ENSG00000170921	491.905	2.2784	0.267487	8.51779	1.62633e-17	TANC2
6124	ENSG00000141084	771.403	0.949043	0.111528	8.50942	1.74806e-17	RANBP10
5633	ENSG00000137054	172.706	1.81744	0.213785	8.50127	1.87522e-17	POLR1E
2298	ENSG00000104375	665.702	-1.1211	0.131892	-8.50016	1.8933e-17	STK3
10798	ENSG00000183734	855.54	-1.30928	0.154135	-8.49435	1.99041e-17	ASCL2
829	ENSG00000068383	151.366	1.80387	0.212484	8.48946	2.07594e-17	INPP5A
3682	ENSG00000117408	1028.74	1.08546	0.127871	8.48874	2.08894e-17	IPO13
4972	ENSG00000131779	532.401	-1.42622	0.168336	-8.47249	2.40194e-17	PEX11B
5542	ENSG00000136448	2436.75	0.883752	0.104332	8.47056	2.44222e-17	NMT1
683	ENSG00000063761	259.827	1.54243	0.182208	8.4652	2.55715e-17	ADCK1
9184	ENSG00000169299	825.17	0.813608	0.0961522	8.46167	2.63586e-17	PGM2
10670	ENSG00000182606	1216.15	0.887614	0.104917	8.46014	2.67054e-17	TRAK1
1715	ENSG00000100077	3093.35	0.714627	0.0845519	8.45194	2.86502e-17	GRK3
2837	ENSG00000108861	6295.92	0.922925	0.109355	8.43968	3.18202e-17	DUSP3
2197	ENSG00000103249	5677.76	0.639502	0.0757941	8.43737	3.24571e-17	CLCN7
38	ENSG00000004399	10861.1	0.948885	0.112785	8.41325	3.98818e-17	PLXND1
6805	ENSG00000148110	2577.15	-0.539773	0.0641758	-8.41085	4.07054e-17	MFSD14B
1645	ENSG00000099290	1928.27	1.31961	0.156951	8.40775	4.17942e-17	WASHC2A
9229	ENSG00000169696	463.771	1.447	0.172131	8.4064	4.22805e-17	ASPSCR1
5188	ENSG00000133812	1398.43	0.969872	0.115552	8.3934	4.72283e-17	SBF2
3921	ENSG00000120053	495.757	1.28672	0.15331	8.39294	4.74151e-17	GOT1
1113	ENSG00000078070	582.364	1.11807	0.13324	8.39141	4.80366e-17	MCCC1
1505	ENSG00000090905	970.836	-1.32311	0.15806	-8.37094	5.71622e-17	TNRC6A
7927	ENSG00000161929	2727.92	1.02277	0.122181	8.3709	5.71793e-17	SCIMP
11641	ENSG00000197070	709.141	1.15309	0.137761	8.37018	5.75311e-17	ARRDC1
4380	ENSG00000125485	180.978	1.7381	0.207757	8.36606	5.95785e-17	DDX31
1847	ENSG00000100523	2264.15	1.1184	0.133785	8.3597	6.28799e-17	DDHD1
1141	ENSG00000079134	365.356	1.21155	0.145002	8.35544	6.51903e-17	THOC1
9376	ENSG00000170854	219.029	1.93401	0.231481	8.35497	6.54503e-17	RIOX2
6706	ENSG00000146828	764.117	1.12933	0.135252	8.34982	6.83668e-17	SLC12A9
8132	ENSG00000163348	284.472	-1.57394	0.188657	-8.34286	7.25153e-17	PYGO2
8975	ENSG00000167994	320.084	1.99907	0.239625	8.34248	7.27486e-17	RAB3IL1
5962	ENSG00000139625	308.858	1.43252	0.171746	8.34097	7.36831e-17	MAP3K12
14764	ENSG00000256269	176.402	2.03835	0.244518	8.3362	7.67184e-17	HMBS
9070	ENSG00000168538	1143.4	0.830385	0.0996178	8.33571	7.70359e-17	TRAPPC11
3058	ENSG00000111412	1033.46	-0.98343	0.11799	-8.33488	7.75784e-17	C12orf49
979	ENSG00000073614	2564.06	-0.937762	0.112553	-8.33171	7.96805e-17	KDM5A
297	ENSG00000018510	2213.54	1.0201	0.122578	8.32209	8.64241e-17	AGPS
5514	ENSG00000136213	485.132	-1.04952	0.126124	-8.32129	8.70098e-17	CHST12
2167	ENSG00000103047	465.581	1.22143	0.146826	8.31889	8.87943e-17	TANGO6
1329	ENSG00000086189	323.966	1.57968	0.190005	8.31391	9.25995e-17	DIMT1
2319	ENSG00000104613	760.556	1.05994	0.127527	8.31155	9.44574e-17	INTS10
1498	ENSG00000090674	1560.8	1.03041	0.123977	8.31134	9.46288e-17	MCOLN1
4303	ENSG00000124587	221.338	1.67075	0.201074	8.30909	9.6435e-17	PEX6
11870	ENSG00000198380	1647.58	-1.18034	0.142073	-8.30797	9.73568e-17	GFPT1
13667	ENSG00000234741	149.552	1.33278	0.160497	8.30406	1.00616e-16	GAS5
8769	ENSG00000166822	639.517	-0.95093	0.114534	-8.30261	1.01846e-16	TMEM170A
9056	ENSG00000168438	492.85	1.40214	0.169291	8.2824	1.20717e-16	CDC40
2168	ENSG00000103051	823.512	0.879803	0.106271	8.27887	1.24354e-16	COG4
8092	ENSG00000163050	352.972	1.51435	0.183141	8.26875	1.35374e-16	COQ8A
3332	ENSG00000114331	2084.71	1.00441	0.121487	8.26765	1.36621e-16	ACAP2
5166	ENSG00000133574	2024.78	1.51216	0.182969	8.26454	1.40239e-16	GIMAP4
3021	ENSG00000111144	7397.83	0.901618	0.109104	8.2638	1.41107e-16	LTA4H
11408	ENSG00000189060	1270.11	1.42539	0.172594	8.25861	1.47375e-16	H1F0
4786	ENSG00000130227	1674.6	0.933106	0.113011	8.25678	1.49659e-16	XPO7
960	ENSG00000072849	972.901	-0.922906	0.111828	-8.2529	1.54591e-16	DERL2
679	ENSG00000063438	1874.2	0.987273	0.119655	8.251	1.57078e-16	AHRR
4194	ENSG00000123374	321.419	-1.01601	0.123229	-8.2449	1.65296e-16	CDK2
11196	ENSG00000187037	371.636	-1.40536	0.170538	-8.24078	1.71092e-16	GPR141
8994	ENSG00000168066	4486.26	0.843104	0.102423	8.23156	1.84788e-16	SF1
3372	ENSG00000114767	276.674	2.02363	0.245861	8.23078	1.85997e-16	RRP9
536	ENSG00000050748	624.175	0.883541	0.10735	8.23046	1.86491e-16	MAPK9
6428	ENSG00000143799	3164.32	0.870304	0.105854	8.22173	2.00593e-16	PARP1
1950	ENSG00000101161	1900.35	0.867917	0.105621	8.21725	2.08224e-16	PRPF6
504	ENSG00000048471	2798.79	0.881504	0.107424	8.20583	2.29011e-16	SNX29
8691	ENSG00000166326	2897.23	0.618489	0.0753858	8.20431	2.31917e-16	TRIM44
10431	ENSG00000180198	272.72	1.46391	0.178534	8.19961	2.41177e-16	RCC1
10550	ENSG00000181523	1746.34	1.09853	0.134154	8.18857	2.64345e-16	SGSH
2269	ENSG00000104133	2482	0.886319	0.108256	8.18728	2.67203e-16	SPG11
10495	ENSG00000180900	636.363	1.01772	0.124485	8.17549	2.94656e-16	SCRIB
8595	ENSG00000165732	3662.76	0.720143	0.0881374	8.17069	3.06636e-16	DDX21
3564	ENSG00000116337	388.254	1.72047	0.210583	8.17003	3.08324e-16	AMPD2
9507	ENSG00000171813	234.591	1.69641	0.207697	8.16771	3.14295e-16	PWWP2B
1653	ENSG00000099364	412.806	-1.03322	0.126586	-8.16218	3.29027e-16	FBXL19
10760	ENSG00000183475	292.627	-1.54663	0.189709	-8.15265	3.56034e-16	ASB7
7726	ENSG00000159792	280.472	-1.26017	0.154612	-8.15053	3.62334e-16	PSKH1
195	ENSG00000010292	772.266	1.16275	0.142809	8.14199	3.88835e-16	NCAPD2
3469	ENSG00000115539	319.67	1.16498	0.143127	8.13946	3.97054e-16	PDCL3
9164	ENSG00000169220	123.051	3.82464	0.470403	8.13056	4.27322e-16	RGS14
5097	ENSG00000132819	616.839	1.22573	0.151007	8.11704	4.77704e-16	RBM38
10007	ENSG00000175970	56.7429	-2.47289	0.304686	-8.11619	4.81036e-16	UNC119B
5220	ENSG00000134107	11068.7	2.08311	0.256773	8.11265	4.95284e-16	BHLHE40
5290	ENSG00000134684	2550.64	1.24215	0.153117	8.11243	4.96155e-16	YARS
5852	ENSG00000138641	1038.9	1.43777	0.177238	8.1121	4.97507e-16	HERC3
5959	ENSG00000139618	669.87	-0.801368	0.0989189	-8.10127	5.43903e-16	BRCA2
2749	ENSG00000108175	5333.81	1.32256	0.163273	8.10027	5.48385e-16	ZMIZ1
9913	ENSG00000175137	413.085	-1.44124	0.177935	-8.09979	5.50533e-16	SH3BP5L
10198	ENSG00000177738	124.472	-1.65414	0.204377	-8.09355	5.79483e-16
1369	ENSG00000087269	839.152	1.24749	0.154172	8.09153	5.89178e-16	NOP14
7528	ENSG00000157538	3218.16	0.522786	0.0646181	8.09039	5.94733e-16	VPS26C
10781	ENSG00000183621	1156.28	-1.09281	0.135206	-8.08261	6.33972e-16	ZNF438
2965	ENSG00000110442	1551.51	0.703244	0.0870198	8.08143	6.40128e-16	COMMD9
4170	ENSG00000123131	944.487	-0.890303	0.110213	-8.078	6.58374e-16	PRDX4
11537	ENSG00000196510	713.653	1.01466	0.125711	8.07133	6.95361e-16	ANAPC7
901	ENSG00000070814	1037.79	1.13433	0.140562	8.06998	7.03091e-16	TCOF1
5118	ENSG00000133028	849.163	-0.946436	0.117395	-8.06201	7.50494e-16	SCO1
6429	ENSG00000143801	766.936	0.988047	0.122688	8.05334	8.05638e-16	PSEN2
11411	ENSG00000189079	996.493	-1.31057	0.162768	-8.05179	8.15942e-16	ARID2
1497	ENSG00000090661	159.436	1.56541	0.194524	8.04735	8.46079e-16	CERS4
6572	ENSG00000145348	305.073	1.28043	0.15917	8.04442	8.66553e-16	TBCK
2839	ENSG00000108932	1660.78	1.24094	0.154318	8.04145	8.8784e-16	SLC16A6
5607	ENSG00000136875	631.263	-0.878215	0.109343	-8.03175	9.60938e-16	PRPF4
3251	ENSG00000113318	243.224	1.54897	0.192911	8.02945	9.79105e-16	MSH3
10448	ENSG00000180370	3495.58	0.607533	0.0756655	8.0292	9.81134e-16	PAK2
10742	ENSG00000183258	1381.54	0.8904	0.111382	7.99412	1.30503e-15	DDX41
3963	ENSG00000120647	212.063	-1.18943	0.148799	-7.99354	1.31115e-15	CCDC77
9401	ENSG00000171045	177.594	1.65349	0.206869	7.99294	1.3176e-15	TSNARE1
9235	ENSG00000169733	434.24	1.03153	0.129065	7.99228	1.32463e-15	RFNG
9810	ENSG00000174151	222.683	-1.30937	0.163856	-7.99097	1.33882e-15	CYB561D1
6762	ENSG00000147459	1325.05	0.69018	0.0863761	7.9904	1.345e-15	DOCK5
8204	ENSG00000163655	630.976	1.10401	0.138173	7.99003	1.34905e-15	GMPS
4780	ENSG00000130193	115.776	2.31442	0.289699	7.98907	1.35961e-15	THEM6
4896	ENSG00000131042	7964.5	-1.07849	0.135073	-7.98449	1.41107e-15	LILRB2
2687	ENSG00000107554	141.83	1.39054	0.174215	7.98177	1.44245e-15	DNMBP
383	ENSG00000031003	742.725	-1.23978	0.155499	-7.97297	1.54911e-15	FAM13B
10769	ENSG00000183527	407.252	1.45216	0.18233	7.96449	1.65909e-15	PSMG1
10521	ENSG00000181090	1143.27	0.957784	0.120259	7.96435	1.66096e-15	EHMT1
7187	ENSG00000153015	365.042	1.04272	0.130946	7.96299	1.67929e-15	CWC27
9550	ENSG00000172086	291.37	-1.17	0.147122	-7.95261	1.82622e-15	KRCC1
6820	ENSG00000148248	4975.3	-0.685462	0.0863616	-7.93711	2.06944e-15	SURF4
5033	ENSG00000132382	553.547	1.4664	0.18479	7.93549	2.0966e-15	MYBBP1A
10319	ENSG00000179010	3259.65	-0.524688	0.0661285	-7.93436	2.11585e-15	MRFAP1
8929	ENSG00000167716	2617.67	1.41106	0.177844	7.93425	2.11779e-15	WDR81
2045	ENSG00000101888	481.72	-0.876167	0.110547	-7.92574	2.26788e-15	NXT2
10904	ENSG00000184678	231.013	-1.15576	0.145891	-7.9221	2.33533e-15	HIST2H2BE
10848	ENSG00000184178	321.771	1.13815	0.1438	7.91478	2.47698e-15	SCFD2
9986	ENSG00000175662	531.075	1.44751	0.182949	7.91209	2.53104e-15	TOM1L2
2888	ENSG00000109572	1045.46	-0.764765	0.0966581	-7.91207	2.53149e-15	CLCN3
9823	ENSG00000174282	1586.78	1.2145	0.153676	7.90296	2.72352e-15	ZBTB4
2755	ENSG00000108262	599.933	1.18887	0.150486	7.9002	2.7845e-15	GIT1
8274	ENSG00000163945	794.361	0.858977	0.108737	7.89957	2.79863e-15	UVSSA
9824	ENSG00000174306	203.112	1.93544	0.245029	7.89882	2.81564e-15	ZHX3
8257	ENSG00000163877	1067.57	-0.920596	0.116716	-7.88751	3.08266e-15	SNIP1
6978	ENSG00000150403	794.339	-1.03407	0.131122	-7.88628	3.11323e-15	TMCO3
11105	ENSG00000186184	912.998	0.71768	0.0910686	7.88065	3.25676e-15	POLR1D
472	ENSG00000043514	158.139	1.93874	0.24617	7.87561	3.39093e-15	TRIT1
6245	ENSG00000142327	2227.22	0.976577	0.124019	7.87439	3.42423e-15	RNPEPL1
8519	ENSG00000165280	9654.32	-0.800323	0.101648	-7.87351	3.44838e-15	VCP
1843	ENSG00000100503	4494.33	0.858024	0.108983	7.87302	3.46189e-15	NIN
3117	ENSG00000111846	818.033	-0.882866	0.112139	-7.87297	3.46324e-15	GCNT2
5787	ENSG00000138101	834.431	0.874533	0.111086	7.87257	3.47428e-15	DTNB
2647	ENSG00000106948	2062.84	1.27164	0.161566	7.87067	3.52745e-15	AKNA
9031	ENSG00000168291	699.202	0.916589	0.116508	7.86721	3.62647e-15	PDHB
3825	ENSG00000119335	3075.61	0.599047	0.0761464	7.86704	3.63129e-15	SET
8775	ENSG00000166848	1334.34	-0.7366	0.0936645	-7.86423	3.71371e-15	TERF2IP
13312	ENSG00000230124	469.055	0.981283	0.124822	7.86145	3.79717e-15	ACBD6
3416	ENSG00000115183	60.4878	-2.87389	0.365602	-7.86071	3.81955e-15	TANC1
2220	ENSG00000103423	523.497	1.43041	0.182127	7.85391	4.03249e-15	DNAJA3
686	ENSG00000064012	985.48	-0.845166	0.107635	-7.85212	4.09058e-15	CASP8
6422	ENSG00000143772	290.814	1.88461	0.240074	7.85012	4.15623e-15	ITPKB
8754	ENSG00000166747	2779.66	-1.0583	0.134839	-7.84862	4.20629e-15	AP1G1
11770	ENSG00000197860	3698.11	0.83223	0.106049	7.8476	4.24078e-15	SGTB
2438	ENSG00000105373	2276.34	1.13734	0.145099	7.83839	4.56347e-15	NOP53
7457	ENSG00000156642	2543.05	-0.559073	0.0713649	-7.83401	4.72558e-15	NPTN
6470	ENSG00000144136	1560.64	1.21369	0.155203	7.82005	5.2802e-15	SLC20A1
4803	ENSG00000130348	536.188	0.920789	0.117777	7.8181	5.36263e-15	QRSL1
4394	ENSG00000125637	1052.29	1.06023	0.135669	7.81485	5.50294e-15	PSD4
3544	ENSG00000116161	696.967	1.05069	0.134532	7.80997	5.72008e-15	CACYBP
6893	ENSG00000149100	1352.31	0.760627	0.097393	7.80987	5.72457e-15	EIF3M
4627	ENSG00000128284	27140.4	-1.36671	0.175243	-7.79897	6.24152e-15	APOL3
12207	ENSG00000204604	265.36	-1.2067	0.154732	-7.79864	6.25789e-15	ZNF468
5970	ENSG00000139645	1352.86	-1.20453	0.154483	-7.79716	6.33155e-15	ANKRD52
10149	ENSG00000177409	10596.8	-1.14567	0.146988	-7.79428	6.47792e-15	SAMD9L
9477	ENSG00000171604	775.531	-1.48885	0.191026	-7.79395	6.49458e-15	CXXC5
4740	ENSG00000129562	1382.84	-0.629885	0.0808398	-7.79176	6.60796e-15	DAD1
6583	ENSG00000145416	1957.89	1.58798	0.203922	7.78719	6.85181e-15	2001-03-01
170	ENSG00000008838	1063.98	0.762968	0.0979777	7.78715	6.85361e-15	MED24
5397	ENSG00000135473	627.058	0.983285	0.126271	7.7871	6.85672e-15	PAN2
4040	ENSG00000121486	498.586	-1.08908	0.139986	-7.77995	7.25543e-15	TRMT1L
11077	ENSG00000185950	490.453	2.24839	0.28915	7.77584	7.49511e-15	IRS2
12522	ENSG00000213859	183.135	-1.47434	0.189661	-7.77355	7.6317e-15	KCTD11
4417	ENSG00000125755	2095.51	0.640064	0.0824095	7.76687	8.04464e-15	SYMPK
5323	ENSG00000134910	3594.65	-1.05119	0.135456	-7.76039	8.46712e-15	STT3A
9330	ENSG00000170448	143.161	-1.80311	0.232719	-7.748	9.33525e-15	NFXL1
8218	ENSG00000163702	515.249	0.935914	0.12085	7.7444	9.60323e-15	IL17RC
10923	ENSG00000184898	157.843	-1.69701	0.219169	-7.74297	9.71236e-15	RBM43
508	ENSG00000048740	2538.67	0.755804	0.0977083	7.73531	1.03151e-14	CELF2
2461	ENSG00000105516	391.456	2.46046	0.318215	7.73207	1.05814e-14	DBP
8268	ENSG00000163931	9306.79	0.966232	0.125051	7.72672	1.10355e-14	TKT
8388	ENSG00000164440	158.483	2.30546	0.298383	7.72652	1.10531e-14	TXLNB
9742	ENSG00000173559	6543.24	-1.28898	0.166867	-7.7246	1.12204e-14	NABP1
11500	ENSG00000196365	1859.94	1.03647	0.134229	7.72164	1.14846e-14	LONP1
5958	ENSG00000139613	1760.86	0.855026	0.110743	7.72085	1.15558e-14	SMARCC2
389	ENSG00000032389	387.644	1.22274	0.158409	7.71884	1.17393e-14	EIPR1
4156	ENSG00000122971	451.262	0.919031	0.119192	7.71049	1.25339e-14	ACADS
5689	ENSG00000137474	1128.89	1.20625	0.15645	7.71015	1.25665e-14	MYO7A
3339	ENSG00000114388	180.185	1.45548	0.188799	7.70915	1.26662e-14	NPRL2
7398	ENSG00000155906	174.769	1.49181	0.193677	7.70255	1.33377e-14	RMND1
2333	ENSG00000104738	353.367	1.38508	0.179975	7.69598	1.40412e-14	MCM4
1236	ENSG00000082781	1203.13	0.684763	0.0889954	7.69436	1.422e-14	ITGB5
1503	ENSG00000090863	5354.01	0.591991	0.0769583	7.69236	1.4444e-14	GLG1
9283	ENSG00000170088	1031.66	0.796724	0.103619	7.68895	1.48348e-14	TMEM192
9061	ENSG00000168476	1834.45	1.29963	0.169178	7.68204	1.56572e-14	REEP4
2428	ENSG00000105327	526.677	1.45007	0.188836	7.67899	1.60353e-14	BBC3
6123	ENSG00000141076	607.994	0.951072	0.123891	7.67669	1.63247e-14	UTP4
271	ENSG00000013810	303.13	1.58116	0.206178	7.66893	1.73436e-14	TACC3
8087	ENSG00000163013	351.246	1.33641	0.17435	7.66506	1.78742e-14	FBXO41
577	ENSG00000054965	1181.39	1.01219	0.13207	7.66407	1.80133e-14	FAM168A
3367	ENSG00000114738	3141.05	0.733189	0.095744	7.65781	1.89132e-14	MAPKAPK3
762	ENSG00000066135	474.721	-1.03874	0.135648	-7.65762	1.89409e-14	KDM4A
5961	ENSG00000139624	869.848	-0.730849	0.0955587	-7.64817	2.03857e-14	CERS5
5555	ENSG00000136527	2840.17	-0.749752	0.0980712	-7.64497	2.08992e-14	TRA2B
6380	ENSG00000143486	643.46	0.688288	0.0901883	7.63168	2.31712e-14	EIF2D
2671	ENSG00000107282	339.047	1.44349	0.189288	7.62588	2.42369e-14	APBA1
388	ENSG00000032219	796.437	-1.28314	0.168288	-7.62465	2.44706e-14	ARID4A
3003	ENSG00000110906	1277.07	-0.878165	0.115312	-7.61556	2.62549e-14	KCTD10
5768	ENSG00000138018	828.586	-0.907957	0.119261	-7.61323	2.67338e-14	SELENOI
10540	ENSG00000181381	5027.41	-1.08668	0.142752	-7.61236	2.69133e-14	DDX60L
2614	ENSG00000106591	921.516	-0.844467	0.111001	-7.60772	2.7897e-14	MRPL32
9760	ENSG00000173706	1352.73	-1.41716	0.18637	-7.604	2.8712e-14	HEG1
2930	ENSG00000110048	2335.06	-0.749656	0.098593	-7.60354	2.88138e-14	OSBP
9865	ENSG00000174738	745.539	1.84758	0.243066	7.60115	2.93519e-14	NR1D2
338	ENSG00000023892	343.153	1.73966	0.229052	7.59505	3.07667e-14	DEF6
6935	ENSG00000149547	1010.62	-0.761955	0.100378	-7.59085	3.17807e-14	EI24
4269	ENSG00000124228	1003.4	0.852349	0.112303	7.58969	3.20662e-14	DDX27
3560	ENSG00000116285	122.425	1.92971	0.254288	7.58869	3.23161e-14	ERRFI1
1029	ENSG00000075275	494.816	1.03933	0.137029	7.58472	3.33195e-14	CELSR1
10717	ENSG00000183020	1843.97	0.969749	0.127935	7.57999	3.45594e-14	AP2A2
9226	ENSG00000169683	104.447	2.36361	0.31189	7.57834	3.50006e-14	LRRC45
3987	ENSG00000120800	414.024	1.04629	0.138137	7.57429	3.61092e-14	UTP20
900	ENSG00000070785	426.56	1.06711	0.140969	7.56981	3.73782e-14	EIF2B3
8253	ENSG00000163870	2457.43	0.833925	0.11019	7.56807	3.7881e-14	TPRA1
794	ENSG00000067182	2735.18	-1.08571	0.143478	-7.5671	3.81643e-14	TNFRSF1A
4493	ENSG00000126456	1016.89	1.05379	0.139462	7.55608	4.15393e-14	IRF3
6094	ENSG00000140854	332.516	1.08092	0.143153	7.55081	4.32572e-14	KATNB1
9366	ENSG00000170776	7671.61	1.1078	0.146802	7.54622	4.4806e-14	AKAP13
5119	ENSG00000133030	483.779	1.07617	0.142632	7.54512	4.51872e-14	MPRIP
343	ENSG00000025039	2754.37	0.576072	0.0763964	7.54056	4.67962e-14	RRAGD
9186	ENSG00000169359	160.438	-1.40893	0.186891	-7.53879	4.74363e-14	SLC33A1
1804	ENSG00000100365	4486.51	0.978245	0.129821	7.53533	4.87105e-14	NCF4
837	ENSG00000068724	1940.38	1.04968	0.139318	7.53444	4.9042e-14	TTC7A
9355	ENSG00000170633	719.554	-1.26415	0.167904	-7.52902	5.11239e-14	RNF34
7942	ENSG00000162066	562.745	1.03968	0.138114	7.52772	5.16325e-14	AMDHD2
6744	ENSG00000147251	1882.16	1.50488	0.200018	7.5237	5.32468e-14	DOCK11
8437	ENSG00000164823	1123.55	0.902851	0.120042	7.52115	5.42964e-14	OSGIN2
10355	ENSG00000179364	1858.44	0.961146	0.127882	7.51586	5.65373e-14	PACS2
3452	ENSG00000115415	94698.1	0.592735	0.0789288	7.50974	5.92429e-14	STAT1
5203	ENSG00000133997	377.607	-0.926934	0.123452	-7.50847	5.98245e-14	MED6
13686	ENSG00000235027	327.85	2.47899	0.330578	7.49894	6.43345e-14
12287	ENSG00000205423	296.426	-1.08251	0.144387	-7.49727	6.51584e-14	CNEP1R1
1182	ENSG00000080608	612.77	1.05229	0.140378	7.49608	6.57569e-14	PUM3
1668	ENSG00000099810	261.266	1.58009	0.210836	7.4944	6.66005e-14	MTAP
2739	ENSG00000108021	1144	-0.791793	0.105669	-7.49317	6.72287e-14	TASOR2
6651	ENSG00000146083	793.846	1.51987	0.202844	7.49279	6.74238e-14	RNF44
8070	ENSG00000162928	313.284	-1.01795	0.135875	-7.49187	6.79004e-14	PEX13
6679	ENSG00000146425	3755.16	-0.658048	0.0878969	-7.4866	7.06824e-14	DYNLT1
6253	ENSG00000142453	1919.65	0.75818	0.101324	7.48274	7.27867e-14	CARM1
10329	ENSG00000179094	804.724	2.21295	0.295826	7.48057	7.40009e-14
4978	ENSG00000131844	1250.41	0.672437	0.0899085	7.47913	7.48156e-14	MCCC2
3055	ENSG00000111361	757.78	0.815471	0.109077	7.47608	7.65746e-14	EIF2B1
1798	ENSG00000100353	3481.07	0.614551	0.0822295	7.47361	7.8025e-14	EIF3D
11675	ENSG00000197265	667.885	-0.776716	0.103969	-7.47062	7.98188e-14	GTF2E2
9367	ENSG00000170779	147.201	-1.86173	0.249299	-7.46783	8.15262e-14	CDCA4
754	ENSG00000065923	574.469	1.04516	0.140078	7.46122	8.57236e-14	SLC9A7
652	ENSG00000061794	734.074	0.966828	0.129601	7.46003	8.65004e-14	MRPS35
9767	ENSG00000173786	4007.65	-0.755279	0.101565	-7.4364	1.03468e-13	CNP
10365	ENSG00000179476	65.445	-2.01742	0.271449	-7.43205	1.06926e-13	C14orf28
72	ENSG00000005302	1225.84	-0.783057	0.105366	-7.43177	1.07151e-13	MSL3
6950	ENSG00000149657	606.795	0.946319	0.127355	7.43057	1.08131e-13	LSM14B
2174	ENSG00000103091	323.382	0.985267	0.132763	7.42124	1.16026e-13	WDR59
5692	ENSG00000137491	4910.21	0.876028	0.118113	7.41684	1.19952e-13	SLCO2B1
4128	ENSG00000122643	1702.45	-1.4436	0.194773	-7.41169	1.24702e-13	NT5C3A
5222	ENSG00000134109	8744.85	-0.891922	0.120365	-7.41016	1.26147e-13	EDEM1
4068	ENSG00000121892	2238.44	0.680704	0.0918815	7.4085	1.27741e-13	PDS5A
5430	ENSG00000135709	1839.9	1.30674	0.176401	7.40775	1.28464e-13	KIAA0513
7722	ENSG00000159733	389.918	1.16971	0.157959	7.40513	1.31021e-13	ZFYVE28
5081	ENSG00000132676	2161.3	0.631242	0.0853002	7.40024	1.3594e-13	DAP3
10345	ENSG00000179262	2602.46	0.8524	0.115277	7.39434	1.42113e-13	RAD23A
7392	ENSG00000155850	252.27	-1.19148	0.161171	-7.39266	1.43922e-13	SLC26A2
14951	ENSG00000259330	509.114	1.53893	0.208205	7.39141	1.45281e-13	INAFM2
6161	ENSG00000141456	431.076	1.22437	0.165654	7.3911	1.4562e-13	PELP1
12776	ENSG00000221949	88.4773	-2.04506	0.276694	-7.39104	1.4568e-13	LINC01465
2065	ENSG00000102032	3049.83	0.72652	0.0983107	7.39004	1.46784e-13	RENBP
4894	ENSG00000131023	737.74	-0.822899	0.111395	-7.38723	1.49915e-13	LATS1
1493	ENSG00000090612	225.248	-1.29695	0.175572	-7.38696	1.50227e-13	ZNF268
2919	ENSG00000109943	184.185	1.71245	0.23185	7.38602	1.5129e-13	CRTAM
4672	ENSG00000128815	5151.92	0.727824	0.0985875	7.38252	1.55324e-13	WDFY4
1470	ENSG00000090020	798.543	1.18234	0.160285	7.37646	1.6255e-13	SLC9A1
5461	ENSG00000135924	481.254	0.844814	0.114576	7.37342	1.66304e-13	DNAJB2
8163	ENSG00000163513	2677.78	1.62586	0.220548	7.37191	1.68205e-13	TGFBR2
4504	ENSG00000126602	699.452	0.977013	0.132619	7.36706	1.74437e-13	TRAP1
1475	ENSG00000090238	245.411	2.59529	0.352566	7.36114	1.82344e-13	YPEL3
5507	ENSG00000136161	980.493	0.798998	0.108557	7.36016	1.83693e-13	RCBTB2
7959	ENSG00000162236	1914.99	-0.675059	0.0918125	-7.35259	1.94407e-13	STX5
2391	ENSG00000105063	3004.78	0.799983	0.108842	7.34997	1.98252e-13	PPP6R1
10362	ENSG00000179454	265.984	-1.24894	0.169943	-7.34917	1.99434e-13	KLHL28
6507	ENSG00000144580	1246.84	-0.655345	0.0891843	-7.34821	2.00879e-13	CNOT9
9122	ENSG00000168906	3003.35	-1.22361	0.166524	-7.34791	2.01323e-13	MAT2A
483	ENSG00000047230	147.352	1.43823	0.195797	7.34551	2.04971e-13	CTPS2
217	ENSG00000011143	129.497	1.73412	0.236267	7.33967	2.14127e-13	MKS1
2365	ENSG00000104894	4013.54	0.958556	0.130619	7.33855	2.15913e-13	CD37
903	ENSG00000070882	758.705	0.850795	0.116165	7.32401	2.4067e-13	OSBPL3
6961	ENSG00000149823	779.032	0.86626	0.118353	7.31931	2.49256e-13	VPS51
617	ENSG00000058600	379.902	0.852299	0.116449	7.31905	2.49735e-13	POLR3E
6730	ENSG00000147130	953.597	1.19942	0.163915	7.31729	2.5302e-13	ZMYM3
7067	ENSG00000151503	474.864	0.885253	0.120987	7.3169	2.53755e-13	NCAPD3
649	ENSG00000061273	316.334	1.2378	0.169241	7.31387	2.59563e-13	HDAC7
1344	ENSG00000086730	2181.68	0.677322	0.0926524	7.31035	2.66446e-13	LAT2
10575	ENSG00000181804	2125.89	0.68475	0.0936767	7.30971	2.67717e-13	SLC9A9
5908	ENSG00000139163	1283.39	-1.11421	0.152544	-7.3042	2.78914e-13	ETNK1
957	ENSG00000072803	940.083	-1.08756	0.148939	-7.30206	2.83402e-13	FBXW11
10264	ENSG00000178425	135.156	1.52985	0.209535	7.30113	2.85361e-13	NT5DC1
1987	ENSG00000101347	13090.1	-1.04913	0.143808	-7.29533	2.97928e-13	SAMHD1
10932	ENSG00000184979	1144.47	-0.95672	0.131177	-7.29336	3.02309e-13	USP18
458	ENSG00000041982	70.9962	-3.25713	0.446747	-7.29077	3.08183e-13	TNC
7751	ENSG00000160094	268.199	1.82041	0.250026	7.2809	3.31607e-13	ZNF362
4650	ENSG00000128590	1884.52	-0.958019	0.13172	-7.27317	3.51156e-13	DNAJB9
2950	ENSG00000110218	1409.87	-0.968439	0.133203	-7.27038	3.5847e-13	PANX1
165	ENSG00000008513	9804.45	-0.721736	0.0992859	-7.26926	3.61454e-13	ST3GAL1
14106	ENSG00000242247	2890.79	-0.81557	0.112476	-7.25106	4.13518e-13	ARFGAP3
8681	ENSG00000166266	633.454	-0.973454	0.134252	-7.25096	4.13833e-13	CUL5
29	ENSG00000003400	2056.51	-1.03916	0.143321	-7.25063	4.14845e-13	CASP10
6778	ENSG00000147614	107.38	1.84496	0.254513	7.24898	4.19917e-13	ATP6V0D2
7459	ENSG00000156671	760.188	-0.948998	0.130923	-7.24852	4.21364e-13	SAMD8
8036	ENSG00000162736	6150.14	0.49941	0.0689162	7.24663	4.2726e-13	NCSTN
12170	ENSG00000204394	1296.89	1.04591	0.144363	7.24499	4.32476e-13	VARS
9017	ENSG00000168243	31.7029	-2.82118	0.389412	-7.24472	4.33347e-13	GNG4
8158	ENSG00000163482	147.275	1.49207	0.205987	7.24354	4.37136e-13	STK36
13757	ENSG00000235750	4211.44	-0.969027	0.133821	-7.24122	4.44656e-13	KIAA0040
12189	ENSG00000204516	2047.25	-0.831489	0.114905	-7.23632	4.61029e-13	MICB
9544	ENSG00000172053	3201.54	0.682444	0.0943362	7.23417	4.68378e-13	QARS
7636	ENSG00000158773	1150.86	-0.77463	0.107127	-7.23094	4.79655e-13	USF1
15050	ENSG00000260231	179.674	-1.26026	0.174417	-7.22556	4.99034e-13	KDM7A-DT
6947	ENSG00000149636	291.494	-1.20554	0.166871	-7.22439	5.03369e-13	DSN1
5703	ENSG00000137513	220.49	1.36285	0.188802	7.21844	5.25867e-13	NARS2
7455	ENSG00000156603	161.256	-1.44066	0.19964	-7.21628	5.34295e-13	MED19
2682	ENSG00000107443	671.647	-1.05188	0.145782	-7.21539	5.37797e-13	CCNJ
11053	ENSG00000185800	69.5724	-1.67709	0.232482	-7.21385	5.43922e-13	DMWD
11346	ENSG00000188559	497.799	1.24651	0.172796	7.21373	5.44398e-13	RALGAPA2
13647	ENSG00000234511	72.9591	2.59202	0.35951	7.20988	5.60015e-13	C5orf58
2609	ENSG00000106554	1149.39	0.79636	0.110454	7.20985	5.60127e-13	CHCHD3
5023	ENSG00000132323	504.515	0.702153	0.0976368	7.19148	6.4091e-13	ILKAP
11210	ENSG00000187164	1368.28	0.884998	0.123113	7.1885	6.55091e-13	SHTN1
9027	ENSG00000168282	120.023	-1.33648	0.185937	-7.1878	6.58437e-13	MGAT2
799	ENSG00000067248	744.894	0.727428	0.10121	7.1873	6.60856e-13	DHX29
6128	ENSG00000141179	405.309	-1.00885	0.140451	-7.18294	6.82271e-13	PCTP
9340	ENSG00000170515	964.152	0.77177	0.107477	7.1808	6.93063e-13	PA2G4
3085	ENSG00000111670	4971.31	0.947674	0.131979	7.18047	6.94721e-13	GNPTAB
7885	ENSG00000161267	183.777	1.65846	0.231087	7.17679	7.13677e-13	BDH1
5996	ENSG00000139946	231.018	2.80052	0.390274	7.17577	7.19016e-13	PELI2
1107	ENSG00000077721	1819.12	-0.619306	0.0863212	-7.17444	7.26048e-13	UBE2A
6212	ENSG00000141905	1425.53	1.16239	0.162102	7.17074	7.45953e-13	NFIC
4239	ENSG00000124067	480.836	0.710263	0.0990609	7.16996	7.50204e-13	SLC12A4
11744	ENSG00000197713	664.76	0.97291	0.135747	7.1671	7.66054e-13	RPE
12328	ENSG00000205903	1316.18	1.19695	0.167011	7.16688	7.67259e-13	ZNF316
10900	ENSG00000184640	17145.1	0.683135	0.0953278	7.16617	7.7127e-13	2009-09-01
4428	ENSG00000125827	2399.33	-0.759567	0.106019	-7.16447	7.809e-13	TMX4
4783	ENSG00000130204	654.551	1.46331	0.204313	7.1621	7.94499e-13
470	ENSG00000043143	1494.81	-1.13516	0.158645	-7.15532	8.34753e-13	JADE2
113	ENSG00000006695	513.218	1.04244	0.145716	7.15393	8.43306e-13	COX10
6505	ENSG00000144567	1742.24	0.761176	0.106422	7.15244	8.52486e-13	RETREG2
1905	ENSG00000100888	2421.63	-1.12076	0.156723	-7.15122	8.60102e-13	CHD8
1254	ENSG00000083544	1069.46	1.23464	0.172793	7.14521	8.98599e-13	TDRD3
4617	ENSG00000128191	401.011	-0.920126	0.128819	-7.1428	9.14463e-13	DGCR8
16116	ENSG00000276045	980.233	-1.09056	0.152798	-7.13727	9.52048e-13	ORAI1
5760	ENSG00000137947	2022.27	-0.600283	0.0841507	-7.13343	9.78962e-13	GTF2B
2958	ENSG00000110367	2846.45	-0.807401	0.113245	-7.12966	1.00615e-12	DDX6
7221	ENSG00000153406	450.974	0.987046	0.138459	7.12878	1.01259e-12	NMRAL1
6181	ENSG00000141556	975.381	0.703701	0.0987136	7.12871	1.01311e-12	TBCD
1302	ENSG00000085433	413.607	-0.944268	0.132461	-7.12866	1.0135e-12	WDR47
7028	ENSG00000151135	229.245	-1.48194	0.207967	-7.12586	1.03432e-12	TMEM263
6298	ENSG00000143033	366.664	-0.914228	0.128302	-7.12558	1.03647e-12	MTF2
6832	ENSG00000148337	1763.71	0.751739	0.105568	7.12093	1.07205e-12	CIZ1
2395	ENSG00000105122	279.004	1.41048	0.198105	7.11988	1.08024e-12	RASAL3
5262	ENSG00000134375	1392.71	-0.828627	0.116427	-7.11715	1.1018e-12	TIMM17A
11057	ENSG00000185813	624.482	1.23222	0.173233	7.11308	1.13482e-12	PCYT2
15162	ENSG00000261236	348.932	1.12459	0.158202	7.10856	1.17261e-12	BOP1
12368	ENSG00000211445	97.9242	-1.4173	0.199381	-7.10851	1.17301e-12	GPX3
4805	ENSG00000130363	170.787	1.27919	0.180191	7.09911	1.25567e-12	RSPH3
198	ENSG00000010322	661.651	0.93517	0.131765	7.09724	1.27275e-12	NISCH
190	ENSG00000010219	444.299	1.13193	0.159515	7.09608	1.28343e-12	DYRK4
11796	ENSG00000197971	2130.21	1.03525	0.145919	7.09469	1.29646e-12	MBP
928	ENSG00000071894	1345.23	0.859053	0.1212	7.08792	1.36145e-12	CPSF1
59	ENSG00000005022	6724.42	0.533185	0.0752252	7.08785	1.3621e-12	SLC25A5
752	ENSG00000065883	778.319	-0.883031	0.124705	-7.08094	1.43181e-12	CDK13
7	ENSG00000001084	2458.47	1.059	0.149583	7.07972	1.44451e-12	GCLC
7267	ENSG00000154127	1055.66	-1.27398	0.179994	-7.07792	1.46334e-12	UBASH3B
10800	ENSG00000183741	2560.63	-1.46251	0.206759	-7.0735	1.5107e-12	CBX6
3498	ENSG00000115806	2067.78	-0.884406	0.125051	-7.07235	1.52329e-12	GORASP2
5079	ENSG00000132669	7770.74	2.08599	0.294958	7.07215	1.52549e-12	RIN2
5306	ENSG00000134815	608.927	1.05128	0.148727	7.06847	1.56647e-12	DHX34
6361	ENSG00000143398	1340.06	-0.648926	0.0918276	-7.06679	1.58559e-12	PIP5K1A
412	ENSG00000035403	2091.17	0.859477	0.121679	7.06346	1.62412e-12	VCL
708	ENSG00000064726	1258.05	0.773034	0.109479	7.06101	1.65297e-12	BTBD1
5777	ENSG00000138069	5541.87	-0.650783	0.0921815	-7.0598	1.6674e-12	RAB1A
8947	ENSG00000167842	656.845	-0.848608	0.120225	-7.05849	1.68325e-12	MIS12
9546	ENSG00000172059	745.904	1.21861	0.172652	7.05822	1.68644e-12	KLF11
7106	ENSG00000151923	1246.58	0.602218	0.085365	7.05462	1.73074e-12	TIAL1
1598	ENSG00000095321	766.442	0.9643	0.136793	7.04934	1.79768e-12	CRAT
12172	ENSG00000204406	243.747	1.46158	0.207458	7.04519	1.85204e-12	MBD5
15646	ENSG00000269958	148.533	-1.14437	0.162438	-7.04495	1.85533e-12
12267	ENSG00000205208	264.982	-0.895787	0.127187	-7.04309	1.88018e-12	C4orf46
4527	ENSG00000126858	808.247	1.19659	0.169985	7.03935	1.93134e-12	RHOT1
1865	ENSG00000100599	924.539	1.14651	0.16292	7.03728	1.96036e-12	RIN3
4348	ENSG00000125166	845.237	0.841045	0.119641	7.02973	2.06931e-12	GOT2
7456	ENSG00000156639	2204.09	0.570866	0.0812084	7.02964	2.07066e-12	ZFAND3
11776	ENSG00000197894	1376.51	0.735882	0.104786	7.02272	2.17592e-12	ADH5
12166	ENSG00000204388	409.53	-1.79264	0.255264	-7.02268	2.17647e-12	HSPA1B
259	ENSG00000013375	531.127	-0.942412	0.134205	-7.02216	2.18459e-12	PGM3
2030	ENSG00000101695	131.344	4.02736	0.574234	7.01344	2.32521e-12	RNF125
10276	ENSG00000178605	1056.75	0.681638	0.0973586	7.00131	2.53581e-12	GTPBP6
7164	ENSG00000152642	184.367	1.36399	0.194837	7.00066	2.54764e-12	GPD1L
4482	ENSG00000126261	1192.25	0.664163	0.0949081	6.99796	2.59719e-12	UBA2
3010	ENSG00000110944	1162.97	-1.3971	0.199829	-6.99148	2.72007e-12	IL23A
7228	ENSG00000153560	2373.84	-0.504901	0.0722302	-6.99016	2.74574e-12	UBP1
10429	ENSG00000180185	402.97	1.01861	0.145783	6.98713	2.80574e-12	FAHD1
636	ENSG00000060069	714.305	-0.898659	0.128628	-6.98652	2.81792e-12	CTDP1
11018	ENSG00000185515	501.916	0.92716	0.13271	6.98636	2.82102e-12	BRCC3
2231	ENSG00000103507	1643.12	0.791917	0.113485	6.97818	2.99032e-12	BCKDK
11009	ENSG00000185477	321.609	1.3678	0.196017	6.97796	2.99498e-12	GPRIN3
15402	ENSG00000266714	1207.39	0.673436	0.0965252	6.97679	3.02005e-12	MYO15B
3401	ENSG00000115084	775.922	-1.07658	0.154359	-6.97453	3.06891e-12	SLC35F5
14767	ENSG00000256294	50.754	-2.13823	0.306716	-6.97136	3.13898e-12	ZNF225
10721	ENSG00000183049	1456.18	1.18876	0.170528	6.97108	3.14515e-12	CAMK1D
3553	ENSG00000116221	1026.27	0.764375	0.109713	6.96704	3.23672e-12	MRPL37
1466	ENSG00000089902	1108.46	-0.778177	0.111709	-6.96613	3.25771e-12	RCOR1
14470	ENSG00000250644	92.5722	3.17519	0.456056	6.96228	3.34807e-12
6793	ENSG00000147872	2530.46	1.14944	0.165141	6.96037	3.39372e-12	PLIN2
3210	ENSG00000112739	2696.04	-0.667446	0.0959433	-6.95667	3.48407e-12	PRPF4B
3959	ENSG00000120539	1235.51	-1.03011	0.148127	-6.9542	3.54561e-12	MASTL
14399	ENSG00000249437	285.664	2.05843	0.296109	6.95158	3.61209e-12	NAIP
573	ENSG00000054598	88.6537	2.77424	0.399255	6.94855	3.69058e-12	FOXC1
3373	ENSG00000114770	709.985	1.40602	0.202619	6.93924	3.94221e-12	ABCC5
6775	ENSG00000147592	254.408	1.19507	0.172417	6.9313	4.16987e-12	LACTB2
6310	ENSG00000143153	1909.22	-1.06326	0.15357	-6.92361	4.40264e-12	ATP1B1
8575	ENSG00000165671	1530.24	0.844255	0.122064	6.9165	4.62951e-12	NSD1
14302	ENSG00000247077	444.704	1.2682	0.183458	6.9128	4.75186e-12	PGAM5
3283	ENSG00000113638	166.054	-1.19879	0.173423	-6.91254	4.76043e-12	TTC33
272	ENSG00000014123	701.916	-1.11996	0.162173	-6.90596	4.9864e-12	UFL1
5767	ENSG00000138002	191.217	1.20158	0.174127	6.90063	5.17724e-12	IFT172
7194	ENSG00000153066	1961.97	-0.676387	0.0980294	-6.89984	5.20626e-12	TXNDC11
554	ENSG00000053254	2176.31	1.24517	0.180482	6.89911	5.23288e-12	FOXN3
9209	ENSG00000169564	3691.26	0.675374	0.0979004	6.89858	5.25241e-12	PCBP1
7043	ENSG00000151292	228.891	-1.11344	0.16143	-6.89734	5.29839e-12	CSNK1G3
4176	ENSG00000123159	1007.95	0.977011	0.141666	6.8966	5.32603e-12	GIPC1
755	ENSG00000065970	655.048	-0.997182	0.144609	-6.8957	5.35988e-12	FOXJ2
10777	ENSG00000183597	872.007	0.851454	0.123498	6.89446	5.4069e-12	TANGO2
116	ENSG00000006715	2420.56	0.6342	0.0920106	6.89269	5.47479e-12	VPS41
11560	ENSG00000196652	462.722	-1.13382	0.164572	-6.88952	5.59818e-12	ZKSCAN5
9312	ENSG00000170322	627.787	0.934473	0.135648	6.88898	5.6194e-12	NFRKB
574	ENSG00000054611	1289.12	0.862355	0.125222	6.88658	5.71485e-12	TBC1D22A
2343	ENSG00000104814	134.035	1.6103	0.233878	6.8852	5.7707e-12	MAP4K1
11940	ENSG00000198730	1223.34	-0.691871	0.100501	-6.88421	5.81094e-12	CTR9
9803	ENSG00000174106	665.787	-0.799141	0.116105	-6.88291	5.86441e-12	LEMD3
7201	ENSG00000153147	4989.88	-0.842207	0.122407	-6.88041	5.96818e-12	SMARCA5
7156	ENSG00000152518	4154.44	1.96212	0.285234	6.879	6.02735e-12	ZFP36L2
510	ENSG00000048991	680.859	0.710542	0.103343	6.87558	6.17362e-12	R3HDM1
12660	ENSG00000215244	59.8525	2.15105	0.312982	6.87278	6.29638e-12	LINC02649
14461	ENSG00000250510	182.995	1.64897	0.239973	6.87149	6.35361e-12	GPR162
299	ENSG00000018699	275.762	1.09235	0.158999	6.87018	6.41222e-12	TTC27
3616	ENSG00000116793	329.938	-0.950483	0.138367	-6.8693	6.45176e-12	PHTF1
10507	ENSG00000181004	80.5348	-1.86992	0.272224	-6.86904	6.46367e-12	BBS12
11080	ENSG00000185973	272.191	1.18291	0.172351	6.86335	6.72647e-12	TMLHE
12497	ENSG00000213672	283.049	1.09809	0.160003	6.86293	6.74601e-12	NCKIPSD
9689	ENSG00000173153	466.458	1.34478	0.19595	6.86288	6.74879e-12	ESRRA
246	ENSG00000012232	577.122	-0.943078	0.137565	-6.85549	7.10703e-12	EXTL3
10494	ENSG00000180891	759.505	1.07238	0.156467	6.8537	7.1963e-12	CUEDC1
12864	ENSG00000224137	116.801	1.45192	0.211955	6.85014	7.37796e-12	LINC01857
1692	ENSG00000099985	1035.57	1.56405	0.228474	6.84565	7.6127e-12	OSM
10021	ENSG00000176102	535.131	-1.44613	0.211364	-6.8419	7.81501e-12	CSTF3
4268	ENSG00000124226	5581.15	-0.436963	0.0638872	-6.83961	7.94113e-12	RNF114
11218	ENSG00000187257	612.646	-0.920557	0.134673	-6.8355	8.17178e-12	RSBN1L
485	ENSG00000047315	1856.82	-1.1247	0.16456	-6.83455	8.22613e-12	POLR2B
5293	ENSG00000134697	1573.22	0.51864	0.0759169	6.83168	8.39275e-12	GNL2
2777	ENSG00000108465	370.668	1.08492	0.158851	6.82976	8.50571e-12	CDK5RAP3
12310	ENSG00000205730	2725.09	-0.702081	0.102854	-6.82596	8.73366e-12	ITPRIPL2
8786	ENSG00000166900	1663.36	-0.697221	0.102187	-6.82298	8.91738e-12	STX3
3810	ENSG00000119138	1270.17	-0.979201	0.143548	-6.82141	9.01536e-12	KLF9
5092	ENSG00000132780	1967.09	0.795356	0.116613	6.82045	9.07565e-12	NASP
2411	ENSG00000105220	3857.38	0.685355	0.100605	6.81231	9.60456e-12	GPI
3094	ENSG00000111711	815.027	-1.08668	0.159535	-6.81153	9.65635e-12	GOLT1B
9516	ENSG00000171855	1289.84	4.94375	0.726126	6.80839	9.8698e-12	IFNB1
10831	ENSG00000184007	3838.86	0.554851	0.0815094	6.8072	9.95148e-12	PTP4A2
3702	ENSG00000117543	95.1354	1.78688	0.262555	6.80572	1.00543e-11	DPH5
992	ENSG00000073969	1210.01	0.853744	0.125475	6.80407	1.01701e-11	NSF
2217	ENSG00000103381	2389.96	0.731144	0.107541	6.79877	1.05519e-11	CPPED1
937	ENSG00000072135	4185.12	0.784361	0.115565	6.7872	1.14329e-11	PTPN18
6937	ENSG00000149554	93.8694	-1.29891	0.191554	-6.78088	1.19446e-11	CHEK1
3335	ENSG00000114354	1949.33	-0.571374	0.0843257	-6.7758	1.23716e-11	TFG
4174	ENSG00000123146	6923.97	-0.857013	0.126562	-6.77151	1.27448e-11	ADGRE5
1056	ENSG00000076003	435.969	1.13713	0.167987	6.76915	1.29542e-11	MCM6
5018	ENSG00000132286	591.978	-1.19351	0.176331	-6.76859	1.30045e-11	TIMM10B
5042	ENSG00000132432	644.119	-0.888886	0.131392	-6.76516	1.33166e-11	SEC61G
9578	ENSG00000172331	491.965	-1.07687	0.159189	-6.76476	1.33534e-11	BPGM
9779	ENSG00000173905	760.525	0.818059	0.120941	6.76409	1.34146e-11	GOLIM4
9254	ENSG00000169896	4357.25	0.689433	0.101977	6.7607	1.37329e-11	ITGAM
57	ENSG00000005007	2059.47	-0.659196	0.0975127	-6.7601	1.37892e-11	UPF1
4893	ENSG00000131018	616.33	1.67132	0.247233	6.7601	1.37898e-11	SYNE1
3651	ENSG00000117115	678.537	1.87354	0.277283	6.75679	1.41086e-11	PADI2
8572	ENSG00000165660	688.768	-0.78096	0.115777	-6.74538	1.5263e-11	ABRAXAS2
2133	ENSG00000102870	339.013	-1.28523	0.190546	-6.745	1.5303e-11	ZNF629
9297	ENSG00000170234	295.146	-0.93118	0.138161	-6.73983	1.58567e-11	PWWP2A
5803	ENSG00000138231	279.57	-1.11598	0.165583	-6.73973	1.58677e-11	DBR1
5407	ENSG00000135537	158.331	1.35282	0.200867	6.73489	1.64056e-11	AFG1L
12010	ENSG00000198917	337.023	1.13089	0.16798	6.7323	1.67001e-11	SPOUT1
7372	ENSG00000155545	260.028	-0.974389	0.144742	-6.73191	1.67446e-11	MIER3
8328	ENSG00000164124	1007.53	0.74391	0.110516	6.73125	1.68209e-11	TMEM144
997	ENSG00000074266	326.576	-1.24707	0.185285	-6.73056	1.69008e-11	EED
13959	ENSG00000239306	548.377	-0.98934	0.147038	-6.72847	1.71454e-11	RBM14
4833	ENSG00000130640	2092.44	0.511501	0.0760294	6.72767	1.724e-11	TUBGCP2
8380	ENSG00000164366	273.87	-0.896328	0.133256	-6.72637	1.73945e-11	CCDC127
6527	ENSG00000144747	901.256	-0.657707	0.0978346	-6.72264	1.78459e-11	TMF1
1440	ENSG00000089159	1402.22	1.14361	0.170126	6.72213	1.79089e-11	PXN
5276	ENSG00000134516	11607.5	0.686502	0.102142	6.72103	1.80439e-11	DOCK2
1744	ENSG00000100201	6463.9	0.817525	0.121651	6.72024	1.81424e-11	DDX17
6831	ENSG00000148335	175.566	1.19103	0.177249	6.71957	1.82264e-11	NTMT1
1731	ENSG00000100129	1766.56	0.752282	0.111955	6.71948	1.82372e-11	EIF3L
1917	ENSG00000100938	1228.54	0.671915	0.100027	6.71733	1.8508e-11	GMPR2
9741	ENSG00000173548	342.747	-1.14004	0.169744	-6.71625	1.86464e-11	SNX33
5828	ENSG00000138442	399.478	1.1586	0.172517	6.71587	1.86952e-11	WDR12
817	ENSG00000068001	217.08	1.75692	0.26183	6.71015	1.94429e-11	HYAL2
7812	ENSG00000160570	893.614	-1.02676	0.153096	-6.70666	1.99127e-11	DEDD2
3969	ENSG00000120686	1297.25	-0.757868	0.113014	-6.70596	2.00081e-11	UFM1
5841	ENSG00000138600	3976.5	-1.07165	0.159821	-6.70531	2.00975e-11	SPPL2A
5938	ENSG00000139410	557.814	1.04756	0.156277	6.70324	2.03855e-11	SDSL
9380	ENSG00000170871	779.839	-0.949557	0.141738	-6.69936	2.0933e-11	KIAA0232
5065	ENSG00000132581	581.307	-0.782726	0.116886	-6.69651	2.13461e-11	SDF2
6764	ENSG00000147475	989.682	0.724445	0.108203	6.69525	2.15306e-11	ERLIN2
6031	ENSG00000140350	2535.48	0.942741	0.140904	6.69069	2.22125e-11	ANP32A
8914	ENSG00000167670	266.308	1.19691	0.178978	6.68748	2.27054e-11	CHAF1A
6593	ENSG00000145569	1066.99	1.53043	0.229013	6.68271	2.34568e-11	OTULINL
3974	ENSG00000120697	556.616	-0.891817	0.133517	-6.67942	2.39889e-11	ALG5
11096	ENSG00000186111	1814.71	0.854171	0.12793	6.67688	2.4409e-11	PIP5K1C
6359	ENSG00000143390	2850.31	0.702296	0.105252	6.67252	2.51449e-11	RFX5
5789	ENSG00000138111	286.675	0.920426	0.137948	6.67229	2.51847e-11	MFSD13A
5713	ENSG00000137656	477.482	-0.77485	0.11618	-6.66937	2.56903e-11	BUD13
5979	ENSG00000139718	1009.69	-1.48303	0.222477	-6.66597	2.62914e-11	SETD1B
2914	ENSG00000109917	1227.72	0.743449	0.11153	6.66592	2.63007e-11	ZPR1
11344	ENSG00000188549	240.371	2.28564	0.343044	6.66282	2.68614e-11	CCDC9B
130	ENSG00000007237	11681.1	0.585629	0.088088	6.64822	2.96649e-11	GAS7
448	ENSG00000040275	157.722	-1.17918	0.177415	-6.64642	3.00302e-11	SPDL1
4204	ENSG00000123473	102.786	-1.40847	0.211918	-6.64628	3.00593e-11	STIL
5144	ENSG00000133243	792.129	1.01951	0.153584	6.63813	3.17678e-11	BTBD2
939	ENSG00000072210	1542.81	0.622996	0.0938539	6.63793	3.18119e-11	ALDH3A2
4250	ENSG00000124160	723.792	-0.963932	0.145225	-6.6375	3.19052e-11	NCOA5
6855	ENSG00000148572	410.449	-1.21657	0.183292	-6.63731	3.19458e-11	NRBF2
9753	ENSG00000173638	103.692	2.29807	0.346306	6.63596	3.22404e-11	SLC19A1
8394	ENSG00000164494	259.544	1.1575	0.174529	6.63215	3.30842e-11	PDSS2
386	ENSG00000031698	2251.27	0.855171	0.128968	6.6309	3.33646e-11	SARS
15343	ENSG00000265241	763.058	-0.802943	0.121123	-6.62918	3.37568e-11	RBM8A
7071	ENSG00000151576	532.238	-0.833156	0.125696	-6.62834	3.39486e-11	QTRT2
5581	ENSG00000136758	5102.45	-0.65248	0.0985041	-6.62388	3.49881e-11	YME1L1
2176	ENSG00000103121	340.031	-0.843343	0.127381	-6.62065	3.57629e-11	CMC2
909	ENSG00000071073	3317.68	1.29876	0.196305	6.61604	3.68936e-11	MGAT4A
3290	ENSG00000113716	2292.42	-0.638188	0.096463	-6.61589	3.69334e-11	HMGXB3
2742	ENSG00000108061	1791.83	-0.655999	0.0991948	-6.61324	3.75996e-11	SHOC2
7343	ENSG00000155111	503.628	1.06305	0.160797	6.61118	3.81269e-11	CDK19
10178	ENSG00000177646	772.109	0.659129	0.0997079	6.6106	3.82771e-11	ACAD9
5378	ENSG00000135372	882.904	0.912897	0.138169	6.60709	3.91946e-11	NAT10
1488	ENSG00000090520	1708.98	-0.737567	0.111656	-6.6057	3.95644e-11	DNAJB11
2455	ENSG00000105486	320.726	0.916346	0.138756	6.604	4.00223e-11	LIG1
3528	ENSG00000116016	633.924	1.06947	0.161989	6.60214	4.05262e-11	EPAS1
5338	ENSG00000135049	960.779	1.05236	0.159503	6.59773	4.17509e-11	AGTPBP1
1339	ENSG00000086589	1634.02	-0.555777	0.0842488	-6.59685	4.19988e-11	RBM22
5443	ENSG00000135823	986.945	-0.71208	0.107944	-6.59672	4.20347e-11	STX6
4169	ENSG00000123130	2707.04	-0.803573	0.121891	-6.59255	4.32324e-11	ACOT9
11	ENSG00000001497	538.979	0.704886	0.106928	6.59215	4.33506e-11	LAS1L
613	ENSG00000058262	7480.38	-0.587932	0.0892014	-6.59107	4.36676e-11	SEC61A1
10009	ENSG00000176014	2318.94	-1.54323	0.23415	-6.59078	4.37517e-11	TUBB6
7066	ENSG00000151502	897.133	0.794429	0.120572	6.58882	4.43321e-11	VPS26B
2877	ENSG00000109390	441.573	-0.91001	0.138134	-6.58787	4.46168e-11	NDUFC1
6880	ENSG00000148843	866.043	0.880441	0.133646	6.58787	4.46192e-11	PDCD11
1899	ENSG00000100815	806.53	-0.804858	0.122224	-6.5851	4.54591e-11	TRIP11
2774	ENSG00000108439	400.304	1.03075	0.1566	6.58206	4.63988e-11	PNPO
5206	ENSG00000134014	862.761	0.627948	0.0954251	6.58053	4.68778e-11	ELP3
14382	ENSG00000249115	141.113	1.16393	0.17696	6.57734	4.78951e-11	HAUS5
8953	ENSG00000167881	2388.67	-0.642187	0.0976391	-6.57715	4.79558e-11	SRP68
6119	ENSG00000141030	1068.13	0.700063	0.106498	6.57349	4.91483e-11	COPS3
12282	ENSG00000205356	1158.61	0.647597	0.098524	6.57299	4.9316e-11	TECPR1
11992	ENSG00000198873	231.136	1.38181	0.210429	6.56665	5.14605e-11	GRK5
6563	ENSG00000145246	842.225	0.814204	0.124036	6.56428	5.22843e-11	ATP10D
2210	ENSG00000103342	2590.43	0.644994	0.0982598	6.56417	5.23245e-11	GSPT1
6910	ENSG00000149262	386.454	0.793931	0.120957	6.56372	5.24803e-11	INTS4
12380	ENSG00000211689	44.7034	-2.08241	0.317269	-6.56353	5.25481e-11	TRGC1
6118	ENSG00000141027	3122.5	0.740338	0.112802	6.56317	5.26745e-11	NCOR1
9966	ENSG00000175538	444.197	1.18782	0.181085	6.55946	5.4004e-11	KCNE3
1331	ENSG00000086232	1807.47	0.495306	0.0755623	6.55494	5.56636e-11	EIF2AK1
7462	ENSG00000156709	1458.56	0.74031	0.112942	6.55479	5.5722e-11	AIFM1
3507	ENSG00000115866	1713.47	0.696614	0.106278	6.55467	5.57646e-11	DARS
1789	ENSG00000100335	834.773	-1.02986	0.157134	-6.55404	5.60003e-11	MIEF1
9473	ENSG00000171552	1369.64	-0.925208	0.141257	-6.5498	5.76139e-11	BCL2L1
6809	ENSG00000148154	2370.46	0.965501	0.147426	6.54904	5.79079e-11	UGCG
1069	ENSG00000076513	2423.64	0.566424	0.086504	6.54795	5.83337e-11	ANKRD13A
6122	ENSG00000141068	224.015	1.0508	0.160505	6.54685	5.8762e-11	KSR1
12554	ENSG00000214022	1854.54	1.16468	0.177988	6.54362	6.0049e-11	REPIN1
1160	ENSG00000079482	166.992	1.72655	0.263932	6.54164	6.08469e-11	OPHN1
6265	ENSG00000142556	149.083	-1.20026	0.183516	-6.54032	6.13883e-11	ZNF614
4190	ENSG00000123352	187.948	1.1595	0.177341	6.53824	6.2245e-11	SPATS2
11161	ENSG00000186635	7721.58	0.736177	0.112665	6.53421	6.39457e-11	ARAP1
9661	ENSG00000172936	5353.81	-0.659996	0.101126	-6.52649	6.73303e-11	MYD88
718	ENSG00000065029	455.442	0.768433	0.117821	6.52205	6.93523e-11	ZNF76
9930	ENSG00000175224	1988.72	-0.62979	0.0965668	-6.52181	6.9462e-11	ATG13
7657	ENSG00000158985	2875.55	-0.863456	0.132409	-6.52112	6.97846e-11	CDC42SE2
11997	ENSG00000198887	520.472	-1.20251	0.184475	-6.51855	7.09882e-11	SMC5
5021	ENSG00000132305	3118.8	0.420207	0.0645688	6.5079	7.62096e-11	IMMT
7177	ENSG00000152818	2927.17	1.10424	0.169678	6.50786	7.62309e-11	UTRN
8154	ENSG00000163468	2397.62	0.88202	0.1356	6.50455	7.79249e-11	CCT3
8187	ENSG00000163597	121.553	1.2817	0.197065	6.50397	7.8227e-11	SNHG16
5699	ENSG00000137502	101.311	-1.88052	0.28925	-6.50136	7.95967e-11	RAB30
7347	ENSG00000155229	795.916	0.699252	0.107585	6.49955	8.05612e-11	MMS19
8318	ENSG00000164091	2345.37	-0.675013	0.103917	-6.49567	8.26636e-11	WDR82
3216	ENSG00000112787	730.857	0.728988	0.112262	6.49363	8.3795e-11	FBRSL1
2831	ENSG00000108829	3635.71	-0.609505	0.0938643	-6.49347	8.38831e-11	LRRC59
4961	ENSG00000131653	1653.37	0.669391	0.103121	6.4913	8.50984e-11	TRAF7
7408	ENSG00000156026	776.412	0.619784	0.0954988	6.48997	8.58552e-11	MCU
10779	ENSG00000183605	405.325	0.934376	0.144136	6.4826	9.01557e-11	SFXN4
11855	ENSG00000198276	398.453	0.815798	0.125873	6.48111	9.10502e-11	UCKL1
8614	ENSG00000165891	99.1681	2.10733	0.3252	6.48009	9.16694e-11	E2F7
3288	ENSG00000113658	270.073	-1.13055	0.174495	-6.47896	9.23585e-11	SMAD5
1158	ENSG00000079459	1728.91	1.17396	0.181369	6.4728	9.62046e-11	FDFT1
7395	ENSG00000155876	1015.54	-0.5332	0.0823886	-6.47177	9.68632e-11	RRAGA
8818	ENSG00000167106	100.793	1.98342	0.30649	6.47142	9.70846e-11	FAM102A
4536	ENSG00000126945	2258.96	0.48679	0.0752224	6.47134	9.71345e-11	HNRNPH2
2577	ENSG00000106290	259.402	1.11318	0.172034	6.47072	9.75392e-11	TAF6
6185	ENSG00000141568	1131.59	0.75897	0.117307	6.46997	9.8022e-11	FOXK2
8638	ENSG00000166024	557.228	-0.849079	0.131234	-6.46993	9.80453e-11	R3HCC1L
6980	ENSG00000150455	90.4948	-1.58683	0.245308	-6.46872	9.88349e-11	TIRAP
4942	ENSG00000131467	2448.26	-0.520685	0.080542	-6.46477	1.01456e-10	PSME3
9996	ENSG00000175792	270.048	1.10945	0.171667	6.46279	1.02791e-10	RUVBL1
9729	ENSG00000173473	1668.55	0.659722	0.102094	6.46188	1.03409e-10	SMARCC1
7065	ENSG00000151500	323.104	1.03543	0.160255	6.46112	1.03928e-10	THYN1
9347	ENSG00000170581	18394.2	-0.607483	0.0940257	-6.46082	1.0414e-10	STAT2
7603	ENSG00000158435	839.257	-0.5285	0.081807	-6.46033	1.04475e-10	CNOT11
5977	ENSG00000139697	1189.73	-0.968179	0.149876	-6.45988	1.04788e-10	SBNO1
1580	ENSG00000093183	1136.11	-0.571092	0.088407	-6.4598	1.04843e-10	SEC22C
14734	ENSG00000255833	1267.92	-1.00782	0.156089	-6.4567	1.07011e-10	TIFAB
5558	ENSG00000136560	4330.24	-0.903725	0.139991	-6.45561	1.07782e-10	TANK
12436	ENSG00000213203	196.9	1.97206	0.30559	6.4533	1.09442e-10	GIMAP1
429	ENSG00000037637	602.553	-1.05895	0.164104	-6.45289	1.09738e-10	FBXO42
6132	ENSG00000141252	2036.41	0.59921	0.09286	6.45283	1.09782e-10	VPS53
321	ENSG00000022567	1537.48	1.57858	0.244679	6.45162	1.10661e-10	SLC45A4
8856	ENSG00000167371	69.5116	-1.48523	0.230216	-6.45146	1.1078e-10	PRRT2
2818	ENSG00000108773	334.594	1.16033	0.180047	6.44459	1.15916e-10	KAT2A
11760	ENSG00000197785	222.263	1.09434	0.169867	6.44231	1.17669e-10	ATAD3A
11975	ENSG00000198837	2548.7	0.648905	0.10073	6.44206	1.17865e-10	DENND4B
4694	ENSG00000129071	722.149	-1.32554	0.20584	-6.43965	1.19748e-10	MBD4
8524	ENSG00000165312	1593.67	3.00948	0.467382	6.43902	1.20246e-10	OTUD1
4289	ENSG00000124466	42.8442	-1.78436	0.27719	-6.43731	1.21605e-10	LYPD3
3554	ENSG00000116237	915.888	0.572862	0.0890314	6.43438	1.2398e-10	ICMT
3958	ENSG00000120533	1359.53	-0.584142	0.0908066	-6.43281	1.25263e-10	ENY2
10604	ENSG00000182108	307.844	1.22379	0.190311	6.43048	1.272e-10	DEXI
7204	ENSG00000153187	10794.6	0.382692	0.0595219	6.42943	1.28079e-10	HNRNPU
1360	ENSG00000087152	1809.52	-0.53756	0.0836183	-6.42874	1.2867e-10	ATXN7L3
6147	ENSG00000141384	191.165	1.50256	0.233835	6.42576	1.31214e-10	TAF4B
1926	ENSG00000100997	7542.89	0.582965	0.0907435	6.42432	1.32459e-10	ABHD12
10757	ENSG00000183431	1262.17	0.720636	0.112177	6.42409	1.32663e-10	SF3A3
4222	ENSG00000123700	2921.8	-1.56041	0.243302	-6.41349	1.42228e-10	KCNJ2
1621	ENSG00000096384	14803.1	1.05474	0.164512	6.41131	1.44271e-10	HSP90AB1
888	ENSG00000070501	463.329	1.33919	0.208906	6.41052	1.45026e-10	POLB
11112	ENSG00000186222	116.174	-1.36863	0.213792	-6.4017	1.53656e-10	BLOC1S4
4628	ENSG00000128294	766.236	1.13132	0.17679	6.39921	1.5618e-10	TPST2
233	ENSG00000011485	577.841	1.02081	0.159673	6.39313	1.62527e-10	PPP5C
6098	ENSG00000140931	1550.22	-0.651844	0.102031	-6.38868	1.67324e-10	CMTM3
5341	ENSG00000135070	189.327	-0.888763	0.139118	-6.38854	1.67476e-10	ISCA1
1305	ENSG00000085511	512.671	1.61282	0.252662	6.38332	1.73285e-10	MAP3K4
2179	ENSG00000103148	507.177	1.03056	0.161494	6.3814	1.75474e-10	NPRL3
13875	ENSG00000237441	659.051	-0.679786	0.106543	-6.38036	1.76669e-10	RGL2
4122	ENSG00000122557	1320.39	-0.793739	0.124438	-6.37858	1.78735e-10	HERPUD2
6220	ENSG00000141994	483.595	1.11051	0.174117	6.37796	1.79461e-10	DUS3L
3770	ENSG00000118515	18580.1	1.46979	0.23078	6.36877	1.90551e-10	SGK1
10077	ENSG00000176715	542.154	0.847982	0.133147	6.36877	1.90553e-10	ACSF3
10770	ENSG00000183530	1644.39	-1.22275	0.191999	-6.36853	1.90843e-10	PRR14L
3614	ENSG00000116786	7430.84	0.661951	0.103943	6.3684	1.9101e-10	PLEKHM2
1213	ENSG00000081791	958.282	0.540589	0.0850378	6.35705	2.05671e-10	DELE1
1906	ENSG00000100889	1934.71	1.19456	0.188074	6.35157	2.13125e-10	PCK2
2680	ENSG00000107404	321.276	0.933442	0.146995	6.35018	2.15065e-10	DVL1
4368	ENSG00000125434	163.196	1.38454	0.218158	6.34651	2.20251e-10	SLC25A35
11985	ENSG00000198856	685.962	-0.768489	0.121123	-6.3447	2.22852e-10	OSTC
833	ENSG00000068489	207.816	1.41248	0.22285	6.33828	2.3235e-10	PRR11
9490	ENSG00000171700	720.534	0.920947	0.145379	6.33479	2.37659e-10	RGS19
9244	ENSG00000169826	2967.02	0.963705	0.152148	6.33398	2.38916e-10	CSGALNACT2
81	ENSG00000005486	498.226	-0.732375	0.115694	-6.33029	2.44701e-10	RHBDD2
8181	ENSG00000163568	707.709	-1.12858	0.178299	-6.32974	2.45567e-10	AIM2
3928	ENSG00000120159	171.057	-1.18264	0.186841	-6.32967	2.45693e-10	CAAP1
10410	ENSG00000179958	178.031	1.40723	0.222335	6.32929	2.46286e-10	DCTPP1
7415	ENSG00000156127	1797.61	-1.02671	0.162314	-6.32544	2.52506e-10	BATF
5626	ENSG00000136950	292.711	-0.967347	0.152957	-6.32431	2.54375e-10	ARPC5L
4632	ENSG00000128340	1904.7	0.739673	0.116989	6.32256	2.57264e-10	RAC2
8725	ENSG00000166501	4224.98	0.79973	0.126494	6.32227	2.57748e-10	PRKCB
5078	ENSG00000132664	176.364	-1.12275	0.177673	-6.31918	2.62959e-10	POLR3F
630	ENSG00000059691	540.881	0.834579	0.132149	6.31545	2.69374e-10	GATB
1066	ENSG00000076351	219.07	2.18869	0.346699	6.31293	2.73796e-10	SLC46A1
3463	ENSG00000115514	251.039	-0.915015	0.144949	-6.31267	2.74266e-10	TXNDC9
10142	ENSG00000177340	36.9315	-2.1731	0.344311	-6.31145	2.76424e-10
3798	ENSG00000118960	803.533	0.749166	0.118708	6.31102	2.77206e-10	HS1BP3
1607	ENSG00000095585	779.512	1.14937	0.182146	6.31016	2.78741e-10	BLNK
5512	ENSG00000136205	17909.8	0.788838	0.125018	6.30982	2.79362e-10	TNS3
620	ENSG00000058729	301.542	-1.22176	0.193741	-6.30616	2.86043e-10	RIOK2
10782	ENSG00000183624	360.305	-0.931385	0.147742	-6.30413	2.89821e-10	HMCES
11394	ENSG00000188976	713.717	0.840305	0.133422	6.29812	3.01279e-10	NOC2L
6545	ENSG00000144959	2539.8	0.653852	0.10382	6.29795	3.01602e-10	NCEH1
8950	ENSG00000167862	213.489	1.24031	0.19699	6.29628	3.04867e-10	MRPL58
3190	ENSG00000112561	1720.26	0.97515	0.154917	6.29464	3.08109e-10	TFEB
434	ENSG00000038210	713.142	-0.837161	0.133002	-6.29432	3.08741e-10	PI4K2B
5874	ENSG00000138764	645.666	-0.921528	0.146437	-6.293	3.11379e-10	CCNG2
4712	ENSG00000129250	1872.89	0.657051	0.104442	6.29109	3.1525e-10	KIF1C
2857	ENSG00000109084	97.7419	1.80009	0.286133	6.29109	3.15251e-10	TMEM97
10531	ENSG00000181222	5406.9	-0.806712	0.128277	-6.28881	3.19915e-10	POLR2A
11653	ENSG00000197128	72.3267	-1.58854	0.252714	-6.28591	3.25933e-10	ZNF772
5955	ENSG00000139579	322.244	0.820358	0.130546	6.28404	3.29889e-10	NABP2
4825	ENSG00000130559	1046.7	0.814399	0.129615	6.28324	3.31597e-10	CAMSAP1
5967	ENSG00000139637	192.631	1.19769	0.190726	6.27966	3.39309e-10	C12orf10
11541	ENSG00000196531	4281.02	0.508934	0.0811253	6.27343	3.5319e-10	NACA
6609	ENSG00000145740	474.607	-0.766513	0.122193	-6.27296	3.54248e-10	SLC30A5
1287	ENSG00000084733	5780.72	-0.395396	0.0630633	-6.26982	3.61455e-10	RAB10
5442	ENSG00000135821	103140	1.00534	0.16036	6.26923	3.62831e-10	GLUL
3715	ENSG00000117625	312.175	1.2619	0.20143	6.2647	3.73551e-10	RCOR3
6577	ENSG00000145375	180.541	1.16464	0.186037	6.26027	3.84316e-10	SPATA5
1065	ENSG00000076321	230.901	-1.02006	0.162946	-6.26014	3.84632e-10	KLHL20
2369	ENSG00000104907	385.596	1.2441	0.198851	6.25645	3.9383e-10	TRMT1
7011	ENSG00000150961	3590.81	-0.645658	0.103215	-6.25545	3.96376e-10	SEC24D
4087	ENSG00000122068	2109.35	-0.739704	0.118284	-6.25365	4.00977e-10	FYTTD1
3549	ENSG00000116205	235.179	-1.3121	0.209838	-6.25294	4.02791e-10	TCEANC2
1681	ENSG00000099904	297.56	0.852938	0.136416	6.25248	4.0398e-10	ZDHHC8
7119	ENSG00000152207	330.105	1.47227	0.235505	6.25156	4.06368e-10	CYSLTR2
8403	ENSG00000164597	1230.54	0.929468	0.148751	6.24847	4.14488e-10	COG5
8426	ENSG00000164713	6375.58	0.779693	0.124854	6.24486	4.24191e-10	BRI3
3718	ENSG00000117643	290.66	1.87509	0.300357	6.24285	4.29669e-10	MAN1C1
11397	ENSG00000188994	418.695	-1.20273	0.192704	-6.24135	4.33805e-10	ZNF292
7208	ENSG00000153214	694.357	0.841567	0.134849	6.24081	4.35306e-10	TMEM87B
11182	ENSG00000186834	918.781	-0.84696	0.135715	-6.24073	4.35523e-10	HEXIM1
4975	ENSG00000131791	192.089	-0.980262	0.157079	-6.24057	4.35969e-10	PRKAB2
2037	ENSG00000101843	616.807	-0.567686	0.0909712	-6.24028	4.36792e-10	PSMD10
6173	ENSG00000141524	1729.15	0.788113	0.126312	6.23943	4.39175e-10	TMC6
12125	ENSG00000204178	576.865	-0.685062	0.109844	-6.23667	4.46978e-10	MACO1
10709	ENSG00000182973	462.228	0.890272	0.142873	6.23121	4.62856e-10	CNOT10
8059	ENSG00000162885	103.797	-1.2171	0.195388	-6.22916	4.68955e-10	B3GALNT2
421	ENSG00000036257	1094.63	-0.809284	0.129991	-6.22568	4.79474e-10	CUL3
9053	ENSG00000168411	568.746	-0.864941	0.139116	-6.21742	5.05403e-10	RFWD3
2962	ENSG00000110429	245.532	-0.975696	0.156933	-6.21728	5.05836e-10	FBXO3
5111	ENSG00000132952	385.144	-1.08325	0.174232	-6.21728	5.05849e-10	USPL1
10023	ENSG00000176108	256.123	-0.862415	0.138728	-6.21658	5.08108e-10	CHMP6
160	ENSG00000008324	198.577	-1.22393	0.196891	-6.21626	5.0913e-10	SS18L2
2679	ENSG00000107372	2939.87	0.768449	0.123634	6.21553	5.11504e-10	ZFAND5
1752	ENSG00000100225	3903.7	-0.394953	0.0635561	-6.21424	5.15728e-10	FBXO7
5208	ENSG00000134030	414.733	0.989567	0.159274	6.21299	5.19843e-10	CTIF
10992	ENSG00000185344	692.924	0.60656	0.0976739	6.21005	5.29677e-10	ATP6V0A2
1902	ENSG00000100852	440.317	-0.962537	0.155023	-6.20901	5.33204e-10	ARHGAP5
1717	ENSG00000100083	2090.85	0.748576	0.120573	6.2085	5.34923e-10	GGA1
1283	ENSG00000084652	2460.08	-0.812411	0.130877	-6.20746	5.38489e-10	TXLNA
9642	ENSG00000172817	67.397	-2.13812	0.344696	-6.20292	5.54239e-10	CYP7B1
10245	ENSG00000178202	826.675	-0.698479	0.112624	-6.20186	5.58006e-10	KDELC2
10609	ENSG00000182149	3749.1	-0.512021	0.082578	-6.20045	5.63025e-10	IST1
10145	ENSG00000177374	83.8592	-2.08301	0.33608	-6.19796	5.71981e-10	HIC1
12113	ENSG00000204120	1744.33	-0.669598	0.108077	-6.19558	5.80718e-10	GIGYF2
3572	ENSG00000116478	1136.44	-0.632805	0.102156	-6.19449	5.84746e-10	HDAC1
10214	ENSG00000177946	151.968	-1.31173	0.211777	-6.19393	5.8683e-10	CENPBD1
6309	ENSG00000143149	1259.19	0.670237	0.108266	6.19067	5.99078e-10	ALDH9A1
7188	ENSG00000153029	2097.36	0.59771	0.0966223	6.18604	6.16936e-10	MR1
7692	ENSG00000159348	1131	0.612388	0.0990367	6.18345	6.27173e-10	CYB5R1
8893	ENSG00000167565	705.635	-0.837712	0.135517	-6.1816	6.34565e-10	SERTAD3
5426	ENSG00000135678	2701.83	-1.13962	0.184358	-6.18158	6.34645e-10	CPM
12448	ENSG00000213281	3735.44	-0.523963	0.0847626	-6.18153	6.34835e-10	NRAS
12167	ENSG00000204389	1900.83	-1.61906	0.262142	-6.17627	6.56345e-10	HSPA1A
1775	ENSG00000100297	700.159	0.773972	0.125342	6.17488	6.62134e-10	MCM5
1311	ENSG00000085721	508.436	0.673049	0.109063	6.17118	6.77814e-10	RRN3
1132	ENSG00000078674	1839.3	0.715302	0.115941	6.16954	6.84884e-10	PCM1
8794	ENSG00000166927	7754.86	-1.23517	0.200212	-6.16929	6.85955e-10	MS4A7
10441	ENSG00000180329	446.475	0.838838	0.136087	6.16397	7.09437e-10	CCDC43
820	ENSG00000068079	5958.26	-0.445162	0.0722271	-6.16337	7.12137e-10	IFI35
11336	ENSG00000188486	220.395	-1.1555	0.187509	-6.16238	7.16591e-10	H2AFX
5679	ENSG00000137393	5746.66	-0.922477	0.149916	-6.1533	7.58887e-10	RNF144B
4159	ENSG00000123066	6843.77	0.678806	0.110377	6.1499	7.75339e-10	MED13L
7354	ENSG00000155304	2041.11	-0.907832	0.147653	-6.14841	7.82651e-10	HSPA13
4288	ENSG00000124459	191.439	-1.21262	0.197363	-6.1441	8.04203e-10	ZNF45
2	ENSG00000000457	256.809	-1.13344	0.18448	-6.14397	8.04849e-10	SCYL3
1704	ENSG00000100029	1195.37	0.888032	0.144693	6.13736	8.39059e-10	PES1
5495	ENSG00000136122	94.8392	-1.28879	0.210002	-6.13705	8.40669e-10	BORA
1081	ENSG00000076944	2570.46	0.614436	0.100147	6.13537	8.49595e-10	STXBP2
325	ENSG00000023171	1385.04	0.948927	0.154818	6.12929	8.82723e-10	GRAMD1B
5185	ENSG00000133789	2953.65	0.646555	0.105504	6.12826	8.88462e-10	SWAP70
122	ENSG00000006831	2106.29	-0.875122	0.142821	-6.12742	8.93183e-10	ADIPOR2
9990	ENSG00000175727	1157.36	0.917158	0.14971	6.12624	8.99829e-10	MLXIP
10496	ENSG00000180901	460.999	-0.876517	0.143112	-6.12469	9.0863e-10	KCTD2
9660	ENSG00000172932	432.773	0.995209	0.1625	6.12438	9.1039e-10	ANKRD13D
6745	ENSG00000147274	1335.09	-0.623568	0.101848	-6.12253	9.21001e-10	RBMX
7540	ENSG00000157693	3687.92	0.628021	0.102622	6.11978	9.3705e-10	TMEM268
436	ENSG00000038274	2775.94	-0.515916	0.0843578	-6.11581	9.60699e-10	MAT2B
6804	ENSG00000148090	110.534	1.46502	0.23957	6.11523	9.64196e-10	AUH
11555	ENSG00000196628	1513.13	-0.81383	0.133108	-6.11406	9.71297e-10	TCF4
5540	ENSG00000136436	6371.16	0.502309	0.0821824	6.11212	9.83147e-10	CALCOCO2
11369	ENSG00000188747	158.449	1.48291	0.242768	6.10832	1.00684e-09	NOXA1
7246	ENSG00000153898	1250.99	-1.40614	0.230227	-6.10763	1.01122e-09	MCOLN2
10316	ENSG00000178988	406.598	-1.01259	0.165817	-6.10667	1.01734e-09	MRFAP1L1
9598	ENSG00000172466	1393.62	-0.576894	0.0944748	-6.10633	1.01948e-09	ZNF24
7836	ENSG00000160753	327.643	-0.919097	0.150652	-6.10078	1.0555e-09	RUSC1
4868	ENSG00000130811	2158.08	0.767405	0.125799	6.10024	1.05911e-09	EIF3G
967	ENSG00000073060	4388.68	0.67355	0.110433	6.09919	1.06606e-09	SCARB1
1693	ENSG00000099991	978.633	0.826083	0.135445	6.09903	1.06711e-09	CABIN1
6210	ENSG00000141867	3002.93	0.604095	0.0990586	6.09836	1.07161e-09	BRD4
11989	ENSG00000198863	305.13	-1.62314	0.266261	-6.09605	1.08723e-09	RUNDC1
7802	ENSG00000160410	3083.25	0.540687	0.0887125	6.09483	1.09556e-09	SHKBP1
7328	ENSG00000154930	1097.83	0.985462	0.161978	6.08392	1.17278e-09	ACSS1
13014	ENSG00000226137	221.006	2.03818	0.335031	6.08354	1.17557e-09	BAIAP2-DT
8509	ENSG00000165219	1304.29	-0.628978	0.103461	-6.07936	1.20662e-09	GAPVD1
6438	ENSG00000143878	564.109	2.58153	0.424639	6.07936	1.20663e-09	RHOB
5934	ENSG00000139354	432.306	1.22843	0.202208	6.07506	1.23944e-09	GAS2L3
1946	ENSG00000101150	3914.38	0.488099	0.080371	6.07308	1.25482e-09	TPD52L2
8491	ENSG00000165118	404.645	-1.16405	0.191696	-6.07237	1.26039e-09	C9orf64
14119	ENSG00000242498	1691.56	0.746458	0.122967	6.07037	1.27615e-09	ARPIN
3622	ENSG00000116852	204.874	1.26524	0.208481	6.06884	1.28835e-09	KIF21B
8271	ENSG00000163935	266.076	-0.849739	0.140041	-6.06779	1.29679e-09	SFMBT1
202	ENSG00000010539	338.689	-0.918957	0.151451	-6.06769	1.29764e-09	ZNF200
4379	ENSG00000125484	397.53	-1.15939	0.191105	-6.0668	1.30483e-09	GTF3C4
8026	ENSG00000162695	1160.69	-0.726752	0.119825	-6.06509	1.31877e-09	SLC30A7
925	ENSG00000071794	116.983	1.90159	0.313638	6.06301	1.33601e-09	HLTF
4618	ENSG00000128203	238.086	-1.01565	0.167534	-6.06235	1.34144e-09	ASPHD2
43	ENSG00000004534	1642.8	0.583046	0.0962397	6.05827	1.37596e-09	RBM6
9813	ENSG00000174173	214.078	-1.05164	0.173655	-6.05593	1.39609e-09	TRMT10C
14499	ENSG00000251230	221.216	-2.26195	0.373516	-6.05582	1.39701e-09	MIR3945HG
10191	ENSG00000177706	3099.75	0.778993	0.128657	6.0548	1.40591e-09	FAM20C
11696	ENSG00000197405	4993.33	0.917191	0.151532	6.0528	1.42351e-09	C5AR1
10590	ENSG00000181924	418.494	0.781055	0.129059	6.05194	1.43114e-09	COA4
2281	ENSG00000104231	180.86	1.20711	0.199631	6.04671	1.47833e-09	ZFAND1
7441	ENSG00000156471	2731.18	0.550274	0.0910171	6.04582	1.48649e-09	PTDSS1
8836	ENSG00000167208	2409.92	-1.02893	0.170203	-6.04533	1.49108e-09	SNX20
6754	ENSG00000147416	23216.1	-0.626714	0.103683	-6.0445	1.49871e-09	ATP6V1B2
11710	ENSG00000197530	247.4	0.910833	0.150691	6.04435	1.50011e-09	MIB2
2640	ENSG00000106803	2004.42	-0.65923	0.10907	-6.04409	1.50253e-09	SEC61B
4832	ENSG00000130638	748.648	0.813734	0.134726	6.03994	1.54176e-09	ATXN10
11935	ENSG00000198718	197.675	-1.21967	0.201952	-6.03942	1.54674e-09	TOGARAM1
3988	ENSG00000120802	626.923	-0.729159	0.120738	-6.03919	1.54886e-09	TMPO
3270	ENSG00000113552	3488.12	0.525518	0.0870565	6.03652	1.5747e-09	GNPDA1
42	ENSG00000004487	680.606	0.775689	0.128527	6.03523	1.58734e-09	KDM1A
10548	ENSG00000181481	1189.68	0.608766	0.100953	6.03016	1.63794e-09	RNF135
11104	ENSG00000186174	548.322	-1.53201	0.254083	-6.02955	1.64412e-09	BCL9L
5031	ENSG00000132361	1563.5	0.998651	0.165634	6.02926	1.64716e-09	CLUH
757	ENSG00000065989	1152.78	0.727324	0.120739	6.02391	1.70249e-09
7087	ENSG00000151718	234.876	0.957263	0.158914	6.0238	1.7037e-09	WWC2
4817	ENSG00000130511	791.57	0.994476	0.16525	6.018	1.76587e-09	SSBP4
9129	ENSG00000168944	394.646	1.00004	0.166177	6.01791	1.76679e-09	CEP120
11457	ENSG00000196152	151.503	-1.01349	0.168415	-6.01782	1.76783e-09	ZNF79
11367	ENSG00000188735	99.5972	1.50852	0.250722	6.01669	1.78016e-09	TMEM120B
11714	ENSG00000197548	2000.02	0.418601	0.0696003	6.01435	1.80607e-09	ATG7
7728	ENSG00000159842	12131	0.63145	0.104991	6.01433	1.80632e-09	ABR
9063	ENSG00000168488	3833.4	0.628997	0.104591	6.01385	1.81168e-09	ATXN2L
9292	ENSG00000170175	165.637	-0.962299	0.160015	-6.01381	1.81207e-09	CHRNB1
2890	ENSG00000109606	3174.94	-0.824728	0.13718	-6.01203	1.83214e-09	DHX15
2584	ENSG00000106344	782.493	0.680963	0.113277	6.01151	1.83808e-09	RBM28
5786	ENSG00000138095	2130.65	0.890422	0.14814	6.01066	1.84768e-09	LRPPRC
543	ENSG00000051382	945.19	0.911478	0.151666	6.00975	1.85809e-09	PIK3CB
2076	ENSG00000102100	380.56	-0.668127	0.111198	-6.00845	1.87311e-09	SLC35A2
2791	ENSG00000108557	247.644	1.26957	0.211301	6.00837	1.87398e-09	RAI1
1944	ENSG00000101138	205.406	-1.32464	0.22047	-6.00824	1.87543e-09	CSTF1
5332	ENSG00000135018	2943.45	0.533646	0.0888523	6.00599	1.90172e-09	UBQLN1
3652	ENSG00000117118	4234.71	0.551814	0.0918869	6.00537	1.90901e-09	SDHB
7276	ENSG00000154237	1312.8	1.2253	0.204051	6.00488	1.91475e-09	LRRK1
1925	ENSG00000100994	2433.77	0.577113	0.096137	6.00303	1.93668e-09	PYGB
6874	ENSG00000148832	127.547	-0.924139	0.154054	-5.99881	1.98774e-09	PAOX
684	ENSG00000063854	955.24	0.770291	0.12841	5.99867	1.98939e-09	HAGH
11254	ENSG00000187741	112.103	1.69181	0.282052	5.99822	1.99494e-09	FANCA
4928	ENSG00000131373	370.568	0.934923	0.155899	5.99698	2.01027e-09	HACL1
4636	ENSG00000128394	302.405	-1.08637	0.181182	-5.99601	2.02226e-09	APOBEC3F
1424	ENSG00000089006	1412.56	1.08913	0.181675	5.99493	2.03579e-09	SNX5
9789	ENSG00000173960	740.782	-0.74948	0.125043	-5.99379	2.05004e-09	UBXN2A
2121	ENSG00000102753	1193.51	0.762353	0.127245	5.9912	2.08301e-09	KPNA3
10055	ENSG00000176454	225.573	1.26796	0.211662	5.99049	2.09215e-09	LPCAT4
8333	ENSG00000164151	1912.5	-0.730548	0.121962	-5.98994	2.09922e-09	ICE1
14561	ENSG00000253556	59.9605	2.94827	0.49251	5.98621	2.14788e-09	MTCO1P4
9211	ENSG00000169570	124.015	1.54991	0.259066	5.98267	2.19507e-09	DTWD2
4811	ENSG00000130449	1628.9	0.900848	0.150593	5.98199	2.20424e-09	ZSWIM6
6331	ENSG00000143256	684.706	0.861841	0.144208	5.97636	2.28179e-09	PFDN2
6240	ENSG00000142230	1504.51	0.519868	0.0869906	5.97614	2.28485e-09	SAE1
5541	ENSG00000136444	340.612	1.03079	0.172594	5.97237	2.33836e-09	RSAD1
1430	ENSG00000089053	1662.38	0.586355	0.0982103	5.9704	2.36666e-09	ANAPC5
2124	ENSG00000102763	435.142	0.950516	0.159217	5.96993	2.3735e-09	VWA8
14322	ENSG00000247596	1666.33	0.712955	0.119447	5.96882	2.38982e-09	TWF2
6095	ENSG00000140859	392.009	1.00008	0.167579	5.9678	2.40477e-09	KIFC3
10349	ENSG00000179331	378.603	-1.31968	0.221248	-5.9647	2.45085e-09	RAB39A
8628	ENSG00000165959	707.017	0.775846	0.130154	5.96099	2.50714e-09	CLMN
7521	ENSG00000157450	1013.6	-0.793442	0.133132	-5.95983	2.52497e-09	RNF111
2573	ENSG00000106261	832.788	-0.971093	0.162962	-5.95903	2.53747e-09	ZKSCAN1
193	ENSG00000010270	1542.19	-0.568148	0.0953461	-5.9588	2.541e-09	STARD3NL
11890	ENSG00000198492	1042.39	-0.681808	0.114424	-5.95863	2.54357e-09	YTHDF2
9522	ENSG00000171865	404.931	-0.713078	0.119673	-5.95855	2.54484e-09	RNASEH1
4142	ENSG00000122779	589.286	0.76185	0.127886	5.95724	2.56527e-09	TRIM24
11859	ENSG00000198301	894.701	0.682942	0.114692	5.95457	2.60755e-09	SDAD1
7504	ENSG00000157216	136.211	1.4304	0.24035	5.95132	2.65984e-09	SSBP3
8399	ENSG00000164548	1274.22	-0.580315	0.0975536	-5.94868	2.70306e-09	TRA2A
7547	ENSG00000157800	129.044	-1.17494	0.197515	-5.94858	2.70475e-09	SLC37A3
11838	ENSG00000198176	1096.83	-0.56064	0.0943524	-5.94198	2.81604e-09	TFDP1
2134	ENSG00000102871	668.764	-0.598501	0.100807	-5.9371	2.90116e-09	TRADD
2236	ENSG00000103540	463.946	-0.94592	0.159457	-5.93214	2.99016e-09	CCP110
6456	ENSG00000144029	925.953	0.889238	0.149927	5.93112	3.00872e-09	MRPS5
2206	ENSG00000103313	2505.68	-1.1147	0.18805	-5.9277	3.07212e-09	MEFV
11842	ENSG00000198203	429.875	0.962876	0.162595	5.92192	3.18211e-09	SULT1C2
2703	ENSG00000107736	341.407	1.39933	0.23632	5.92134	3.19328e-09	CDH23
11284	ENSG00000188026	119.066	1.37139	0.231647	5.92016	3.21621e-09	RILPL1
2853	ENSG00000109066	789.025	0.849368	0.143521	5.91809	3.25696e-09	TMEM104
2546	ENSG00000105993	4470.24	-0.909367	0.153664	-5.91788	3.26122e-09	DNAJB6
6517	ENSG00000144674	3483.65	-0.552973	0.0934512	-5.91724	3.27391e-09	GOLGA4
6316	ENSG00000143164	881.548	-0.678559	0.114692	-5.91634	3.29178e-09	DCAF6
2409	ENSG00000105202	1095.21	0.638731	0.108024	5.91287	3.36191e-09	FBL
8650	ENSG00000166135	1357.61	-0.650213	0.110007	-5.91067	3.40725e-09	HIF1AN
5267	ENSG00000134453	2430.51	-0.512174	0.0866621	-5.91001	3.42087e-09	RBM17
9592	ENSG00000172409	276.897	-0.94306	0.159612	-5.90845	3.45334e-09	CLP1
15039	ENSG00000260101	44.2246	-2.30687	0.390453	-5.90821	3.45853e-09
8792	ENSG00000166923	47.1874	-2.146	0.36323	-5.90812	3.46036e-09	GREM1
4334	ENSG00000124831	4746.74	0.533587	0.0903269	5.90729	3.47791e-09	LRRFIP1
6567	ENSG00000145293	923.384	0.593698	0.100504	5.90724	3.47891e-09	ENOPH1
4516	ENSG00000126773	856.131	-0.8146	0.137926	-5.90607	3.50362e-09	PCNX4
9528	ENSG00000171940	527.532	-0.929558	0.157443	-5.90409	3.54603e-09	ZNF217
10416	ENSG00000180008	252.696	-0.935323	0.158485	-5.90164	3.59914e-09	SOCS4
10163	ENSG00000177542	172.141	1.47583	0.250355	5.89496	3.74768e-09	SLC25A22
2239	ENSG00000103550	178.559	1.94967	0.330789	5.89399	3.76977e-09	KNOP1
1588	ENSG00000094975	790.807	-0.928973	0.157637	-5.89311	3.78983e-09	SUCO
10880	ENSG00000184445	237.024	1.24704	0.211688	5.89094	3.84e-09	KNTC1
2550	ENSG00000106012	297.518	1.01683	0.172628	5.89033	3.85428e-09	IQCE
759	ENSG00000066044	1239.41	0.536338	0.0910561	5.8902	3.85736e-09	ELAVL1
11708	ENSG00000197498	304.296	0.996195	0.169295	5.88436	3.99592e-09	RPF2
3537	ENSG00000116120	389.139	1.00718	0.171248	5.88141	4.06781e-09	FARSB
12944	ENSG00000225342	44.2114	-2.26677	0.385445	-5.88093	4.0797e-09
3237	ENSG00000113141	1757.16	0.601524	0.102284	5.88093	4.07971e-09	IK
845	ENSG00000068912	1027.61	-0.718158	0.122178	-5.87798	4.15308e-09	ERLEC1
5937	ENSG00000139405	208.833	1.22774	0.208895	5.8773	4.1702e-09	RITA1
7391	ENSG00000155849	1640.27	0.91541	0.15577	5.87669	4.18549e-09	ELMO1
2987	ENSG00000110721	486.691	1.00584	0.171309	5.87152	4.31805e-09	CHKA
9746	ENSG00000173581	145.631	1.35109	0.230325	5.86603	4.46352e-09	CCDC106
4432	ENSG00000125843	241.822	-1.03337	0.176172	-5.86567	4.47325e-09	AP5S1
362	ENSG00000027697	3241.26	0.686903	0.117164	5.86275	4.55255e-09	IFNGR1
3581	ENSG00000116580	752.636	-0.610818	0.104187	-5.86273	4.55329e-09	GON4L
5825	ENSG00000138434	2057.91	0.727375	0.124071	5.8626	4.55685e-09	ITPRID2
9370	ENSG00000170802	758.895	-1.52487	0.2602	-5.86037	4.61831e-09	FOXN2
16127	ENSG00000276234	195.845	-1.05357	0.179803	-5.85954	4.6415e-09	TADA2A
8854	ENSG00000167333	193.698	-1.10336	0.188316	-5.85909	4.65411e-09	TRIM68
3000	ENSG00000110876	2912.64	1.12015	0.191243	5.85721	4.70711e-09	SELPLG
2175	ENSG00000103111	1368.49	-0.669126	0.114317	-5.85323	4.82121e-09	MON1B
7535	ENSG00000157617	171.463	1.49485	0.25542	5.85252	4.8418e-09	C2CD2
11761	ENSG00000197798	240.277	-0.891356	0.152357	-5.85046	4.90229e-09	FAM118B
9412	ENSG00000171109	998.426	-0.866867	0.148229	-5.84814	4.971e-09	MFN1
4880	ENSG00000130921	207.061	-1.1553	0.197575	-5.8474	4.99313e-09	C12orf65
2360	ENSG00000104884	147.662	1.37684	0.235502	5.84641	5.02281e-09	ERCC2
492	ENSG00000047634	602.182	-0.767716	0.131324	-5.84595	5.03672e-09	SCML1
7830	ENSG00000160712	5096.81	1.10522	0.189143	5.84329	5.11801e-09	IL6R
839	ENSG00000068784	556.704	0.79651	0.136433	5.83812	5.27933e-09	SRBD1
5017	ENSG00000132275	251.624	-1.02177	0.17504	-5.83734	5.30406e-09	RRP8
10335	ENSG00000179151	327.583	-0.824902	0.141451	-5.83173	5.48571e-09	EDC3
3633	ENSG00000116922	83.6157	-1.68665	0.289233	-5.83146	5.49458e-09	C1orf109
63	ENSG00000005156	511.712	0.732335	0.125655	5.82815	5.60449e-09	LIG3
4955	ENSG00000131584	512.035	0.863653	0.148228	5.82652	5.65958e-09	ACAP3
10391	ENSG00000179833	848.942	1.29141	0.221688	5.82536	5.69897e-09	SERTAD2
1172	ENSG00000080189	725.041	-0.676446	0.116121	-5.82535	5.69936e-09	SLC35C2
340	ENSG00000023909	793.843	-1.15206	0.197868	-5.82237	5.80182e-09	GCLM
7275	ENSG00000154229	186.075	0.937649	0.161053	5.82198	5.81535e-09	PRKCA
2715	ENSG00000107819	1866.99	0.526732	0.090476	5.82179	5.82219e-09	SFXN3
6327	ENSG00000143226	3096.73	1.11747	0.192035	5.81911	5.91613e-09	FCGR2A
2698	ENSG00000107669	371.261	0.835009	0.143515	5.81825	5.94667e-09	ATE1
8962	ENSG00000167965	507.032	0.872728	0.150092	5.81463	6.07684e-09	MLST8
3001	ENSG00000110880	9619.36	0.652064	0.112224	5.81039	6.23267e-09	CORO1C
11200	ENSG00000187091	197.281	1.1855	0.204114	5.80802	6.32162e-09	PLCD1
7822	ENSG00000160679	961.101	-0.503232	0.0866594	-5.80701	6.35999e-09	CHTOP
1393	ENSG00000088247	3260.25	0.555498	0.0956821	5.80567	6.41101e-09	KHSRP
1541	ENSG00000092036	220.894	1.05408	0.181572	5.80531	6.42486e-09	HAUS4
4134	ENSG00000122692	1266.24	-0.483212	0.0832479	-5.8045	6.45593e-09	SMU1
10194	ENSG00000177728	876.39	0.610994	0.105306	5.80211	6.5486e-09	TMEM94
8882	ENSG00000167528	484.344	0.758153	0.130692	5.80107	6.58931e-09	ZNF641
1502	ENSG00000090861	3275.91	1.07511	0.185455	5.79711	6.74675e-09	AARS
1421	ENSG00000088970	113.46	1.30011	0.224278	5.79686	6.75672e-09	KIZ
6288	ENSG00000142867	723.94	-0.653222	0.112693	-5.79649	6.77156e-09	BCL10
9223	ENSG00000169660	513.646	0.766549	0.132261	5.79571	6.80309e-09	HEXD
8912	ENSG00000167658	26600.9	0.660904	0.114045	5.79512	6.8272e-09	EEF2
521	ENSG00000049618	2294.89	1.1038	0.190498	5.79429	6.86097e-09	ARID1B
7424	ENSG00000156253	166.418	1.03219	0.178141	5.79422	6.8641e-09	RWDD2B
9998	ENSG00000175826	1387.87	0.630095	0.108752	5.79389	6.87753e-09	CTDNEP1
3508	ENSG00000115875	2591.08	0.621166	0.107254	5.79154	6.97449e-09	SRSF7
6966	ENSG00000149929	238.272	1.17626	0.203219	5.78814	7.11683e-09	HIRIP3
9506	ENSG00000171812	372.186	1.42645	0.246475	5.78737	7.14955e-09	COL8A2
3900	ENSG00000119899	1030.26	-0.802026	0.138588	-5.78711	7.16092e-09	SLC17A5
8008	ENSG00000162607	462.149	-0.883033	0.15274	-5.78129	7.41314e-09	USP1
2869	ENSG00000109220	343.108	-0.810378	0.140223	-5.77921	7.50506e-09	CHIC2
27	ENSG00000003147	56.3694	1.68031	0.29079	5.77842	7.54049e-09	ICA1
1749	ENSG00000100219	17356.4	0.927602	0.160533	5.77827	7.54736e-09	XBP1
1071	ENSG00000076555	96.2869	2.17941	0.377182	5.77814	7.55303e-09	ACACB
5319	ENSG00000134900	1424.53	0.730146	0.126387	5.77709	7.6005e-09	TPP2
10652	ENSG00000182481	1280.65	-0.645421	0.11173	-5.77661	7.62203e-09	KPNA2
1844	ENSG00000100504	2173.36	0.780607	0.135241	5.77197	7.83516e-09	PYGL
6307	ENSG00000143127	83.0054	-2.27978	0.395029	-5.77117	7.87226e-09	ITGA10
15774	ENSG00000271913	69.2824	2.16676	0.375525	5.76997	7.92873e-09
1750	ENSG00000100220	4222.78	-0.508352	0.0881358	-5.76782	8.03019e-09	RTCB
379	ENSG00000030066	1392.29	-0.766168	0.132901	-5.76496	8.16751e-09	NUP160
14575	ENSG00000253738	155.98	-1.23236	0.213826	-5.76337	8.24493e-09	OTUD6B-AS1
835	ENSG00000068654	1190.39	0.847845	0.147303	5.75577	8.62482e-09	POLR1A
16096	ENSG00000275700	1721.59	0.840508	0.146029	5.75574	8.62606e-09	AATF
8778	ENSG00000166860	215.067	-1.11058	0.193011	-5.75394	8.7187e-09	ZBTB39
11910	ENSG00000198585	960.723	0.778782	0.135404	5.75157	8.84203e-09	NUDT16
6144	ENSG00000141376	524.03	0.909521	0.158186	5.7497	8.94046e-09	BCAS3
9959	ENSG00000175470	1137.48	0.61436	0.106862	5.74909	8.97225e-09	PPP2R2D
11685	ENSG00000197329	18792.4	1.43589	0.249824	5.74763	9.05037e-09	PELI1
7123	ENSG00000152223	4154.5	0.581911	0.101254	5.74704	9.0817e-09	EPG5
4112	ENSG00000122482	650.665	-0.839596	0.146103	-5.74659	9.10599e-09	ZNF644
9738	ENSG00000173540	890.262	-0.980901	0.170699	-5.74638	9.11746e-09	GMPPB
13525	ENSG00000233016	65.4249	1.53641	0.267609	5.74125	9.39791e-09	SNHG7
6125	ENSG00000141098	139.469	-1.20883	0.210618	-5.73941	9.50045e-09	GFOD2
6925	ENSG00000149480	1663.97	-0.648872	0.11316	-5.73412	9.80217e-09	MTA2
4372	ENSG00000125450	645.789	0.691273	0.120624	5.73082	9.9945e-09	NUP85
1985	ENSG00000101343	913.156	-0.588796	0.102776	-5.72891	1.01077e-08	CRNKL1
12661	ENSG00000215251	764.495	-0.907074	0.158357	-5.72802	1.01611e-08	FASTKD5
1522	ENSG00000091436	960.113	0.556642	0.0971792	5.728	1.01624e-08	MAP3K20
1120	ENSG00000078246	221.923	-0.99027	0.172897	-5.72753	1.01905e-08	TULP3
11212	ENSG00000187189	109.049	-1.27037	0.221931	-5.72418	1.03931e-08	TSPYL4
2559	ENSG00000106080	95.9517	-1.23346	0.215489	-5.724	1.04046e-08	FKBP14
2442	ENSG00000105383	2777.19	0.616768	0.107777	5.72266	1.04872e-08	CD33
2140	ENSG00000102893	1665.03	0.590984	0.103339	5.71886	1.0724e-08	PHKB
7941	ENSG00000162065	129.727	1.66613	0.291421	5.71724	1.08267e-08	TBC1D24
7368	ENSG00000155506	7228.45	0.613747	0.107361	5.71667	1.08631e-08	LARP1
10174	ENSG00000177613	747.493	-0.780634	0.136585	-5.71537	1.09469e-08	CSTF2T
7470	ENSG00000156831	484.063	0.865409	0.151435	5.71472	1.09885e-08	NSMCE2
3208	ENSG00000112701	1015.32	-0.637478	0.111552	-5.71461	1.09953e-08	SENP6
440	ENSG00000038532	876.517	0.836628	0.14649	5.71115	1.12215e-08	CLEC16A
2017	ENSG00000101546	104.597	1.22519	0.214558	5.71032	1.12761e-08	RBFA
10330	ENSG00000179104	112.388	1.42668	0.249873	5.70965	1.13209e-08	TMTC2
8989	ENSG00000168040	58.3682	-1.75587	0.307576	-5.70874	1.13818e-08	FADD
6017	ENSG00000140259	877.64	-0.696272	0.121977	-5.70824	1.1415e-08	MFAP1
4002	ENSG00000120913	152.774	1.73252	0.30352	5.7081	1.14242e-08	PDLIM2
12896	ENSG00000224660	188.422	1.25379	0.219836	5.70333	1.17492e-08	SH3BP5-AS1
6619	ENSG00000145819	1218.2	0.865919	0.151892	5.70087	1.192e-08	ARHGAP26
2893	ENSG00000109667	995.586	0.693668	0.121751	5.69745	1.21612e-08	SLC2A9
491	ENSG00000047621	1097.56	0.68788	0.120811	5.69387	1.24191e-08	C12orf4
6384	ENSG00000143507	2085.99	1.20072	0.211007	5.69044	1.2671e-08	DUSP10
10307	ENSG00000178950	3123.82	0.510495	0.0897605	5.6873	1.29061e-08	GAK
4532	ENSG00000126883	1168.06	0.533511	0.0938125	5.68699	1.29297e-08	NUP214
12456	ENSG00000213339	291.365	0.863114	0.15178	5.68661	1.29583e-08	QTRT1
4960	ENSG00000131652	485.933	0.742659	0.130645	5.68455	1.31154e-08	THOC6
3667	ENSG00000117266	182.387	1.3552	0.238406	5.68442	1.31254e-08	CDK18
2597	ENSG00000106443	378.164	1.03268	0.181794	5.68049	1.34308e-08	PHF14
7426	ENSG00000156261	2879.29	0.672712	0.11846	5.67882	1.35623e-08	CCT8
6186	ENSG00000141569	422.692	1.67551	0.295087	5.67801	1.36267e-08	TRIM65
5590	ENSG00000136819	912.184	0.554534	0.0976813	5.67698	1.37097e-08	C9orf78
2868	ENSG00000109189	148.882	-1.13232	0.199546	-5.67446	1.39127e-08	USP46
12640	ENSG00000215021	2361.09	0.653053	0.115142	5.67173	1.41363e-08	PHB2
4441	ENSG00000125875	1069.12	-0.461287	0.0813464	-5.67065	1.42254e-08	TBC1D20
14710	ENSG00000255398	475.501	1.47519	0.26025	5.66837	1.44161e-08	HCAR3
4929	ENSG00000131374	2214.54	0.76477	0.134967	5.66636	1.45864e-08	TBC1D5
4563	ENSG00000127452	381.403	-0.722188	0.127461	-5.66595	1.4621e-08	FBXL12
14659	ENSG00000254827	70.055	2.48687	0.43915	5.66291	1.48825e-08	SLC22A18AS
5708	ENSG00000137574	603.405	-0.61794	0.109184	-5.65961	1.51721e-08	TGS1
3063	ENSG00000111490	92.5992	-1.37332	0.242674	-5.65912	1.52149e-08	TBC1D30
3209	ENSG00000112715	786.881	1.28939	0.227885	5.65808	1.53074e-08	VEGFA
7384	ENSG00000155744	668.615	-0.844295	0.149247	-5.65703	1.54018e-08	FAM126B
5048	ENSG00000132467	817.23	-0.531308	0.0939301	-5.65642	1.54561e-08	UTP3
9722	ENSG00000173418	2065.11	0.606156	0.107235	5.65262	1.58022e-08	NAA20
8968	ENSG00000167978	14262.8	0.633537	0.112109	5.65108	1.59447e-08	SRRM2
54	ENSG00000004897	1111.67	-0.58803	0.104073	-5.65016	1.60294e-08	CDC27
852	ENSG00000069329	2809.81	0.718769	0.127218	5.64992	1.60523e-08	VPS35
7553	ENSG00000157870	762.405	1.01109	0.179004	5.64844	1.61907e-08	PRXL2B
13700	ENSG00000235173	189.183	1.53427	0.271637	5.64825	1.62086e-08	HGH1
8005	ENSG00000162600	111.291	1.59166	0.281947	5.64527	1.64922e-08	OMA1
1313	ENSG00000085760	760.773	0.719776	0.127508	5.64496	1.65219e-08	MTIF2
838	ENSG00000068745	624.821	-0.595038	0.105453	-5.64268	1.67423e-08	IP6K2
944	ENSG00000072415	680.476	0.846288	0.150093	5.63843	1.71603e-08	MPP5
10176	ENSG00000177628	4114.74	0.491467	0.0871996	5.63611	1.73931e-08	GBA
8855	ENSG00000167363	38.6787	2.60836	0.463104	5.63234	1.77783e-08	FN3K
9388	ENSG00000170903	404.976	-0.81807	0.145274	-5.63123	1.78927e-08	MSANTD4
7322	ENSG00000154845	1148.2	-0.535548	0.0951114	-5.63075	1.79431e-08	PPP4R1
8423	ENSG00000164692	88.3418	-1.49254	0.265103	-5.63005	1.80161e-08	COL1A2
7169	ENSG00000152749	186.745	-0.899274	0.159738	-5.62969	1.80533e-08	GPR180
12550	ENSG00000213995	375.417	-0.938182	0.166677	-5.62873	1.81539e-08	NAXD
10112	ENSG00000177051	187.506	-1.2021	0.213583	-5.62825	1.82044e-08	FBXO46
11544	ENSG00000196547	908.632	0.855332	0.152023	5.62632	1.84093e-08	MAN2A2
453	ENSG00000040633	663.592	-1.09982	0.195484	-5.62615	1.84272e-08	PHF23
6055	ENSG00000140471	393.468	-0.902786	0.160517	-5.62424	1.86323e-08	LINS1
10583	ENSG00000181873	166.431	-0.96597	0.171771	-5.6236	1.87017e-08	IBA57
15226	ENSG00000261799	46.8722	-2.0048	0.356546	-5.62283	1.87853e-08
12106	ENSG00000204070	1286.44	0.57779	0.102759	5.62278	1.87909e-08	SYS1
1545	ENSG00000092068	365.429	1.21887	0.216791	5.62234	1.88383e-08	SLC7A8
4552	ENSG00000127314	855.282	-0.61349	0.109138	-5.62123	1.89607e-08	RAP1B
4048	ENSG00000121644	536.323	-0.684552	0.121819	-5.6194	1.9162e-08	DESI2
5627	ENSG00000136960	927.543	-1.51785	0.270144	-5.61867	1.92437e-08	ENPP2
10031	ENSG00000176171	137.258	1.05494	0.187763	5.61848	1.92639e-08	BNIP3
5929	ENSG00000139324	112.406	-1.32675	0.236232	-5.6163	1.95095e-08	TMTC3
4862	ENSG00000130772	240.806	-0.90447	0.161049	-5.61612	1.95291e-08	MED18
360	ENSG00000027001	289.264	0.902274	0.160688	5.61507	1.96478e-08	MIPEP
10273	ENSG00000178567	529.236	-0.83006	0.147859	-5.61386	1.97859e-08	EPM2AIP1
9214	ENSG00000169599	480.163	0.631973	0.1126	5.61254	1.99376e-08	NFU1
1487	ENSG00000090487	3441.15	0.607173	0.108318	5.60548	2.07677e-08	SPG21
9463	ENSG00000171469	233.971	-1.18518	0.211468	-5.60454	2.08814e-08	ZNF561
11631	ENSG00000197037	200.656	-1.17745	0.21014	-5.60317	2.10464e-08	ZSCAN25
9476	ENSG00000171603	2005	0.558648	0.0997069	5.6029	2.10799e-08	CLSTN1
9065	ENSG00000168496	298.225	-0.761532	0.135969	-5.60077	2.13401e-08	FEN1
2686	ENSG00000107551	8163.3	0.940774	0.167994	5.60003	2.14311e-08	RASSF4
5853	ENSG00000138642	1088.86	-0.481999	0.0861	-5.59813	2.1667e-08	HERC6
7167	ENSG00000152689	1708.39	0.816553	0.145947	5.59486	2.20798e-08	RASGRP3
12849	ENSG00000223960	182.923	-1.04916	0.187524	-5.59483	2.20844e-08	PRKRA-AS1
5971	ENSG00000139651	410.999	-1.20864	0.216081	-5.59345	2.22597e-08	ZNF740
9530	ENSG00000171953	280.564	1.11999	0.200246	5.59308	2.23073e-08	ATPAF2
7844	ENSG00000160796	3060.99	0.448477	0.0802339	5.58961	2.27577e-08	NBEAL2
8702	ENSG00000166377	849.398	-0.61706	0.110406	-5.589	2.28375e-08	ATP9B
9337	ENSG00000170473	506.167	-0.806818	0.144425	-5.58643	2.31782e-08	PYM1
7055	ENSG00000151445	562.561	-0.683373	0.122352	-5.58531	2.33279e-08	VIPAS39
8243	ENSG00000163814	444.518	1.029	0.184253	5.5847	2.34098e-08	CDCP1
1432	ENSG00000089060	1223.25	0.577713	0.103476	5.58305	2.36338e-08	SLC8B1
1002	ENSG00000074582	221.835	0.94607	0.169521	5.58083	2.39368e-08	BCS1L
6867	ENSG00000148730	1704.58	-0.630681	0.113112	-5.57571	2.46521e-08	EIF4EBP2
78	ENSG00000005469	179.264	1.16727	0.209415	5.57397	2.49e-08	CROT
7196	ENSG00000153094	482.779	-1.20103	0.215514	-5.57289	2.50546e-08	BCL2L11
5827	ENSG00000138439	116.605	2.65011	0.475613	5.57199	2.51851e-08	FAM117B
3985	ENSG00000120784	40.1442	-2.19284	0.393551	-5.57193	2.51937e-08	ZFP30
10019	ENSG00000176095	989.008	-0.764434	0.137298	-5.56769	2.58134e-08	IP6K1
4265	ENSG00000124222	1009.74	-0.532003	0.095553	-5.56762	2.58244e-08	STX16
3490	ENSG00000115694	1164.07	0.587137	0.105463	5.56723	2.58817e-08	STK25
238	ENSG00000011638	167.512	0.981916	0.176375	5.56721	2.58845e-08	TMEM159
8228	ENSG00000163743	190.745	-0.97096	0.174431	-5.56644	2.59994e-08	RCHY1
8954	ENSG00000167895	727.697	0.998391	0.179377	5.56586	2.60856e-08	TMC8
8905	ENSG00000167632	729.491	0.518949	0.0932553	5.56482	2.62426e-08	TRAPPC9
8450	ENSG00000164902	448.59	-0.714744	0.128489	-5.56267	2.6568e-08	PHAX
2460	ENSG00000105514	171.477	1.41944	0.255369	5.55839	2.72273e-08	RAB3D
2434	ENSG00000105364	391.7	1.06839	0.192264	5.55691	2.746e-08	MRPL4
6163	ENSG00000141480	6108.76	0.802621	0.144492	5.55478	2.77961e-08	ARRB2
876	ENSG00000070190	1815.87	-0.700341	0.126085	-5.55451	2.78397e-08	DAPP1
8307	ENSG00000164062	2580.44	0.510678	0.0919727	5.5525	2.81618e-08	APEH
3152	ENSG00000112159	844.593	0.87749	0.158083	5.55081	2.84356e-08	MDN1
6304	ENSG00000143110	1181.41	0.696778	0.125557	5.5495	2.86495e-08	C1orf162
13857	ENSG00000237276	25.9879	-2.04018	0.367647	-5.54928	2.86845e-08	ANO7L1
2933	ENSG00000110063	285.923	0.920947	0.165999	5.5479	2.89122e-08	DCPS
7725	ENSG00000159788	882.739	0.949933	0.171229	5.54772	2.89415e-08	RGS12
6130	ENSG00000141219	252.021	-0.766062	0.138216	-5.54251	2.98159e-08	C17orf80
8892	ENSG00000167562	135.222	-1.01024	0.182293	-5.54185	2.99299e-08	ZNF701
11867	ENSG00000198363	1555.17	0.70927	0.128027	5.54002	3.02435e-08	ASPH
5796	ENSG00000138172	467.186	-1.02946	0.185822	-5.54002	3.0244e-08	CALHM2
2650	ENSG00000106991	3127.81	0.669498	0.120852	5.53983	3.0277e-08	ENG
8233	ENSG00000163788	490.197	-0.729831	0.131747	-5.53963	3.03116e-08	SNRK
1275	ENSG00000084093	830.244	-0.74649	0.134861	-5.53527	3.10745e-08	REST
12502	ENSG00000213699	2071.71	0.724079	0.130816	5.53509	3.1107e-08	SLC35F6
5779	ENSG00000138073	1176.33	-0.621814	0.11238	-5.53314	3.14547e-08	PREB
4652	ENSG00000128595	4234.94	-0.839009	0.151661	-5.53213	3.1636e-08	CALU
7045	ENSG00000151327	1607.1	-0.70354	0.127185	-5.53164	3.1725e-08	FAM177A1
9269	ENSG00000169981	100.896	-1.42949	0.258445	-5.53112	3.18199e-08	ZNF35
4283	ENSG00000124383	372.896	-1.08478	0.196176	-5.52964	3.20886e-08	MPHOSPH10
771	ENSG00000066422	320.171	-0.935276	0.169171	-5.52859	3.22811e-08	ZBTB11
5750	ENSG00000137845	4605.31	0.711647	0.12875	5.52735	3.25113e-08	ADAM10
7099	ENSG00000151849	484.557	-0.764949	0.138477	-5.52402	3.31329e-08	CENPJ
5236	ENSG00000134250	17323.6	0.761452	0.137953	5.51965	3.39684e-08	NOTCH2
4946	ENSG00000131473	3537.9	0.556418	0.100816	5.51914	3.40656e-08	ACLY
5068	ENSG00000132600	209.059	1.10947	0.201147	5.5157	3.47393e-08	PRMT7
10090	ENSG00000176871	3537.33	-0.582527	0.105617	-5.51549	3.47812e-08	WSB2
9512	ENSG00000171843	160.26	1.31292	0.238076	5.5147	3.49373e-08	MLLT3
2675	ENSG00000107338	105.207	2.26256	0.410281	5.51466	3.49456e-08	SHB
14259	ENSG00000245556	150.089	0.978203	0.177385	5.51459	3.49602e-08	SCAMP1-AS1
8354	ENSG00000164244	917.225	-0.790056	0.143294	-5.51353	3.51701e-08	PRRC1
12344	ENSG00000206418	2432	0.421236	0.0764493	5.51	3.58827e-08	RAB12
8960	ENSG00000167930	539.188	0.556095	0.100972	5.50745	3.64077e-08	FAM234A
4655	ENSG00000128607	619.497	-0.660938	0.120021	-5.50685	3.65314e-08	KLHDC10
8981	ENSG00000168005	200.899	-0.932011	0.169282	-5.50567	3.67763e-08	SPINDOC
12656	ENSG00000215193	925.244	-0.560514	0.101814	-5.5053	3.68538e-08	PEX26
10304	ENSG00000178921	218.756	1.05416	0.19154	5.50363	3.7205e-08	PFAS
4874	ENSG00000130826	828.278	0.70285	0.127753	5.50162	3.76315e-08	DKC1
9715	ENSG00000173334	782.724	-1.79934	0.327262	-5.49815	3.83798e-08	TRIB1
3304	ENSG00000113838	202.999	-0.88707	0.161341	-5.49812	3.83857e-08	TBCCD1
6618	ENSG00000145817	767.708	-0.630177	0.114646	-5.4967	3.86961e-08	YIPF5
8766	ENSG00000166801	1602.62	-0.653988	0.119054	-5.49321	3.94691e-08	FAM111A
784	ENSG00000066926	2085.23	0.849839	0.154708	5.49316	3.94795e-08	FECH
13571	ENSG00000233621	239.189	-1.34106	0.244133	-5.49315	3.94818e-08	LINC01137
7475	ENSG00000156873	324.69	0.847407	0.15433	5.49088	3.99946e-08	PHKG2
3354	ENSG00000114541	1130.03	1.00859	0.183698	5.49052	4.00763e-08	FRMD4B
6595	ENSG00000145604	63.3733	-1.7488	0.318522	-5.49036	4.01114e-08	SKP2
8037	ENSG00000162739	303.34	1.42555	0.259716	5.48886	4.0453e-08	SLAMF6
1525	ENSG00000091527	8253.79	-0.368626	0.067172	-5.48779	4.07001e-08	CDV3
5838	ENSG00000138592	1511.08	-0.569489	0.103775	-5.48772	4.07158e-08	USP8
5453	ENSG00000135899	4652.31	-0.410868	0.0748805	-5.48699	4.08846e-08	SP110
6193	ENSG00000141627	786.862	0.922328	0.168127	5.48591	4.11346e-08	DYM
1436	ENSG00000089123	127.654	1.07064	0.195234	5.48389	4.16078e-08	TASP1
69	ENSG00000005238	1365.59	-0.816333	0.148876	-5.48331	4.17451e-08	FAM214B
5864	ENSG00000138698	641.24	0.880647	0.160732	5.47898	4.27773e-08	RAP1GDS1
2214	ENSG00000103356	405.368	1.07403	0.196044	5.4785	4.28941e-08	EARS2
3331	ENSG00000114316	2406.56	0.42264	0.0771523	5.478	4.30159e-08	USP4
6741	ENSG00000147202	961.829	0.671505	0.12261	5.47676	4.33188e-08	DIAPH2
7901	ENSG00000161618	1005.46	0.637149	0.116347	5.47627	4.34392e-08	ALDH16A1
8527	ENSG00000165355	512.549	-0.669055	0.122187	-5.47565	4.35901e-08	FBXO33
15896	ENSG00000272886	3109.11	-0.720062	0.131571	-5.47279	4.4301e-08	DCP1A
336	ENSG00000023734	1357.67	-0.663496	0.121277	-5.47089	4.47784e-08	STRAP
10856	ENSG00000184216	6043.63	0.604949	0.11058	5.47071	4.48241e-08	IRAK1
7514	ENSG00000157350	612.306	-1.15334	0.210881	-5.46915	4.52189e-08	ST3GAL2
3772	ENSG00000118557	119.534	1.24187	0.227082	5.4688	4.53087e-08	PMFBP1
6350	ENSG00000143368	1182.01	-0.611067	0.111764	-5.4675	4.5644e-08	SF3B4
5880	ENSG00000138785	526.763	0.554839	0.101532	5.4647	4.63703e-08	INTS12
9165	ENSG00000169221	1448.88	-0.743073	0.135994	-5.46402	4.65482e-08	TBC1D10B
7223	ENSG00000153485	701.729	0.892536	0.163362	5.46354	4.66735e-08	TMEM251
3281	ENSG00000113615	1691.23	-0.683946	0.125225	-5.46174	4.71495e-08	SEC24A
6398	ENSG00000143578	68.2798	1.88911	0.346085	5.45852	4.80125e-08	CREB3L4
5645	ENSG00000137106	1075.39	0.586262	0.107409	5.45824	4.80875e-08	GRHPR
7324	ENSG00000154889	215.913	1.10696	0.202984	5.45345	4.94021e-08	MPPE1
1293	ENSG00000085185	362.418	-1.04787	0.192246	-5.45068	5.01778e-08	BCORL1
5599	ENSG00000136854	80.829	1.69892	0.311869	5.44755	5.1069e-08	STXBP1
4274	ENSG00000124279	96.3088	-1.37659	0.252857	-5.44416	5.20503e-08	FASTKD3
2294	ENSG00000104356	128.205	-1.26499	0.232358	-5.44415	5.20526e-08	POP1
10873	ENSG00000184381	51.7194	1.66374	0.305721	5.44204	5.26741e-08	PLA2G6
15510	ENSG00000267680	107.378	-1.45488	0.267449	-5.43983	5.33324e-08	ZNF224
5359	ENSG00000135241	1154.86	-0.898201	0.165134	-5.43924	5.3509e-08	PNPLA8
810	ENSG00000067829	1615.55	0.623908	0.114707	5.43913	5.35413e-08	IDH3G
8300	ENSG00000164048	161.549	1.43126	0.263188	5.43816	5.38343e-08	ZNF589
16013	ENSG00000274211	223.35	-0.985441	0.18121	-5.43812	5.3845e-08	SOCS7
12477	ENSG00000213492	61.4492	-1.28246	0.235871	-5.43713	5.41447e-08	NT5C3AP1
11205	ENSG00000187116	472.048	-1.04315	0.191893	-5.43608	5.44642e-08	LILRA5
10905	ENSG00000184708	489.161	-1.17024	0.215297	-5.43545	5.46594e-08	EIF4ENIF1
10295	ENSG00000178802	303.603	0.84451	0.155396	5.43456	5.49331e-08	MPI
7054	ENSG00000151422	441.881	0.985773	0.181409	5.43397	5.5114e-08	FER
4808	ENSG00000130402	3473.22	0.534603	0.0983898	5.43352	5.52529e-08	ACTN4
9931	ENSG00000175262	59.7529	2.35308	0.43314	5.43261	5.55342e-08	C1orf127
5684	ENSG00000137414	341.395	-0.7916	0.145714	-5.43257	5.55474e-08	FAM8A1
10746	ENSG00000183309	189.885	-1.21899	0.224463	-5.43071	5.61291e-08	ZNF623
1414	ENSG00000088833	1579.92	0.740351	0.136513	5.4233	5.85072e-08	NSFL1C
5901	ENSG00000139117	916.435	-0.675953	0.124682	-5.42141	5.913e-08	CPNE8
4099	ENSG00000122299	1373.84	-0.742911	0.137054	-5.42057	5.9409e-08	ZC3H7A
11388	ENSG00000188906	5255.27	1.3602	0.250998	5.41915	5.98819e-08	LRRK2
6019	ENSG00000140263	269.452	0.968001	0.178633	5.41894	5.99539e-08	SORD
1082	ENSG00000076984	561.579	0.604889	0.111641	5.41817	6.02106e-08	MAP2K7
10211	ENSG00000177917	351.871	-0.76648	0.141471	-5.41794	6.02882e-08	ARL6IP6
11380	ENSG00000188827	240.214	-0.921934	0.170181	-5.41736	6.04866e-08	SLX4
7389	ENSG00000155827	1365.7	0.429687	0.0793222	5.41699	6.06123e-08	RNF20
3300	ENSG00000113790	82.3893	1.69855	0.313563	5.41694	6.06274e-08	EHHADH
8841	ENSG00000167258	2324.16	-0.60055	0.11087	-5.41672	6.07034e-08	CDK12
8387	ENSG00000164430	1701.63	-0.521457	0.0962734	-5.41642	6.08055e-08	CGAS
10965	ENSG00000185163	175.711	1.11598	0.206071	5.41553	6.1108e-08	DDX51
7855	ENSG00000160908	677.264	-0.686448	0.126757	-5.41545	6.1134e-08	ZNF394
1650	ENSG00000099337	578.218	-0.659229	0.121749	-5.41463	6.1414e-08	KCNK6
2565	ENSG00000106144	255.402	-0.835429	0.154294	-5.41451	6.14553e-08	CASP2
1485	ENSG00000090447	56.4969	3.36602	0.621747	5.41381	6.16992e-08	TFAP4
12516	ENSG00000213793	111.462	-1.1332	0.209339	-5.41324	6.18931e-08	ZNF888
16411	ENSG00000279805	52.8045	-1.6766	0.30973	-5.41308	6.19486e-08
12419	ENSG00000213064	7208.38	-0.582795	0.107695	-5.41153	6.24876e-08	SFT2D2
5596	ENSG00000136840	111.381	1.33923	0.247489	5.41128	6.25761e-08	ST6GALNAC4
996	ENSG00000074201	971.082	0.532756	0.0985549	5.40568	6.4564e-08	CLNS1A
2587	ENSG00000106351	68.8359	1.99371	0.368929	5.40406	6.51506e-08	AGFG2
9454	ENSG00000171428	138.599	-1.00077	0.185247	-5.40237	6.57678e-08	NAT1
11686	ENSG00000197343	1368.14	-0.609226	0.112774	-5.40218	6.58367e-08	ZNF655
4923	ENSG00000131269	505.515	0.685149	0.126863	5.40068	6.63878e-08	ABCB7
11956	ENSG00000198792	476.886	0.727423	0.134698	5.4004	6.6492e-08	TMEM184B
568	ENSG00000054267	1600.21	-0.704252	0.1306	-5.39244	6.95066e-08	ARID4B
12309	ENSG00000205726	864.63	1.67651	0.310904	5.39237	6.95353e-08	ITSN1
9501	ENSG00000171791	678.491	0.941035	0.174522	5.39206	6.96535e-08	BCL2
11605	ENSG00000196914	1082.49	0.674785	0.125221	5.38874	7.09521e-08	ARHGEF12
11073	ENSG00000185909	661.354	1.27303	0.236396	5.38515	7.2386e-08	KLHDC8B
1547	ENSG00000092098	495.503	-0.916897	0.170354	-5.3823	7.35403e-08	RNF31
1554	ENSG00000092203	2894.16	-0.477078	0.0886539	-5.38135	7.39286e-08	TOX4
9241	ENSG00000169764	2814.42	-0.636185	0.118254	-5.37981	7.45658e-08	UGP2
1583	ENSG00000094804	52.5963	-1.57315	0.292522	-5.3779	7.53602e-08	CDC6
10922	ENSG00000184897	884.3	0.91891	0.170944	5.37549	7.63728e-08	H1FX
2808	ENSG00000108666	111.081	1.45513	0.2707	5.37542	7.64043e-08	C17orf75
7466	ENSG00000156787	237.41	1.18349	0.220245	5.37354	7.72058e-08	TBC1D31
4436	ENSG00000125863	224.788	-1.09343	0.203565	-5.3714	7.81289e-08	MKKS
2858	ENSG00000109099	988.494	0.863375	0.160794	5.36946	7.89718e-08	PMP22
15137	ENSG00000260997	434.331	-1.30432	0.242984	-5.36794	7.96408e-08
11868	ENSG00000198369	179.522	-1.50255	0.279935	-5.3675	7.98343e-08	SPRED2
10837	ENSG00000184060	2543.55	0.9163	0.170715	5.36744	7.98631e-08	ADAP2
258	ENSG00000013374	5816.62	-0.591269	0.110234	-5.36377	8.15031e-08	NUB1
5683	ENSG00000137413	618.929	-0.652718	0.121697	-5.36348	8.16342e-08	TAF8
5658	ENSG00000137200	2626.9	-0.37812	0.0705015	-5.3633	8.17159e-08	CMTR1
11628	ENSG00000197020	246.808	-0.710268	0.132459	-5.36216	8.22323e-08	ZNF100
8872	ENSG00000167487	175.356	-0.966839	0.180311	-5.36207	8.22725e-08	KLHL26
13344	ENSG00000230590	247.429	-1.14658	0.214007	-5.35769	8.42933e-08	FTX
461	ENSG00000042088	244.15	0.98565	0.183988	5.35713	8.45554e-08	TDP1
6601	ENSG00000145703	11552.9	0.849049	0.158528	5.35583	8.51631e-08	IQGAP2
10105	ENSG00000176986	1531.32	-0.697858	0.130336	-5.3543	8.58873e-08	SEC24C
11034	ENSG00000185658	451.548	-0.826312	0.154478	-5.34904	8.84196e-08	BRWD1
763	ENSG00000066136	1043.04	0.601559	0.112478	5.34822	8.88257e-08	NFYC
1967	ENSG00000101236	1908.75	-0.705646	0.131941	-5.34817	8.88459e-08	RNF24
822	ENSG00000068120	1349.91	-0.705711	0.131959	-5.34797	8.89472e-08	COASY
4568	ENSG00000127511	878.208	0.629884	0.117795	5.34729	8.92812e-08	SIN3B
6227	ENSG00000142102	522.897	0.86528	0.161878	5.34527	9.02836e-08	PGGHG
4537	ENSG00000126947	454.852	-0.932807	0.174514	-5.34516	9.03365e-08	ARMCX1
9287	ENSG00000170113	324.569	-0.623001	0.116562	-5.3448	9.05151e-08	NIPA1
14522	ENSG00000251615	45.2614	-1.60898	0.301224	-5.34149	9.21852e-08
7788	ENSG00000160299	782.597	0.887684	0.166187	5.34146	9.22016e-08	PCNT
4113	ENSG00000122483	89.2533	-1.15736	0.216714	-5.34051	9.26879e-08	CCDC18
12546	ENSG00000213983	432.376	0.738717	0.13836	5.33908	9.34189e-08	AP1G2
7464	ENSG00000156735	219.575	-0.791213	0.148208	-5.33852	9.37104e-08	BAG4
2624	ENSG00000106636	2297.11	-0.478802	0.0897051	-5.33752	9.42283e-08	YKT6
1898	ENSG00000100814	102.002	1.12829	0.211426	5.33656	9.47242e-08	CCNB1IP1
7362	ENSG00000155368	5778.67	-0.483631	0.090634	-5.33609	9.49722e-08	DBI
9406	ENSG00000171094	85.0913	2.29342	0.429808	5.33592	9.50616e-08	ALK
1320	ENSG00000085978	464.032	-0.954429	0.178875	-5.33574	9.5158e-08	ATG16L1
9797	ENSG00000174021	374.728	-0.686531	0.128732	-5.33302	9.65944e-08	GNG5
11099	ENSG00000186141	2450.87	-0.486521	0.0912314	-5.33282	9.66988e-08	POLR3C
7471	ENSG00000156853	153.435	-1.02422	0.192092	-5.33194	9.71698e-08	ZNF689
3496	ENSG00000115761	386.423	0.703176	0.131885	5.33175	9.72717e-08	NOL10
5629	ENSG00000136986	1929.87	-0.626048	0.117435	-5.33102	9.76646e-08	DERL1
10962	ENSG00000185129	287.965	-0.735284	0.137956	-5.32986	9.82907e-08	PURA
12273	ENSG00000205269	342.507	1.03906	0.19496	5.32961	9.84238e-08	TMEM170B
7014	ENSG00000150990	636.058	0.751291	0.14097	5.32944	9.85168e-08	DHX37
9685	ENSG00000173120	3586.12	-0.60554	0.11369	-5.32624	1.00265e-07	KDM2A
8429	ENSG00000164741	44.8392	1.3787	0.258985	5.32348	1.01802e-07	DLC1
7255	ENSG00000153989	777.083	-0.547336	0.102826	-5.32291	1.02119e-07	NUS1
2488	ENSG00000105671	692.427	0.602789	0.11325	5.32265	1.02264e-07	DDX49
2754	ENSG00000108256	2195.72	-0.735794	0.138278	-5.32114	1.03121e-07	NUFIP2
8004	ENSG00000162599	58.1691	3.78139	0.711773	5.31263	1.08052e-07	NFIA
1419	ENSG00000088899	31.4665	-1.51379	0.285221	-5.30743	1.11179e-07	LZTS3
4228	ENSG00000123836	746.74	1.08029	0.203597	5.30601	1.12053e-07	PFKFB2
861	ENSG00000069849	2794.72	-0.751501	0.141672	-5.30452	1.12973e-07	ATP1B3
5034	ENSG00000132383	1343	0.525043	0.0990448	5.30107	1.15126e-07	RPA1
1656	ENSG00000099381	660.057	-0.973988	0.183788	-5.29952	1.16106e-07	SETD1A
7189	ENSG00000153037	263.23	-0.866046	0.163434	-5.29907	1.16392e-07	SRP19
10855	ENSG00000184209	366.303	-0.884326	0.166943	-5.29718	1.17604e-07	SNRNP35
240	ENSG00000012061	644.924	0.756102	0.142741	5.29702	1.17709e-07	ERCC1
411	ENSG00000035141	523.695	0.616127	0.11636	5.29499	1.19021e-07	FAM136A
10941	ENSG00000185015	45.3182	-1.84518	0.3485	-5.29462	1.19265e-07	CA13
6419	ENSG00000143756	509.778	-0.721667	0.136317	-5.29405	1.1964e-07	FBXO28
8053	ENSG00000162849	155.711	3.86726	0.730693	5.29259	1.20595e-07	KIF26B
10686	ENSG00000182796	154.863	-0.878947	0.166111	-5.29134	1.21423e-07	TMEM198B
6160	ENSG00000141452	1415.07	0.584554	0.110475	5.2913	1.21453e-07	RMC1
5529	ENSG00000136280	1079.55	-0.658186	0.124405	-5.29067	1.21872e-07	CCM2
4927	ENSG00000131370	523.461	1.11815	0.211389	5.28953	1.22629e-07	SH3BP5
12137	ENSG00000204256	6052.57	-0.685568	0.129626	-5.28883	1.23103e-07	BRD2
8188	ENSG00000163599	53.7524	-2.28236	0.431585	-5.28832	1.23443e-07	CTLA4
4180	ENSG00000123200	1861.6	-0.531677	0.100593	-5.28542	1.25418e-07	ZC3H13
6488	ENSG00000144381	2364.18	0.732313	0.138555	5.28536	1.25456e-07	HSPD1
341	ENSG00000024048	1969.76	-0.640794	0.121264	-5.28431	1.26181e-07	UBR2
2677	ENSG00000107362	184.103	-0.934856	0.176952	-5.28312	1.27005e-07	ABHD17B
4107	ENSG00000122417	227.222	-1.22849	0.232906	-5.27464	1.3302e-07	ODF2L
5585	ENSG00000136807	1035.38	-0.525843	0.0997114	-5.27365	1.33737e-07	CDK9
327	ENSG00000023228	2234.31	0.452667	0.0858621	5.27202	1.3493e-07	NDUFS1
5592	ENSG00000136826	2820.18	2.08339	0.395247	5.2711	1.35608e-07	KLF4
1774	ENSG00000100296	642.124	0.593555	0.112634	5.26978	1.36587e-07	THOC5
1437	ENSG00000089127	8596.67	-0.496159	0.0941646	-5.26906	1.37126e-07	OAS1
1593	ENSG00000095139	5600.83	-0.522155	0.0991541	-5.2661	1.39355e-07	ARCN1
5044	ENSG00000132436	110.994	-1.38541	0.263194	-5.26385	1.41073e-07	FIGNL1
5123	ENSG00000133059	226.351	-0.940582	0.178693	-5.26369	1.41192e-07	DSTYK
1658	ENSG00000099622	2022.77	-0.619911	0.117789	-5.26288	1.41815e-07	CIRBP
140	ENSG00000007545	251.178	-0.917147	0.17434	-5.26068	1.43522e-07	CRAMP1
920	ENSG00000071553	13539	0.371856	0.0706952	5.25999	1.44061e-07	ATP6AP1
5994	ENSG00000139921	2363.65	-0.621087	0.118191	-5.25493	1.4808e-07	TMX1
6972	ENSG00000150093	3362.35	-0.671085	0.127816	-5.25041	1.51763e-07	ITGB1
2345	ENSG00000104824	2451.63	0.504273	0.096049	5.25017	1.5196e-07	HNRNPL
12127	ENSG00000204209	1054.79	-0.731265	0.139304	-5.24941	1.5259e-07	DAXX
4078	ENSG00000121966	1911.41	2.00866	0.382663	5.24915	1.528e-07	CXCR4
5422	ENSG00000135637	74.5326	-1.49312	0.284502	-5.24819	1.53603e-07	CCDC142
5221	ENSG00000134108	4627.23	-0.673086	0.12826	-5.24782	1.53907e-07	ARL8B
8141	ENSG00000163393	363.204	0.867326	0.165323	5.24627	1.55212e-07	SLC22A15
10718	ENSG00000183023	2419.8	0.64197	0.122397	5.24499	1.56289e-07	SLC8A1
4347	ENSG00000125149	805.517	-0.82333	0.157025	-5.2433	1.57729e-07	C16orf70
5814	ENSG00000138378	3517.28	-1.51541	0.289133	-5.24124	1.59503e-07	STAT4
975	ENSG00000073536	40.3716	2.33673	0.445836	5.24124	1.59504e-07	NLE1
7355	ENSG00000155307	2341.74	-1.1009	0.210145	-5.23879	1.61633e-07	SAMSN1
5474	ENSG00000135972	239.571	0.86138	0.164427	5.23867	1.61736e-07	MRPS9
7958	ENSG00000162231	4080.1	-0.704671	0.13457	-5.23646	1.63684e-07	NXF1
7784	ENSG00000160285	7247.89	-0.652577	0.124659	-5.23491	1.65069e-07	LSS
5444	ENSG00000135828	357.563	1.2524	0.239259	5.23447	1.65461e-07	RNASEL
1152	ENSG00000079335	133.379	-0.90873	0.173731	-5.23068	1.68885e-07	CDC14A
3659	ENSG00000117174	237.749	-0.80515	0.154067	-5.22598	1.7324e-07	ZNHIT6
9494	ENSG00000171723	211.532	0.801014	0.153278	5.22588	1.73331e-07	GPHN
8755	ENSG00000166750	3621.26	-1.14944	0.22001	-5.22448	1.74641e-07	SLFN5
8256	ENSG00000163875	544.612	0.637703	0.122071	5.22404	1.75058e-07	MEAF6
10390	ENSG00000179832	1099.19	0.564587	0.108097	5.22295	1.76098e-07	MROH1
616	ENSG00000058453	172.104	1.33933	0.256447	5.22265	1.76385e-07	CROCC
7159	ENSG00000152556	188.85	0.909458	0.174168	5.22172	1.77267e-07	PFKM
6404	ENSG00000143624	1472.55	0.481955	0.0923009	5.22156	1.77422e-07	INTS3
4586	ENSG00000127804	430.819	-0.679858	0.130298	-5.21773	1.8113e-07	METTL16
7015	ENSG00000150991	20451.1	-0.729921	0.139919	-5.21675	1.82088e-07	UBC
4294	ENSG00000124523	124.626	1.04063	0.199493	5.21636	1.8247e-07	SIRT5
15752	ENSG00000271646	96.0116	-1.31262	0.251648	-5.2161	1.82725e-07
10988	ENSG00000185324	320.302	0.720887	0.138238	5.21484	1.83975e-07	CDK10
5774	ENSG00000138036	94.2332	1.23757	0.237354	5.21403	1.84784e-07	DYNC2LI1
9048	ENSG00000168394	27724.6	-0.572107	0.109779	-5.21145	1.87374e-07	TAP1
1589	ENSG00000095002	150.266	1.34411	0.257926	5.21122	1.87598e-07	MSH2
3994	ENSG00000120868	654.825	-1.00645	0.193144	-5.21087	1.87961e-07	APAF1
76	ENSG00000005436	125.744	1.11288	0.213575	5.21073	1.88101e-07	GCFC2
5887	ENSG00000138821	3280.37	-1.28717	0.24706	-5.20992	1.88917e-07	SLC39A8
12484	ENSG00000213563	326.132	0.806814	0.154878	5.20936	1.89497e-07	C8orf82
5490	ENSG00000136098	321.27	0.845597	0.162327	5.20921	1.89651e-07	NEK3
9007	ENSG00000168159	1194.86	0.734984	0.141172	5.20628	1.92661e-07	RNF187
4751	ENSG00000129691	1088.89	0.417343	0.0801952	5.20409	1.9495e-07	ASH2L
13030	ENSG00000226328	193.516	-1.28103	0.246161	-5.20404	1.95001e-07	NUP50-DT
3600	ENSG00000116704	220.384	-0.991777	0.190594	-5.20362	1.95444e-07	SLC35D1
2459	ENSG00000105509	24.7168	-2.14138	0.411611	-5.20244	1.96693e-07	HAS1
1403	ENSG00000088451	157.554	-0.981076	0.188588	-5.20221	1.96928e-07	TGDS
6450	ENSG00000143971	64.6115	-1.60875	0.309644	-5.19548	2.04191e-07	ETAA1
8535	ENSG00000165417	882.738	-0.715456	0.137718	-5.19507	2.04639e-07	GTF2A1
3783	ENSG00000118705	8152.97	-0.344841	0.0663842	-5.19462	2.05137e-07	RPN2
4374	ENSG00000125457	627.809	0.69501	0.133808	5.19407	2.05751e-07	MIF4GD
11396	ENSG00000188986	878.391	0.677231	0.130392	5.19382	2.06022e-07	NELFB
2025	ENSG00000101624	67.838	-1.20871	0.232722	-5.19377	2.06077e-07	CEP76
9548	ENSG00000172071	654.489	-0.681372	0.131194	-5.19361	2.06254e-07	EIF2AK3
8987	ENSG00000168036	14096.2	-0.730014	0.140604	-5.19197	2.08078e-07	CTNNB1
609	ENSG00000057935	86.7186	1.5192	0.292818	5.18821	2.1233e-07	MTA3
6654	ENSG00000146109	442.855	-0.73458	0.141597	-5.18783	2.12764e-07	ABT1
13648	ENSG00000234518	162.907	-1.27031	0.244939	-5.18622	2.14602e-07	PTGES3P1
11490	ENSG00000196312	183.794	-0.823695	0.158865	-5.18488	2.16153e-07	MFSD14C
10818	ENSG00000183864	1047.89	-0.911464	0.175846	-5.18331	2.17987e-07	TOB2
6863	ENSG00000148688	364.285	0.631433	0.12189	5.18036	2.21461e-07	RPP30
1569	ENSG00000092929	1416.96	0.961617	0.185661	5.17943	2.22569e-07	UNC13D
3523	ENSG00000115993	1166.9	0.482654	0.0931997	5.17871	2.23423e-07	TRAK2
528	ENSG00000050130	646.883	-0.957598	0.184942	-5.17783	2.24487e-07	JKAMP
10010	ENSG00000176018	556.952	-0.848289	0.163834	-5.17772	2.2461e-07	LYSMD3
3690	ENSG00000117475	1206.8	-0.860124	0.166136	-5.17723	2.2521e-07	BLZF1
4926	ENSG00000131368	473.757	0.748164	0.144561	5.17544	2.27378e-07	MRPS25
10768	ENSG00000183520	405.567	-0.783515	0.151409	-5.17484	2.28108e-07	UTP11
8298	ENSG00000164040	491.2	-0.724981	0.140129	-5.17368	2.29531e-07	PGRMC2
8338	ENSG00000164168	549.595	-0.687656	0.13296	-5.1719	2.31731e-07	TMEM184C
5690	ENSG00000137478	1454.3	0.609455	0.117923	5.16825	2.36293e-07	FCHSD2
6015	ENSG00000140157	956.584	-0.664288	0.12859	-5.16596	2.3921e-07	NIPA2
4075	ENSG00000121940	389.699	-0.771789	0.149422	-5.16515	2.4025e-07	CLCC1
2252	ENSG00000103876	1035.77	0.786623	0.15232	5.16426	2.41388e-07	FAH
12553	ENSG00000214021	599.732	0.724666	0.140364	5.16277	2.43322e-07	TTLL3
12257	ENSG00000205060	446.945	-0.841983	0.163099	-5.1624	2.43798e-07	SLC35B4
2471	ENSG00000105607	331.774	0.84308	0.163314	5.16233	2.4389e-07	GCDH
1595	ENSG00000095261	589.142	-0.605971	0.117396	-5.16176	2.44641e-07	PSMD5
14843	ENSG00000257727	186.981	-0.76246	0.147714	-5.16175	2.44656e-07	CNPY2
6477	ENSG00000144228	432.994	0.875606	0.169667	5.16074	2.45978e-07	SPOPL
2887	ENSG00000109536	482.597	-0.670628	0.129953	-5.16053	2.46253e-07	FRG1
9339	ENSG00000170502	661.093	0.55746	0.108043	5.15962	2.4745e-07	NUDT9
9368	ENSG00000170791	233.292	-0.723332	0.140238	-5.15788	2.49761e-07	CHCHD7
8802	ENSG00000166974	1634.64	0.818786	0.158755	5.15753	2.50231e-07	MAPRE2
642	ENSG00000060642	259.161	-0.727066	0.140978	-5.1573	2.50542e-07	PIGV
293	ENSG00000017797	1284.53	0.607546	0.117839	5.15574	2.52633e-07	RALBP1
3316	ENSG00000114054	1126.9	0.530261	0.102849	5.15572	2.52654e-07	PCCB
2263	ENSG00000104067	59.6941	-2.28385	0.443004	-5.15537	2.53131e-07	TJP1
11167	ENSG00000186665	320.454	-0.863779	0.167618	-5.15325	2.56017e-07	C17orf58
6260	ENSG00000142541	3983.63	0.647463	0.125679	5.15173	2.58097e-07	RPL13A
3425	ENSG00000115241	1464.49	0.624041	0.12116	5.15055	2.59722e-07	PPM1G
5656	ENSG00000137193	5072.26	0.951585	0.18481	5.14898	2.61908e-07	PIM1
6301	ENSG00000143079	1428.71	-0.910927	0.176936	-5.14833	2.62812e-07	CTTNBP2NL
14559	ENSG00000253535	159.293	-0.930994	0.180859	-5.14763	2.63794e-07
5839	ENSG00000138593	1635.84	-0.65367	0.127009	-5.14662	2.65217e-07	SECISBP2L
7027	ENSG00000151131	93.8113	1.41984	0.27589	5.1464	2.65539e-07	C12orf45
10935	ENSG00000184988	4212.86	-0.619959	0.120514	-5.14429	2.68536e-07	TMEM106A
10083	ENSG00000176783	1694.22	0.363311	0.0706351	5.1435	2.69673e-07	RUFY1
2527	ENSG00000105875	491.497	1.12241	0.218233	5.14316	2.70149e-07	WDR91
2772	ENSG00000108424	9403.96	-0.566413	0.110177	-5.14094	2.7337e-07	KPNB1
5347	ENSG00000135108	189.591	-0.912344	0.177475	-5.14068	2.73745e-07	FBXO21
7973	ENSG00000162390	134.609	1.30913	0.254698	5.13995	2.74819e-07	ACOT11
509	ENSG00000048828	3632.43	0.467209	0.0909187	5.13876	2.76563e-07	FAM120A
540	ENSG00000051108	8312	-1.05099	0.204561	-5.13779	2.77985e-07	HERPUD1
6194	ENSG00000141642	71.9892	-1.27726	0.248616	-5.13748	2.78445e-07	ELAC1
6086	ENSG00000140750	3698.29	0.725299	0.141188	5.13712	2.78978e-07	ARHGAP17
8259	ENSG00000163900	261.844	-1.54864	0.301465	-5.13703	2.79117e-07	TMEM41A
1356	ENSG00000087088	1549.85	0.517612	0.10077	5.13655	2.79821e-07	BAX
4986	ENSG00000131931	217.919	-0.660051	0.128509	-5.13623	2.80301e-07	THAP1
9687	ENSG00000173141	392.239	0.617831	0.120372	5.13266	2.85669e-07	MRPL57
1767	ENSG00000100280	7170.97	0.550654	0.107345	5.12976	2.90116e-07	AP1B1
1919	ENSG00000100949	994.771	0.630234	0.122909	5.12764	2.934e-07	RABGGTA
4644	ENSG00000128563	338.236	-0.60384	0.117779	-5.12689	2.94566e-07	PRKRIP1
8319	ENSG00000164096	1313.17	-0.485929	0.0947986	-5.12591	2.96106e-07	C4orf3
4541	ENSG00000127054	888.626	0.49119	0.0958572	5.12418	2.9883e-07	INTS11
7485	ENSG00000156976	2540.1	0.498842	0.097388	5.12222	3.01966e-07	EIF4A2
6068	ENSG00000140548	1362.54	-0.540797	0.10561	-5.12068	3.04439e-07	ZNF710
418	ENSG00000035862	8578.67	0.68487	0.133774	5.11962	3.0615e-07	TIMP2
371	ENSG00000028839	114.386	-0.965845	0.188662	-5.11945	3.06435e-07	TBPL1
13521	ENSG00000232973	35.1175	-1.7104	0.334431	-5.11435	3.14818e-07	CYP1B1-AS1
10503	ENSG00000180957	1710.47	-0.685202	0.133986	-5.11397	3.15459e-07	PITPNB
11409	ENSG00000189067	31541.9	-0.664407	0.12994	-5.11319	3.16768e-07	LITAF
10643	ENSG00000182378	297.05	0.810308	0.158484	5.11288	3.17279e-07	PLCXD1
926	ENSG00000071859	2102.08	0.575909	0.112702	5.11	3.22153e-07	FAM50A
8401	ENSG00000164576	542.62	-0.618442	0.121033	-5.1097	3.22666e-07	SAP30L
6463	ENSG00000144048	411.959	-0.832335	0.162925	-5.10871	3.24368e-07	DUSP11
11869	ENSG00000198373	1955.06	0.511457	0.10014	5.1074	3.26615e-07	WWP2
689	ENSG00000064115	1316.25	-0.752528	0.147378	-5.1061	3.28867e-07	TM7SF3
10952	ENSG00000185085	338.822	-0.816005	0.159813	-5.10601	3.29025e-07	INTS5
65	ENSG00000005187	81.1538	1.36502	0.267503	5.10283	3.3461e-07	ACSM3
1376	ENSG00000087365	5458.65	0.580671	0.113824	5.10149	3.36996e-07	SF3B2
9900	ENSG00000175054	528.581	-0.797265	0.156284	-5.10139	3.3717e-07	ATR
2204	ENSG00000103274	524.459	0.603864	0.118456	5.09782	3.43595e-07	NUBP1
188	ENSG00000010072	171.856	-1.07354	0.210638	-5.09664	3.45731e-07	SPRTN
457	ENSG00000041880	244.017	0.804898	0.157965	5.09541	3.4799e-07	PARP3
8793	ENSG00000166925	2525.3	-0.60768	0.119324	-5.0927	3.52991e-07	TSC22D4
1997	ENSG00000101407	411.145	-0.579823	0.113897	-5.09076	3.56639e-07	TTI1
5859	ENSG00000138670	9266.41	1.39159	0.273554	5.08709	3.63593e-07	RASGEF1B
5942	ENSG00000139437	229.24	0.988913	0.194412	5.08668	3.64392e-07	TCHP
1904	ENSG00000100883	2393.8	-0.581413	0.114309	-5.08631	3.65091e-07	SRP54
6484	ENSG00000144320	394.763	0.682585	0.134212	5.08588	3.65917e-07	LNPK
16658	ENSG00000285744	282.11	-1.32099	0.259754	-5.08556	3.66542e-07
3898	ENSG00000119866	488.775	1.19308	0.234703	5.08335	3.70832e-07	BCL11A
4084	ENSG00000122034	1851.27	0.518543	0.102079	5.07984	3.77746e-07	GTF3A
4779	ENSG00000130177	1001.45	0.541786	0.106684	5.07844	3.80553e-07	CDC16
6843	ENSG00000148400	4730.99	0.599692	0.118086	5.07842	3.80593e-07	NOTCH1
6797	ENSG00000147894	1201.53	1.00917	0.198727	5.07815	3.81125e-07	C9orf72
1043	ENSG00000075618	2079.66	-1.11106	0.218827	-5.07733	3.82777e-07	FSCN1
4778	ENSG00000130175	4525.64	0.560667	0.110432	5.07703	3.83387e-07	PRKCSH
1350	ENSG00000087074	28596.7	1.23635	0.243554	5.07626	3.8494e-07	PPP1R15A
3585	ENSG00000116641	1627.42	0.80851	0.159297	5.07549	3.86506e-07	DOCK7
3170	ENSG00000112305	270.884	0.81749	0.161088	5.07481	3.87875e-07	SMAP1
11067	ENSG00000185880	2862.65	-0.418189	0.0824087	-5.07458	3.88358e-07	TRIM69
8888	ENSG00000167552	1683.31	-0.756536	0.149086	-5.07449	3.88535e-07	TUBA1A
275	ENSG00000014216	4483.9	0.409073	0.0806548	5.0719	3.93864e-07	CAPN1
15884	ENSG00000272821	542.01	-0.835421	0.164746	-5.07095	3.95833e-07
4549	ENSG00000127191	631.632	-0.839569	0.165583	-5.07037	3.97035e-07	TRAF2
4399	ENSG00000125656	520.366	0.642483	0.126714	5.07034	3.97096e-07	CLPP
9859	ENSG00000174695	885.016	-0.746551	0.14728	-5.06892	4.0008e-07	TMEM167A
2916	ENSG00000109920	2436.77	0.430052	0.0848476	5.06853	4.00898e-07	FNBP4
4667	ENSG00000128731	823.579	0.696289	0.137381	5.06829	4.01408e-07	HERC2
11691	ENSG00000197372	106.548	-1.11965	0.220921	-5.06809	4.01835e-07	ZNF675
6339	ENSG00000143319	744.263	-0.552124	0.108967	-5.0669	4.04342e-07	ISG20L2
1768	ENSG00000100281	1069.78	0.437542	0.0863659	5.06614	4.05962e-07	HMGXB4
14733	ENSG00000255823	22.8383	2.74347	0.541531	5.06613	4.05974e-07	MTRNR2L8
7207	ENSG00000153208	261.708	1.186	0.234139	5.06536	4.07631e-07	MERTK
2663	ENSG00000107185	618.792	-0.707731	0.139778	-5.06325	4.12167e-07	RGP1
1837	ENSG00000100462	457.388	0.843626	0.16664	5.06256	4.1366e-07	PRMT5
3813	ENSG00000119203	800.804	0.490495	0.0969053	5.0616	4.15758e-07	CPSF3
5918	ENSG00000139197	304.057	0.943063	0.186318	5.06158	4.15795e-07	PEX5
3368	ENSG00000114739	82.5895	-1.56664	0.309537	-5.06124	4.16537e-07	ACVR2B
5169	ENSG00000133612	3429.31	0.589317	0.116492	5.05884	4.21806e-07	AGAP3
12235	ENSG00000204839	88.7478	1.37137	0.27115	5.05761	4.24547e-07	MROH6
10180	ENSG00000177666	739.818	0.780928	0.154425	5.05702	4.25868e-07	PNPLA2
7383	ENSG00000155729	341.117	-0.647076	0.127957	-5.05697	4.25972e-07	KCTD18
2492	ENSG00000105697	174.029	1.46095	0.288903	5.05688	4.26173e-07	HAMP
10364	ENSG00000179456	174.871	-1.08538	0.214634	-5.05688	4.26173e-07	ZBTB18
844	ENSG00000068903	1869.37	0.4329	0.085648	5.05441	4.31727e-07	SIRT2
2863	ENSG00000109118	594.051	-1.01017	0.199867	-5.05422	4.32163e-07	PHF12
8516	ENSG00000165271	721.714	0.797938	0.157902	5.05339	4.3404e-07	NOL6
2322	ENSG00000104643	410.558	-0.646932	0.128062	-5.05173	4.37824e-07	MTMR9
12226	ENSG00000204713	830.611	-0.969054	0.19198	-5.04767	4.47237e-07	TRIM27
8392	ENSG00000164466	114.602	1.12034	0.221961	5.04745	4.47752e-07	SFXN1
11622	ENSG00000196998	1106.27	-0.547344	0.108454	-5.04678	4.4931e-07	WDR45
10016	ENSG00000176058	103.035	1.46725	0.290747	5.04648	4.50014e-07	TPRN
2406	ENSG00000105186	770.114	0.701338	0.139005	5.04543	4.52506e-07	ANKRD27
14574	ENSG00000253729	2297.83	0.54805	0.108682	5.0427	4.59017e-07	PRKDC
8475	ENSG00000164985	232.162	0.916342	0.181737	5.04213	4.60371e-07	PSIP1
9836	ENSG00000174444	5880.23	0.469055	0.0930452	5.04115	4.62743e-07	RPL4
10874	ENSG00000184384	2481.62	-0.790972	0.156905	-5.04108	4.6292e-07	MAML2
7771	ENSG00000160214	640.708	0.961475	0.190888	5.03686	4.73232e-07	RRP1
2285	ENSG00000104312	7645.87	1.13926	0.22623	5.03585	4.75724e-07	RIPK2
3274	ENSG00000113575	2268.08	-0.557875	0.110806	-5.03469	4.78625e-07	PPP2CA
2198	ENSG00000103253	287.722	0.806109	0.160137	5.03386	4.80706e-07	HAGHL
345	ENSG00000025293	936.773	0.528447	0.105038	5.03099	4.87954e-07	PHF20
8627	ENSG00000165949	3759.4	-0.549622	0.109265	-5.03016	4.9006e-07	IFI27
4977	ENSG00000131828	1553.94	0.469211	0.0933066	5.0287	4.93815e-07	PDHA1
9255	ENSG00000169902	21.1488	-2.01913	0.401685	-5.02665	4.99129e-07	TPST1
6460	ENSG00000144036	240.083	0.782906	0.155789	5.02542	5.02322e-07	EXOC6B
11722	ENSG00000197579	647.528	-0.571416	0.113728	-5.02442	5.04969e-07	TOPORS
3903	ENSG00000119912	971.908	0.464188	0.0923938	5.02402	5.06012e-07	IDE
10645	ENSG00000182393	1299.6	2.7519	0.547765	5.02387	5.06401e-07	IFNL1
9263	ENSG00000169955	108.088	-1.17847	0.234698	-5.02123	5.13418e-07	ZNF747
664	ENSG00000062650	2256.53	-0.449119	0.0894693	-5.01981	5.17235e-07	WAPL
9894	ENSG00000174989	192.295	0.963784	0.192022	5.01914	5.1903e-07	FBXW8
11905	ENSG00000198561	3517.11	-0.514368	0.102487	-5.01886	5.19777e-07	CTNND1
12470	ENSG00000213445	1762.77	0.5532	0.110236	5.01833	5.21212e-07	SIPA1
572	ENSG00000054523	2889.71	-0.467596	0.0932063	-5.01678	5.25438e-07	KIF1B
773	ENSG00000066455	1188.23	-0.570709	0.113766	-5.01653	5.26128e-07	GOLGA5
5926	ENSG00000139291	771.304	-0.807365	0.161	-5.01469	5.31204e-07	TMEM19
5050	ENSG00000132471	5408.55	0.499163	0.0995956	5.0119	5.38963e-07	WBP2
3145	ENSG00000112118	676.961	0.822243	0.164087	5.01101	5.41446e-07	MCM3
8157	ENSG00000163481	206.225	-0.762646	0.152222	-5.01007	5.44095e-07	RNF25
3078	ENSG00000111647	870.766	0.930364	0.185746	5.00879	5.47719e-07	UHRF1BP1L
10325	ENSG00000179051	2737.09	-0.508764	0.10162	-5.00655	5.54153e-07	RCC2
14376	ENSG00000248996	170.644	1.55512	0.310628	5.00637	5.54664e-07
5691	ENSG00000137486	2885.24	0.461898	0.0922666	5.00613	5.55357e-07	ARRB1
3306	ENSG00000113851	426.603	0.718553	0.143636	5.00261	5.656e-07	CRBN
15576	ENSG00000269001	85.3675	-1.36807	0.273501	-5.00209	5.67133e-07
8314	ENSG00000164081	904.978	0.571253	0.114218	5.00143	5.69067e-07	TEX264
1813	ENSG00000100393	3801.21	-0.729536	0.145921	-4.99954	5.74664e-07	EP300
10642	ENSG00000182372	831.753	0.865788	0.173228	4.99796	5.79405e-07	CLN8
6392	ENSG00000143549	10564.4	-0.325025	0.065033	-4.99784	5.79752e-07	TPM3
41	ENSG00000004478	1077.24	0.960144	0.192124	4.99753	5.80703e-07	FKBP4
3392	ENSG00000114988	456.661	-0.945859	0.189279	-4.99716	5.81816e-07	LMAN2L
2444	ENSG00000105397	2044.95	0.529261	0.105934	4.99615	5.84875e-07	TYK2
7235	ENSG00000153774	537.807	0.600347	0.1202	4.99455	5.89735e-07	CFDP1
1995	ENSG00000101391	400.621	0.746107	0.149447	4.99244	5.96216e-07	CDK5RAP1
9927	ENSG00000175216	1914.3	0.595657	0.119316	4.99226	5.96756e-07	CKAP5
10655	ENSG00000182504	50.1692	-1.82833	0.366232	-4.99226	5.96763e-07	CEP97
1447	ENSG00000089289	605.69	0.691252	0.138478	4.99179	5.98213e-07	IGBP1
12539	ENSG00000213930	167.808	1.07689	0.215869	4.98863	6.08102e-07	GALT
11374	ENSG00000188807	100.648	1.6856	0.337956	4.98763	6.11249e-07	TMEM201
5600	ENSG00000136856	426.935	0.825478	0.165684	4.98225	6.2848e-07	SLC2A8
4378	ENSG00000125482	320.503	-0.581791	0.116811	-4.98061	6.33849e-07	TTF1
6431	ENSG00000143815	575.75	-0.92283	0.185333	-4.97931	6.38123e-07	LBR
5433	ENSG00000135723	399.141	0.941186	0.189047	4.97859	6.40476e-07	FHOD1
720	ENSG00000065057	37.5003	2.49671	0.501696	4.97654	6.473e-07	NTHL1
9609	ENSG00000172578	2520.13	0.706425	0.141955	4.97641	6.47759e-07	KLHL6
1585	ENSG00000094880	476.933	-0.819717	0.164735	-4.97597	6.49221e-07	CDC23
14075	ENSG00000241685	255.094	-0.705513	0.141833	-4.97425	6.55004e-07	ARPC1A
3925	ENSG00000120129	11025.2	2.43464	0.490472	4.96388	6.90975e-07	DUSP1
3026	ENSG00000111199	45.3227	1.80945	0.364531	4.96378	6.91339e-07	TRPV4
6718	ENSG00000147010	2487.14	0.613705	0.123702	4.96116	7.00727e-07	SH3KBP1
561	ENSG00000053770	594.449	-0.689388	0.138963	-4.96096	7.01464e-07	AP5M1
287	ENSG00000015532	132.092	1.24979	0.251926	4.96095	7.01481e-07	XYLT2
11634	ENSG00000197045	975.049	-0.624294	0.125876	-4.9596	7.064e-07	GMFB
11860	ENSG00000198315	230.675	-1.20625	0.243354	-4.95677	7.16754e-07	ZKSCAN8
9201	ENSG00000169446	666.968	-0.735592	0.148443	-4.9554	7.21832e-07	MMGT1
3022	ENSG00000111145	441.617	0.930097	0.187695	4.95537	7.2192e-07	ELK3
5884	ENSG00000138801	1058.59	0.542677	0.109645	4.9494	7.44428e-07	PAPSS1
1846	ENSG00000100522	115.716	-0.927096	0.187341	-4.94872	7.47045e-07	GNPNAT1
5894	ENSG00000138964	1907.96	0.440246	0.089005	4.94631	7.56353e-07	PARVG
4143	ENSG00000122783	506.775	-0.57725	0.116704	-4.94628	7.56446e-07	CYREN
14089	ENSG00000241973	4036.51	0.558733	0.11298	4.94539	7.59898e-07	PI4KA
4146	ENSG00000122873	144.278	0.95916	0.19398	4.94463	7.62887e-07	CISD1
11630	ENSG00000197024	173.863	-1.10284	0.223046	-4.94445	7.63607e-07	ZNF398
4067	ENSG00000121879	706.721	-0.708606	0.143434	-4.9403	7.80035e-07	PIK3CA
4154	ENSG00000122966	36.2167	2.0989	0.424894	4.93981	7.8198e-07	CIT
9322	ENSG00000170385	1350.55	-0.919229	0.186126	-4.93875	7.86261e-07	SLC30A1
6571	ENSG00000145337	486.866	-0.596023	0.120686	-4.93864	7.867e-07	PYURF
5215	ENSG00000134061	184.725	4.09282	0.8288	4.93825	7.88253e-07	CD180
2325	ENSG00000104679	261.589	0.736195	0.149092	4.93787	7.89822e-07	R3HCC1
7050	ENSG00000151366	145.83	-1.01068	0.204736	-4.93649	7.95402e-07	NDUFC2
1298	ENSG00000085365	422.63	0.903448	0.183053	4.93544	7.9969e-07	SCAMP1
5936	ENSG00000139372	483.832	-0.661688	0.134182	-4.93129	8.16904e-07	TDG
4358	ENSG00000125351	339.836	-0.720794	0.146178	-4.93094	8.18332e-07	UPF3B
13988	ENSG00000239948	228.196	1.61438	0.327457	4.93005	8.22105e-07	RN7SL368P
8246	ENSG00000163823	10628	0.78368	0.158973	4.92965	8.23755e-07	CCR1
7397	ENSG00000155903	357.939	-0.954531	0.193724	-4.92728	8.33829e-07	RASA2
3551	ENSG00000116212	478.253	-0.575892	0.116888	-4.92686	8.35627e-07	LRRC42
9416	ENSG00000171132	353.521	0.829322	0.168368	4.92566	8.40754e-07	PRKCE
7673	ENSG00000159176	1514.59	0.887473	0.180202	4.92488	8.44116e-07	CSRP1
9671	ENSG00000173011	613.955	-0.654316	0.132863	-4.92474	8.44725e-07	TADA2B
5593	ENSG00000136827	1028.94	-0.531289	0.10794	-4.9221	8.56206e-07	TOR1A
331	ENSG00000023445	4908.94	-0.712995	0.144873	-4.92153	8.58716e-07	BIRC3
2959	ENSG00000110395	1887.86	-0.7399	0.150351	-4.92114	8.60436e-07	CBL
736	ENSG00000065491	816.671	0.612306	0.124426	4.92106	8.60771e-07	TBC1D22B
7042	ENSG00000151287	148.681	-0.874377	0.177741	-4.91939	8.68163e-07	TEX30
7883	ENSG00000161217	2744.13	-0.596342	0.121223	-4.91937	8.68235e-07	PCYT1A
447	ENSG00000040199	281.85	-0.776657	0.157904	-4.91852	8.71991e-07	PHLPP2
1327	ENSG00000086065	2537.67	0.501071	0.101892	4.91767	8.75792e-07	CHMP5
13518	ENSG00000232934	41.0713	1.91512	0.389495	4.91693	8.79118e-07
[truncated: 14,685 more rows]
