# Supplementary material for: Modulation of macrophage inflammatory function through selective inhibition of the epigenetic reader protein SP140
Source: BMC Biol. 2022 Aug 19;20:182. doi: 10.1186/s12915-022-01380-6 (PMC9392322; doi:10.1186/s12915-022-01380-6)
Supplement: Supplementary file 8 — Additional file 8: Table S8. The normalized read count for ChIP-seq (DMSO-pretreated “M1” macrophages). [file 12915_2022_1380_MOESM8_ESM.xlsx]

## Sheet: Sheet1
#H:hugo	tss_for_gene	The normalized read count
MIR3687-2	chr21:9826202	249
MIR3687-1	chr21:9826202	249
MIR3648-2	chr21:9825831	82.6667
MIR3648-1	chr21:9825831	82.6667
MIR663A	chr20:26188914	51
MIR6087	chrX:108297771	42.3333
FLOT1	chr6:30710453	35.6667
ROCK1P1	chr18:109064	26.3333
MIR8078	chr18:112339	26
MIR7641-2	chr1:228746094	20
RHOU	chr1:228780393	15.3333
DUSP5P1	chr1:228780656	13
FBXO39	chr17:6679551	12.6667
SCO2	chr22:50964574	12.6667
REXO1L2P	chr8:86815790	11
LINC00910	chr17:41466266	10
FTH1	chr11:61735132	9.66667
NCF1B	chr7:72634673	9.33333
NCF1	chr7:74188308	9
CEBPB-AS1	chr20:48808606	9
TCEB3C	chr18:44556449	8.66667
MADD	chr11:47291670	8.66667
NFKBIA	chr14:35873960	8.66667
TCEB3CL2	chr18:44550534	8.33333
MIR4477B	chr9:68415307	7.33333
MIR663AHG	chr20:26189869	7.33333
TNF	chr6:31543343	6.66667
TIMM22	chr17:900356	6.66667
TCEB3CL	chr18:44550298	6.33333
LOC100130476	chr6:138189370	6.33333
SNAR-A10	chr19:50626451	6
SNAR-A7	chr19:50626451	6
SNAR-A3	chr19:50626451	6
SNAR-A4	chr19:50626451	6
LOC101927811	chr7:20371385	6
SNAR-A5	chr19:50626451	6
SNAR-A14	chr19:50626451	6
SNAR-A8	chr19:50626451	6
SNAR-A6	chr19:50626451	6
SNAR-A11	chr19:50626451	6
SNAR-A9	chr19:50626451	6
SNAR-C3	chr19:48453552	6
EMC9	chr14:24610797	5.66667
NCF1C	chr7:74587802	5.66667
BZRAP1-AS1	chr17:56406298	5.66667
RAP2B	chr3:152880000	5.5
LOC102723376	chr18:12074	5.33333
STAT1	chr2:191878976	5.33333
LINC00869	chr1:144341077	5.33333
C12ORF73	chr12:104350993	5.33333
NUP62	chr19:50432773	5.33333
MAFB	chr20:39317880	5.33333
USP17L29	chr4:9345873	5
CTSB	chr8:11725646	5
USP17L28	chr4:9345873	5
FLJ36000	chr17:21904061	5
NFE2L2	chr2:178128617	5
USP17L30	chr4:9345873	5
BZRAP1	chr17:56406152	5
PF4	chr4:74847841	5
BTG1	chr12:92539673	5
USP17L26	chr4:9345873	5
USP17L27	chr4:9345873	5
CCRL2	chr3:46449048	5
USP17L5	chr4:9345873	5
USP17L25	chr4:9345873	5
USP17L24	chr4:9345873	5
ADPGK	chr15:73076126	5
CAPG	chr2:85641197	4.66667
FOSL2	chr2:28615778	4.66667
IRF1	chr5:131826465	4.66667
DDAH2	chr6:31698042	4.66667
IER3	chr6:30712327	4.66667
RGL2	chr6:33267165	4.66667
CFLAR	chr2:201983268	4.66667
IL4I1	chr19:50432796	4.66667
PDE4DIP	chr1:145039995	4.66667
SNAR-A1	chr19:48421685	4.33333
RRN3P3	chr16:22449036	4.33333
MIR4530	chr19:39900318	4.33333
TBK1	chr12:64845839	4.33333
CAND1.11	chr11:10329859	4.33333
SNAR-A2	chr19:48421685	4.33333
GBP5	chr1:89738544	4.33333
SNX27	chr1:151584661	4.33333
SCN1B	chr19:35521591	4.33333
RUFY3	chr4:71570653	4.33333
TEC	chr4:48271814	4.33333
HM13-AS1	chr20:30161066	4.33333
BAGE4	chr21:11098925	4
B2M	chr15:45003684	4
PRR20B	chr13:57734765	4
ZFP37	chr9:115819071	4
MIR4477A	chr9:68415388	4
LOC102577426	chr5:180618908	4
BAGE	chr21:11098937	4
NR3C1	chr5:142784045	4
MSC-AS1	chr8:72755357	4
RAD23A	chr19:13056627	4
GART	chr21:34914464	4
CCL3L3	chr17:34524147	4
LINC01465	chr12:62997214	4
BAGE5	chr21:11098925	4
MIR8075	chr13:113917233	4
C3ORF80	chr3:159943422	4
BAGE2	chr21:11098925	4
DFNA5	chr7:24797639	4
SLC43A2	chr17:1508328	4
PRR20C	chr13:57734765	4
PRR20D	chr13:57734765	4
TTLL3	chr3:9851643	4
USP17L17	chr4:9245604	4
BAGE3	chr21:11098925	4
PRR20A	chr13:57734765	4
RAB10	chr2:26256728	4
PLD1	chr3:171528284	4
ADRB1	chr10:115803805	4
PRR20E	chr13:57734765	4
PTGER4	chr5:40680031	4
PTTG1IP	chr21:46293818	4
TGIF1	chr18:3450169	4
RNF135	chr17:29297955	4
SH3KBP1	chrX:19905744	4
USP17L22	chr4:9269344	3.66667
GPBP1	chr5:56469774	3.66667
CCL3L1	chr17:34524157	3.66667
B4GALT1-AS1	chr9:33166945	3.66667
ZNF580	chr19:56152391	3.66667
IL15	chr4:142557748	3.66667
SLC20A2	chr8:42397356	3.66667
TMEM138	chr11:61129472	3.66667
USP17L20	chr4:9269344	3.66667
JAK2	chr9:4985244	3.66667
TAP2	chr6:32806547	3.66667
ISG15	chr1:948846	3.66667
ME2	chr18:48405431	3.66667
MIR4313	chr15:76054656	3.66667
BRD2	chr6:32938664	3.66667
USP17L15	chr4:9236110	3.66667
PCBD2	chr5:134240809	3.66667
LOC390705	chr16:33298702	3.66667
PPP2R5A	chr1:212458878	3.5
SLC39A1	chr1:153935844	3.5
ARF1	chr1:228270850	3.5
PPP4R1L	chr20:56884495	3.5
ASB6	chr9:132404448	3.33333
AKT1S1	chr19:50381613	3.33333
PIK3AP1	chr10:98480279	3.33333
ANKRD17	chr4:74124502	3.33333
PIM3	chr22:50354142	3.33333
CHD1L	chr1:146714290	3.33333
MLLT6	chr17:36861872	3.33333
C17ORF49	chr17:6918055	3.33333
IGLL5	chr22:23229959	3.33333
IL15RA	chr10:6020150	3.33333
CBWD5	chr9:69262630	3.33333
LOC100129518	chr6:160183364	3.33333
SNAR-C2	chr19:48458938	3.33333
HIF1A-AS1	chr14:62162541	3.33333
POU6F2-AS1	chr7:39445945	3.33333
OAS3	chr12:113376237	3.33333
MIR514A3	chrX:146363548	3.33333
SNAR-C5	chr19:48458938	3.33333
IL10RA	chr11:117857105	3.33333
ARHGAP6	chrX:11445905	3.33333
SNAR-C1	chr19:48458938	3.33333
USP17L11	chr4:9259849	3.33333
WARS	chr14:100841927	3.33333
MIR514A2	chrX:146363548	3.33333
AP5B1	chr11:65548062	3.33333
LOC100419583	chr15:45021185	3.33333
FOXE1	chr9:100615536	3
LOC284412	chr19:37759912	3
MAP3K8	chr10:30722949	3
OAZ2	chr15:64995480	3
ZFP36	chr19:39897486	3
KRTAP2-1	chr17:39203568	3
ADM	chr11:10326526	3
LOC648987	chr5:43019745	3
GTF2A1	chr14:81687296	3
ZCWPW1	chr7:100026431	3
GNG5	chr1:84972262	3
NDUFV2-AS1	chr18:9136718	3
LOC100132352	chr9:68726540	3
MIRLET7I	chr12:62997465	3
SNAR-B2	chr19:50642494	3
VIM-AS1	chr10:17271984	3
TLCD2	chr17:1613662	3
CXCL2	chr4:74964997	3
C6ORF118	chr6:165723111	3
MCL1	chr1:150552214	3
HIVEP2	chr6:143266338	3
CFAP58	chr10:106113521	3
CCR7	chr17:38716646	3
MIR612	chr11:65211928	3
CHCHD7	chr8:57124314	3
ULK4P3	chr15:32727065	3
CLOCK	chr4:56412099	3
HEIH	chr5:180258618	3
OVCA2	chr17:1945276	3
SNAR-B1	chr19:50642494	3
ODF3B	chr22:50971008	3
ZNF518A	chr10:97889812	3
HSPA1A	chr6:31783290	3
SNAR-A12	chr19:48410934	3
P2RX7	chr12:121570630	3
LOC100506746	chr4:87856002	3
KAZALD1	chr10:102820998	3
ATF5	chr19:50432399	3
GRAMD1A	chr19:35491245	3
ASCL2	chr11:2292182	3
MESDC1	chr15:81293294	3
DDX11L9	chr15:102519296	3
SKIL	chr3:170075472	3
SNAR-A13	chr19:48410934	3
EIF5	chr14:103801197	3
KCNJ2	chr17:68165675	3
HOXD13	chr2:176957531	3
POLD4	chr11:67121067	3
ADAM17	chr2:9695917	3
PGAM2	chr7:44105186	3
SBF2	chr11:10315754	3
NDUFS7	chr19:1383882	3
RICTOR	chr5:39074510	2.66667
PSMB8	chr6:32812712	2.66667
UCKL1	chr20:62587800	2.66667
GPCPD1	chr20:5591672	2.66667
PHF19	chr9:123657174	2.66667
MIR6859-4	chr1:17436	2.66667
SCML1	chrX:17755568	2.66667
H2AFB3	chrX:154113316	2.66667
GNA13	chr17:63051892	2.66667
TRIP11	chr14:92506403	2.66667
LOC100272216	chr5:68929028	2.66667
WTAP	chr6:160148531	2.66667
WAPAL	chr10:88281541	2.66667
MIR6859-3	chr1:17436	2.66667
MIR200C	chr12:7072861	2.66667
MSTO2P	chr1:155715558	2.66667
ABO	chr9:136150630	2.66667
H2AFB1	chrX:154113316	2.66667
CEP68	chr2:65283494	2.66667
MPDU1	chr17:7486964	2.66667
CWC25	chr17:36981603	2.66667
CFAP46	chr10:134756089	2.66667
CDKN2B-AS1	chr9:21994789	2.66667
POC1B-GALNT4	chr12:89920039	2.66667
PHKA1	chrX:71934029	2.66667
DHRS11	chr17:34948225	2.66667
ZFAS1	chr20:47894714	2.66667
RUNX2	chr6:45390313	2.66667
MIR6859-2	chr1:17436	2.66667
TRMT2A	chr22:20104818	2.66667
C11ORF54	chr11:93474759	2.66667
MEPCE	chr7:100026412	2.66667
MOV10	chr1:113217094	2.66667
GAS7	chr17:10101868	2.66667
CEBPD	chr8:48650726	2.66667
MIR6732	chr1:37945830	2.66667
DSE	chr6:116692109	2.66667
CD68	chr17:7482805	2.66667
CXCL8	chr4:74606222	2.66667
ARPC2	chr2:219082119	2.66667
FZD1	chr7:90893782	2.66667
PFKP	chr10:3109711	2.66667
PPP1R37	chr19:45596430	2.66667
LOC101927795	chr2:201676893	2.66667
GPR83	chr11:94134585	2.66667
ALG13	chrX:110924884	2.66667
FLJ10038	chr15:50647076	2.66667
GLIPR1	chr12:75874512	2.66667
NAGK	chr2:71295407	2.66667
MTAP	chr9:21802634	2.66667
MIR6859-1	chr1:17436	2.66667
CALR	chr19:13049413	2.66667
SPTBN5	chr15:42186275	2.66667
HES4	chr1:935552	2.66667
POC1B	chr12:89920039	2.66667
CASR	chr3:121903180	2.5
HNRNPR	chr1:23670857	2.5
ITFG3	chr16:284544	2.5
SMCR8	chr17:18218593	2.5
TAGLN2	chr1:159893507	2.5
LOC100506175	chr20:49262007	2.5
FBXO4	chr5:41925355	2.5
SLC39A8	chr4:103266348	2.5
MIR155HG	chr21:26934456	2.5
ITIH4-AS1	chr3:52857950	2.5
NKIRAS2	chr17:40169593	2.5
C15ORF48	chr15:45722726	2.5
ATR	chr3:142297668	2.5
FBP1	chr9:97401923	2.5
RBM47	chr4:40631883	2.5
PDCD4	chr10:112631552	2.33333
ZNF581	chr19:56154985	2.33333
ATP2C1	chr3:130612904	2.33333
MAPT-IT1	chr17:43973148	2.33333
ARL4A	chr7:12726451	2.33333
APOBR	chr16:28505969	2.33333
C3ORF38	chr3:88198892	2.33333
DBP	chr19:49140807	2.33333
ZNF423	chr16:49891830	2.33333
TMSB4X	chrX:12993225	2.33333
FDPS	chr1:155278704	2.33333
UPF1	chr19:18942743	2.33333
PRCC	chr1:156737273	2.33333
PRKG2	chr4:82075311	2.33333
TMEM106A	chr17:41363845	2.33333
MIR126	chr9:139565053	2.33333
INAFM1	chr19:47778141	2.33333
ARHGAP27	chr17:43507663	2.33333
ZNF718	chr4:53192	2.33333
BIRC2	chr11:102218104	2.33333
MED13	chr17:60142643	2.33333
MIR3142	chr5:159901408	2.33333
DDX11L1	chr1:11873	2.33333
ATF3	chr1:212781969	2.33333
LITAF	chr16:11680229	2.33333
UBE2E1-AS1	chr3:23848396	2.33333
SYCE1	chr10:135382876	2.33333
KDM3B	chr5:137688284	2.33333
USP3	chr15:63796709	2.33333
CMPK2	chr2:7005950	2.33333
TBC1D17	chr19:50380681	2.33333
CT45A7	chrX:134883688	2.33333
FKBP2	chr11:64009587	2.33333
ACTR3	chr2:114648174	2.33333
MIR663B	chr2:133014653	2.33333
COL9A2	chr1:40782939	2.33333
LOC100131496	chr20:45947245	2.33333
CD302	chr2:160654766	2.33333
RNF151	chr16:2016874	2.33333
AP2M1	chr3:183892633	2.33333
LOC645166	chr1:148928312	2.33333
TRAF1	chr9:123676850	2.33333
CTBP2	chr10:126849103	2.33333
IGFBP4	chr17:38599675	2.33333
RMND5A	chr2:86947413	2.33333
C9ORF116	chr9:138391761	2.33333
NCR3LG1	chr11:17373308	2.33333
ZNF595	chr4:53178	2.33333
SEMA5B	chr3:122746659	2.33333
MIR142	chr17:56408679	2.33333
PLEKHO1	chr1:150122775	2.33333
NFKB2	chr10:104154334	2.33333
HOTAIR	chr12:54368740	2.33333
LINC01001	chr11:131920	2.33333
PNRC1	chr6:89790428	2.33333
HIST2H2BC	chr1:149822340	2.33333
ACAT2	chr6:160182988	2.33333
MYL5	chr4:671710	2.33333
CRNKL1	chr20:20033136	2
RASA4B	chr7:102158224	2
POLG	chr15:89878026	2
SDC2	chr8:97505881	2
ARAP1	chr11:72463434	2
GPX4	chr19:1104648	2
ESRRB	chr14:76837689	2
FAM138F	chr19:77690	2
SNORA68	chr19:17973396	2
ANKRD36	chr2:97779232	2
SPANXA1	chrX:140677834	2
MIR22	chr17:1617281	2
MIR6770-1	chr16:15024676	2
KLC2	chr11:66025173	2
RPL38	chr17:72199794	2
NSUN4	chr1:46806849	2
MIR146A	chr5:159912358	2
RPS23	chr5:81574235	2
MED10	chr5:6378639	2
KHK	chr2:27309610	2
MTF1	chr1:38325292	2
SLC30A4	chr15:45815002	2
GPAT2	chr2:96700727	2
IL27	chr16:28518155	2
CSRNP3	chr2:166428845	2
PTMA	chr2:232573234	2
TOMM6	chr6:41755180	2
UTP3	chr4:71554195	2
ACSM2A	chr16:20462858	2
MIR3187	chr19:813583	2
DDX60L	chr4:169401665	2
CLEC18A	chr16:69984888	2
GPX3	chr5:150399998	2
TMEM2	chr9:74383800	2
TOPORS-AS1	chr9:32552231	2
PIGP	chr21:38445103	2
UBE2Q2	chr15:76136384	2
HUNK	chr21:33245627	2
BNC1	chr15:83952209	2
ENOX1	chr13:44203613	2
ZNF706	chr8:102217960	2
MIR6891	chr6:31323093	2
KBTBD4	chr11:47600521	2
EZR-AS1	chr6:159239010	2
IL4R	chr16:27325229	2
SMG7	chr1:183441505	2
MIR6821	chr22:50356513	2
MIR4651	chr7:75544514	2
PIP5K1B	chr9:71320329	2
FCER1G	chr1:161185086	2
LACTB	chr15:63413998	2
RNASEH1	chr2:3605961	2
PLA2G2A	chr1:20306932	2
DDX60	chr4:169239958	2
TTC39C	chr18:21594383	2
RNVU1-19	chr1:147994145	2
PDE1A	chr2:183291775	2
FBXO43	chr8:101158099	2
M1AP	chr2:74875164	2
HERPUD1	chr16:56966001	2
MDK	chr11:46403260	2
LOC101928438	chr9:102582171	2
PFN1	chr17:4852381	2
SLC16A8	chr22:38479170	2
ZNFX1	chr20:47894756	2
SPG20-AS1	chr13:36920567	2
ECHS1	chr10:135186908	2
VPS4A	chr16:69345286	2
LINC01138	chr1:143744519	2
NEIL1	chr15:75639959	2
C19ORF54	chr19:41255828	2
FAM138A	chr19:77690	2
CMTM3	chr16:66638633	2
PSMF1	chr20:1099239	2
MIR29B2	chr1:207975868	2
TLK1	chr2:172017410	2
RAB20	chr13:111214084	2
AGER	chr6:32152099	2
LOC101928174	chr15:35047284	2
COMTD1	chr10:76995770	2
GRIN2A	chr16:10275924	2
RAB32	chr6:146864827	2
UBE2E2	chr3:23244783	2
ABHD14A	chr3:52009041	2
LOC81691	chr16:20817766	2
POLG2	chr17:62493184	2
PTPN12	chr7:77166772	2
FOXD4L4	chr9:70428899	2
SGPP2	chr2:223289321	2
GMPPB	chr3:49761407	2
SLC5A5	chr19:17982781	2
HNRNPF	chr10:43892794	2
PABPC1L	chr20:43538702	2
USP12-AS2	chr13:27746395	2
MIR191	chr3:49058142	2
GDI2	chr10:5855512	2
THOC6	chr16:3074031	2
LPAR1	chr9:113800365	2
PCNXL2	chr1:233431459	2
CSAG3	chrX:151922444	2
RNF44	chr5:175964421	2
BHLHE40-AS1	chr3:5021646	2
RANGAP1	chr22:41682021	2
GJD3	chr17:38520945	2
MIR3652	chr12:104324202	2
UBE2L3	chr22:21903735	2
FGD2	chr6:36973422	2
CD14	chr5:140013035	2
VAC14	chr16:70835061	2
EXT1	chr8:119124058	2
LOC642929	chr9:43145484	2
PTOV1-AS1	chr19:50354933	2
COPG2	chr7:130353598	2
PMAIP1	chr18:57567191	2
PLA2G7	chr6:46703151	2
TDRD6	chr6:46655611	2
NPBWR2	chr20:62738184	2
CYP1B1	chr2:38303323	2
LINC00847	chr5:180257956	2
GNRH2	chr20:3024267	2
BASP1	chr5:17216931	2
EEFSEC	chr3:127872299	2
MIR6770-2	chr16:15024676	2
ZYX	chr7:143078359	2
TYSND1	chr10:71906496	2
MIR6723	chr1:567793	2
ING2	chr4:184427234	2
PRR34-AS1	chr22:46449725	2
TJP2	chr9:71788970	2
SMARCA2	chr9:2015218	2
FCHO2	chr5:72251807	2
DNAJC13	chr3:132136552	2
SOD2	chr6:160114353	2
LOC101929259	chr13:45680413	2
LOC401463	chr8:65489820	2
PWP2	chr21:45527207	2
TANK	chr2:162016938	2
HERC6	chr4:89299890	2
MIR4258	chr1:154948168	2
EIF5A	chr17:7211693	2
EPB41L3	chr18:5540555	2
MME	chr3:154798078	2
FBRS	chr16:30670839	2
XAGE1E	chrX:52260363	2
SDF4	chr1:1167447	2
LGALS3	chr14:55595934	2
BTBD1	chr15:83736106	2
CRAMP1L	chr16:1664640	2
TNIP1	chr5:150460645	2
HEY1	chr8:80678710	2
RSPH10B	chr7:6010314	2
OR10V2P	chr11:59516284	2
APBA3	chr19:3761673	2
ZNF570	chr19:37959959	2
DEK	chr6:18264799	2
YPEL2	chr17:57409052	2
LNPEP	chr5:96271345	2
RNASEH1-AS1	chr2:3605976	2
DNAJC7	chr17:40169715	2
ANKRD42	chr11:82904780	2
LOC101929574	chr10:82295698	2
HLA-A	chr6:29910246	2
2009-09-01	chr17:75446612	2
SEC31A	chr4:83812335	2
VPS37C	chr11:60928916	2
NUCB2	chr11:17298285	2
NQO1	chr16:69760533	2
MDN1	chr6:90529513	2
LINC01578	chr15:93426525	2
C12ORF43	chr12:121454305	2
SRSF5	chr14:70233833	2
OSGEPL1-AS1	chr2:190627505	2
CBX3P2	chr18:2655394	2
RBPJ	chr4:26322428	2
SBNO2	chr19:1174282	2
LINC00938	chr12:46121704	2
NFKBIZ	chr3:101568357	2
CRAT	chr9:131873070	2
HECTD1	chr14:31676729	2
C6ORF47	chr6:31628549	2
TNFRSF14	chr1:2487803	2
ZNF32	chr10:44144152	2
C7ORF25	chr7:42951689	2
LSM2	chr6:31774761	2
TUBB8	chr10:95178	2
ANKRD20A8P	chr2:95522820	2
TSPAN4	chr11:842940	2
CD300LD	chr17:72588370	2
IFITM1	chr11:313990	2
FARSB	chr2:223521074	2
LOC730183	chr16:30709810	2
DICER1	chr14:95624347	2
TJP1	chr15:30114706	2
SLC11A2	chr12:51419924	2
MIR6770-3	chr16:15024676	2
SFRP5	chr10:99531756	2
GLUL	chr1:182360539	2
GJB2	chr13:20767114	2
ABCA4	chr1:94586705	2
RIMS2	chr8:105235562	2
HSD17B8	chr6:33172413	2
BCL3	chr19:45251977	2
SMG9	chr19:44259142	2
SPANXA2	chrX:140677834	2
LUC7L2	chr7:139025104	2
MIR4322	chr19:10341088	2
XIAP	chrX:122994016	2
CLK3	chr15:74900712	2
GGT6	chr17:4463891	2
TNFAIP3	chr6:138188324	2
CEACAM5	chr19:42212529	2
HHLA3	chr1:70820492	2
PDIA6	chr2:10972611	2
ATG12	chr5:115177548	2
SLC12A6	chr15:34629045	2
CCM2	chr7:45039786	2
FZD7	chr2:202899309	2
G0S2	chr1:209848669	2
RSPH10B2	chr7:6010314	2
XBP1	chr22:29196560	2
ANKRD12	chr18:9136750	2
SOCS2	chr12:93964756	2
HLA-B	chr6:31324989	2
MYCBP	chr1:39339050	2
ABHD14A-ACY1	chr3:52009041	2
LOC101927204	chr11:58910281	2
LILRB2	chr19:54785033	2
MIR1914	chr20:62572897	2
SLC6A10P	chr16:32896463	2
FENDRR	chr16:86542466	2
ARPC3	chr12:110888216	2
PLEKHO2	chr15:65134081	2
LOC649352	chr8:12237298	2
LRIG1	chr3:66550845	2
PRKACB	chr1:84630322	2
LOC101928626	chr1:564389	2
LILRA5	chr19:54824409	2
GREB1L	chr18:18822202	2
FAM111A	chr11:58910317	2
CCDC107	chr9:35658286	2
TTC19	chr17:15902693	2
SPA17	chr11:124543739	2
OR51E2	chr11:4719076	2
ATP6V0A1	chr17:40610861	2
SIAE	chr11:124543777	2
BAALC	chr8:104152920	2
GAPDH	chr12:6644384	2
ARL8B	chr3:5163929	2
NDUFA11	chr19:5904024	2
IKZF1	chr7:50344264	2
ATP1B1	chr1:169075946	2
C11ORF72	chr11:67374177	2
ZWILCH	chr15:66797420	2
NRAS	chr1:115259515	2
PPP1CC	chr12:111180783	2
MTOR	chr1:11322608	2
SUB1	chr5:32585604	2
HLA-DPA1	chr6:33048555	2
PRORSD1P	chr2:55509454	2
LOC100507557	chr6:146056004	2
MIR3606	chr2:189860355	2
ICOSLG	chr21:45660887	2
KRT81	chr12:52685299	2
ALDH3B2	chr11:67442102	2
FAM149B1	chr10:74927876	2
C7ORF55	chr7:139025195	2
AP3S1	chr5:115177618	2
GALE	chr1:24126060	2
MIR3121	chr1:180407525	1.66667
FUT4	chr11:94277016	1.66667
TNKS2	chr10:93558150	1.66667
SLC25A4	chr4:186064416	1.66667
CREB1	chr2:208394615	1.66667
CFAP53	chr18:47792865	1.66667
FAM156A	chrX:52987715	1.66667
BHLHE40	chr3:5021096	1.66667
LINC01193	chr15:21145766	1.66667
CGB8	chr19:49552368	1.66667
HIST2H2BE	chr1:149858232	1.66667
MOB3C	chr1:47082563	1.66667
RNASEK	chr17:6915735	1.66667
RRP36	chr6:42989384	1.66667
PPP1R10	chr6:30585084	1.66667
HSPE1-MOB4	chr2:198364720	1.66667
WNT2B	chr1:113009162	1.66667
DNTTIP1	chr20:44420575	1.66667
SDCBP2	chr20:1306513	1.66667
BCLAF1	chr6:136610989	1.66667
CD99	chrX:2609227	1.66667
NGFRAP1	chrX:102632108	1.66667
GLI1	chr12:57853933	1.66667
POM121L9P	chr22:24647588	1.66667
ITGB8	chr7:20370724	1.66667
TCAF2P1	chr7:143507082	1.66667
POGLUT1	chr3:119187784	1.66667
RAB24	chr5:176730745	1.66667
MIR320B1	chr1:117214370	1.66667
PI4K2B	chr4:25235652	1.66667
RNF11	chr1:51701944	1.66667
KCP	chr7:128550773	1.66667
PNKP	chr19:50370822	1.66667
GK	chrX:30671475	1.66667
PAK6	chr15:40531997	1.66667
TUB-AS1	chr11:8081584	1.66667
RNU4ATAC	chr2:122288455	1.66667
ERI2	chr16:20817795	1.66667
ANXA5	chr4:122618147	1.66667
RLN3	chr19:14139016	1.66667
AHNAK	chr11:62314332	1.66667
NOTCH2	chr1:120612317	1.66667
HMHA1	chr19:1067164	1.66667
GOLGA6B	chr15:72947037	1.66667
WHAMMP1	chr15:32825942	1.66667
SLC24A1	chr15:65903742	1.66667
MAP3K4	chr6:161412758	1.66667
B3GNT9	chr16:67184902	1.66667
CFAP61	chr20:20033157	1.66667
NEAT1	chr11:65190268	1.66667
GRSF1	chr4:71705220	1.66667
PHC2	chr1:33841194	1.66667
LPAR2	chr19:19739039	1.66667
STAG3	chr7:99775365	1.66667
TMEM51	chr1:15480228	1.66667
MIR941-1	chr20:62551025	1.66667
HOXC9	chr12:54393876	1.66667
C14ORF142	chr14:93673459	1.66667
MLH3	chr14:75518235	1.66667
DPYSL3	chr5:146889619	1.66667
ARF6	chr14:50359735	1.66667
MAPK12	chr22:50700188	1.66667
SSRP1	chr11:57103351	1.66667
LOC102724050	chr12:54747474	1.66667
SNAP29	chr22:21213291	1.66667
ATG2A	chr11:64684722	1.66667
MRPS31	chr13:41345347	1.66667
XAGE1B	chrX:52238809	1.66667
CLASRP	chr19:45542297	1.66667
WASL	chr7:123389125	1.66667
SSH2	chr17:28257058	1.66667
SQSTM1	chr5:179233387	1.66667
MIR8068	chr11:28499095	1.66667
GSTO2	chr10:106028630	1.66667
SYNRG	chr17:35969486	1.66667
LOC100289230	chr5:98264837	1.66667
TBC1D13	chr9:131549485	1.66667
PPP4R1-AS1	chr18:9615261	1.66667
JUNB	chr19:12902309	1.66667
LOC101928977	chr1:116519897	1.66667
XKR8	chr1:28285972	1.66667
GAGE12D	chrX:49344540	1.66667
FAM219A	chr9:34458568	1.66667
SEL1L3	chr4:25865217	1.66667
C10ORF95	chr10:104211300	1.66667
RNF146	chr6:127587982	1.66667
NUMB	chr14:73925286	1.66667
LRCH1	chr13:47127295	1.66667
RFFL	chr17:33390759	1.66667
CWF19L1	chr10:102027438	1.66667
KANSL1L	chr2:211036051	1.66667
FOXO4	chrX:70315998	1.66667
UBA2	chr19:34919267	1.66667
MIR3613	chr13:50570637	1.66667
CNPPD1	chr2:220041702	1.66667
SNAR-C4	chr19:48442797	1.66667
CASP6	chr4:110624629	1.66667
MIR4515	chr15:83736086	1.66667
TPT1	chr13:45915419	1.66667
AP2B1	chr17:33914281	1.66667
CCDC74B	chr2:130902707	1.66667
CBWD6	chr9:69262593	1.66667
HSPE1	chr2:198364720	1.66667
ADAT2	chr6:143771841	1.66667
UHRF2	chr9:6413150	1.66667
IGFALS	chr16:1843734	1.66667
LOC101929983	chr1:13644799	1.66667
ADA	chr20:43280376	1.66667
EDC4	chr16:67906925	1.66667
LILRB5	chr19:54761171	1.66667
MIF	chr22:24236564	1.66667
NBPF9	chr1:148346929	1.66667
LOC101927100	chr5:114937851	1.66667
LOC100507316	chr8:144363870	1.66667
LIMD1	chr3:45636322	1.66667
ANP32A	chr15:69113261	1.66667
PDE5A	chr4:120549981	1.66667
MIR4478	chr9:124882446	1.66667
USP17L6P	chr4:9369599	1.66667
MIR27A	chr19:13947331	1.66667
SFMBT2	chr10:7453448	1.66667
CDK2AP1	chr12:123752801	1.66667
CD63	chr12:56121572	1.66667
BMS1P20	chr22:22652462	1.66667
KPNB1	chr17:45727203	1.66667
DAPK1	chr9:90113449	1.66667
PISD	chr22:32026810	1.66667
SNCB	chr5:176057557	1.66667
LINC01410	chr9:66457288	1.66667
NBPF8	chr1:148346929	1.66667
PPP2R4	chr9:131873966	1.66667
PPP1R9B	chr17:48227878	1.66667
ZNF716	chr7:57509882	1.66667
ZCCHC7	chr9:37120594	1.66667
HNRNPUL1	chr19:41768380	1.66667
RNASEK-C17ORF49	chr17:6915735	1.66667
KRT19P2	chr12:95228229	1.66667
JARID2	chr6:15249085	1.66667
PKM	chr15:72522063	1.66667
2015-09-01	chr1:87380107	1.66667
BOLA3-AS1	chr2:74375107	1.5
ZDHHC6	chr10:114206717	1.5
LINC01212	chr3:70048894	1.5
OGFR-AS1	chr20:61436939	1.5
PRCD	chr17:74536120	1.5
WASH7P	chr1:29370	1.5
SAMHD1	chr20:35580246	1.5
MAPKAPK3	chr3:50654561	1.5
FNDC3B	chr3:171758343	1.5
KDM2B	chr12:122018920	1.5
SNORD115-29	chr15:25481231	1.5
TTC9B	chr19:40724306	1.5
GMPR2	chr14:24702077	1.5
SPRN	chr10:135238121	1.5
LINC00696	chr3:52099128	1.5
MIR23A	chr19:13947473	1.5
GAGE12C	chrX:49344551	1.5
IFITM3	chr11:320914	1.5
AADACL2-AS1	chr3:151645963	1.5
ISG20	chr15:89181973	1.5
PGD	chr1:10459174	1.5
SNORD115-11	chr15:25481231	1.5
SUSD2	chr22:24577443	1.5
FADS1	chr11:61584529	1.5
DNMT3A	chr2:25475184	1.5
SYT7	chr11:61348344	1.5
NRROS	chr3:196366566	1.5
KDF1	chr1:27286901	1.5
SERF2	chr15:44069293	1.5
AGPAT9	chr4:84457469	1.5
DONSON	chr21:34961014	1.5
DOCK2	chr5:169064250	1.5
TEKT4P2	chr21:9968594	1.5
DTX3L	chr3:122283184	1.5
CDC25C	chr5:137674044	1.5
ARFGAP2	chr11:47198676	1.5
GAGE12E	chrX:49344551	1.5
CPEB2	chr4:15004297	1.5
CCL3	chr17:34417506	1.5
TRAPPC6A	chr19:45681501	1.5
DACT2	chr6:168720434	1.5
GIPC2	chr1:78511588	1.5
WDR33	chr2:128568761	1.5
CABIN1	chr22:24407819	1.5
MCM3AP-AS1	chr21:47649144	1.5
NDUFS3	chr11:47600561	1.5
LOC401312	chr7:22705152	1.5
DCBLD2	chr3:98620533	1.5
CEACAM22P	chr19:45060150	1.5
SSR4P1	chr21:46493126	1.5
CLK1	chr2:201729284	1.5
ICAM4	chr19:10397642	1.5
MARS	chr12:57881735	1.5
MOAP1	chr14:93651249	1.5
PABPC1L2B-AS1	chrX:72222695	1.5
ATAD3B	chr1:1407163	1.5
HAND2	chr4:174451378	1.5
SMAD2	chr18:45457517	1.5
SMG1P3	chr16:21513602	1.5
HIST2H2AA3	chr1:149814318	1.5
EIF4H	chr7:73588705	1.5
HMCES	chr3:128997816	1.5
FOXD3	chr1:63788729	1.5
LINC00963	chr9:132250938	1.5
C1ORF95	chr1:226736500	1.5
S100A11	chr1:152009511	1.5
NOTO	chr2:73429385	1.5
CCDC101	chr16:28565248	1.5
MYO1G	chr7:45018704	1.5
MIF4GD	chr17:73266326	1.5
MIR1228	chr12:57588286	1.5
PSMD12	chr17:65362721	1.5
SOX15	chr17:7493488	1.5
MRAS	chr3:138066489	1.5
RTN4IP1	chr6:107077373	1.5
PAPD7	chr5:6714717	1.5
SETD4	chr21:37433116	1.5
POLR2L	chr11:842529	1.5
NID1	chr1:236228481	1.5
GPR137B	chr1:236305831	1.5
SNORD115-43	chr15:25481231	1.5
ATG4B	chr2:242577026	1.5
KLF6	chr10:3827473	1.5
HIST2H2AA4	chr1:149814318	1.5
U2AF1	chr21:44527688	1.5
HIST1H4K	chr6:27799305	1.5
FAM27C	chr9:44990235	1.5
PRSS16	chr6:27215501	1.5
H2AFB2	chrX:154113243	1.5
DEFA8P	chr8:6809121	1.5
SPATC1L	chr21:47604373	1.5
MT3	chr16:56623266	1.5
GAGE12H	chrX:49344551	1.5
ZNF786	chr7:148787869	1.5
MACC1	chr7:20257013	1.5
NFS1	chr20:34287287	1.5
USP36	chr17:76836969	1.5
MRPL44	chr2:224822120	1.5
PDE2A	chr11:72385497	1.5
MIR34C	chr11:111384163	1.5
HIST1H4J	chr6:27791902	1.5
DNAJB3	chr2:234652661	1.5
MIR6080	chr17:62776876	1.5
FAM71A	chr1:212797788	1.5
VPRBP	chr3:51534018	1.5
NKX2-1	chr14:36988903	1.5
LINC01353	chr1:203256827	1.5
RAB4A	chr1:229406808	1.5
POLR2A	chr17:7387697	1.5
POM121L8P	chr22:21636713	1.5
SNORD115-36	chr15:25481231	1.5
FA2H	chr16:74808729	1.5
SERPINB9P1	chr6:2876744	1.5
PACRG	chr6:163149001	1.5
LOC642361	chr10:81585657	1.5
ECD	chr10:74927853	1.5
TAF10	chr11:6633475	1.5
DDX24	chr14:94547558	1.5
ETV7	chr6:36355568	1.5
CCND1	chr11:69455872	1.5
CCL4	chr17:34431219	1.5
TRPM2	chr21:45773483	1.5
CFAP69	chr7:89874487	1.5
USP17L9P	chr4:9360107	1.5
MX1	chr21:42797957	1.5
MYOG	chr1:203055166	1.5
NOC2L	chr1:894679	1.5
IDH3A	chr15:78441718	1.5
DISC1-IT1	chr1:232061579	1.5
ADAP1	chr7:966852	1.5
PSMB9	chr6:32821937	1.5
TTC41P	chr12:104323989	1.33333
HNRNPH1	chr5:179050711	1.33333
PTGER2	chr14:52781015	1.33333
SCLT1	chr4:130014762	1.33333
SLC3A2	chr11:62648343	1.33333
MKX	chr10:28034778	1.33333
VAMP7	chrX:155110942	1.33333
ARHGAP17	chr16:25026699	1.33333
WDR31	chr9:116102620	1.33333
FOS	chr14:75745480	1.33333
WNK1	chr12:862088	1.33333
PDYN	chr20:1974931	1.33333
INSL3	chr19:17932383	1.33333
CLEC4E	chr12:8693558	1.33333
SERPINB9	chr6:2903546	1.33333
SMCHD1	chr18:2655885	1.33333
ZC3H12C	chr11:109964086	1.33333
IRAK1BP1	chr6:79577260	1.33333
PLA2G4E	chr15:42342901	1.33333
FBXO17	chr19:39466453	1.33333
DRAM1	chr12:102271104	1.33333
ACO1	chr9:32384600	1.33333
HLA-F	chr6:29691116	1.33333
MYO19	chr17:34891305	1.33333
ANPEP	chr15:90358072	1.33333
UPP1	chr7:48128199	1.33333
OR9I1	chr11:57886916	1.33333
CAPN10-AS1	chr2:241525733	1.33333
GRK1	chr13:114321596	1.33333
MIR1225	chr16:2140285	1.33333
CDC42EP3	chr2:37899342	1.33333
CRYBA1	chr17:27573874	1.33333
CUL3	chr2:225450114	1.33333
ZSCAN21	chr7:99647416	1.33333
HERC5	chr4:89378267	1.33333
TBC1D3P1-DHX40P1	chr17:58096336	1.33333
PRDX1	chr1:45987610	1.33333
FAM27B	chr9:67794189	1.33333
SF1	chr11:64545938	1.33333
ELK2AP	chr14:106139144	1.33333
MTVR2	chr17:54962274	1.33333
NR5A2	chr1:200011952	1.33333
ABCA9-AS1	chr17:67000854	1.33333
PRELID1	chr5:176730762	1.33333
PIP5KL1	chr9:130693076	1.33333
SLFN5	chr17:33570085	1.33333
ANKRD36B	chr2:98206428	1.33333
IFT74	chr9:26956370	1.33333
LECT1	chr13:53313947	1.33333
DMXL2	chr15:51914967	1.33333
UNC5C	chr4:96470361	1.33333
LOC388692	chr1:149287129	1.33333
SOCS1	chr16:11350039	1.33333
HTR1D	chr1:23521222	1.33333
PHACTR3	chr20:58203663	1.33333
C9ORF41	chr9:77643310	1.33333
AGAP9	chr10:47213626	1.33333
KLLN	chr10:89623194	1.33333
EEF1A1	chr6:74230755	1.33333
SYMPK	chr19:46366548	1.33333
TMEM131	chr2:98612354	1.33333
NUP54	chr4:77069668	1.33333
PKD2L1	chr10:102090243	1.33333
MIR212	chr17:1953674	1.33333
LINC-PINT	chr7:130598069	1.33333
PPAPDC1B	chr8:38126738	1.33333
CLASP1	chr2:122407052	1.33333
RHOG	chr11:3862213	1.33333
SLC39A14	chr8:22225049	1.33333
TMEM127	chr2:96931751	1.33333
LOC729658	chr6:163613034	1.33333
PLAGL1	chr6:144385735	1.33333
SAMD8	chr10:76871392	1.33333
POLB	chr8:42195972	1.33333
CTAGE1	chr18:19997878	1.33333
RNU12	chr22:43011250	1.33333
NUDT17	chr1:145589435	1.33333
NOMO1	chr16:14927642	1.33333
ARHGAP12	chr10:32217804	1.33333
CSPG5	chr3:47621730	1.33333
IQGAP2	chr5:75699079	1.33333
MSC	chr8:72756731	1.33333
FEM1B	chr15:68570140	1.33333
MRPL17	chr11:6704632	1.33333
SLC25A25	chr9:130853742	1.33333
DENR	chr12:123237367	1.33333
CHSY3	chr5:129240522	1.33333
MEFV	chr16:3306627	1.33333
FRS2	chr12:69864128	1.33333
PILRA	chr7:99971067	1.33333
ZNF114	chr19:48777006	1.33333
MIR6864	chr17:4873066	1.33333
KLHL5	chr4:39046450	1.33333
YTHDF3	chr8:64081561	1.33333
NOTCH2NL	chr1:145209112	1.33333
SLC43A3	chr11:57194560	1.33333
LOC441242	chr7:65215911	1.33333
PRPF4	chr9:116037913	1.33333
MIR3675	chr1:17007749	1.33333
CNTNAP2	chr7:145813452	1.33333
SRSF9	chr12:120907558	1.33333
MCM6	chr2:136634047	1.33333
POLDIP3	chr22:43010968	1.33333
MIR4326	chr20:61918159	1.33333
SLC7A5P2	chr16:21531765	1.33333
KMT2E-AS1	chr7:104654588	1.33333
RAD51AP1	chr12:4647949	1.33333
RABL2B	chr22:51222087	1.33333
TMEM56	chr1:95582893	1.33333
SUPV3L1	chr10:70939959	1.33333
PTEN	chr10:89623194	1.33333
LINC01336	chr5:74348468	1.33333
MIR4522	chr17:25621022	1.33333
OGG1	chr3:9791627	1.33333
RNF115	chr1:145610989	1.33333
SEMA6A-AS1	chr5:115783193	1.33333
CUL2	chr10:35379311	1.33333
PLAC8	chr4:84031012	1.33333
APOL3	chr22:36556977	1.33333
MMP2	chr16:55514444	1
DDB1	chr11:61100684	1
ZBTB12	chr6:31869769	1
LOC101927769	chr7:20336330	1
GRM2	chr3:51741080	1
FAAHP1	chr1:46899498	1
RFPL2	chr22:32600718	1
CEP350	chr1:179923907	1
ABR	chr17:1012340	1
RNF4	chr4:2471179	1
PLEKHG4	chr16:67313426	1
DUS3L	chr19:5791249	1
GPN2	chr1:27216869	1
HS2ST1	chr1:87380334	1
PRAMEF7	chr1:12976466	1
TFR2	chr7:100239173	1
SNORD105	chr19:10218326	1
TTLL4	chr2:219575567	1
PACERR	chr1:186649785	1
FAM218A	chr4:165878099	1
C19ORF73	chr19:49622397	1
KISS1R	chr19:917341	1
NCR2	chr6:41303527	1
SCN11A	chr3:38995142	1
SEBOX	chr17:26692173	1
PTGES3L-AARSD1	chr17:41132545	1
MIR3180-3	chr16:15005076	1
C20ORF195	chr20:62184372	1
FAM161A	chr2:62081278	1
HIST1H4L	chr6:27841289	1
RNU6-2	chr19:1021520	1
DCAF11	chr14:24583985	1
MIR4444-1	chr3:75263626	1
ZMYM6NB	chr1:35450948	1
NEURL3	chr2:97173846	1
LINCMD1	chr6:52015821	1
CDK16	chrX:47078075	1
SOCS4	chr14:55493843	1
SOCS3	chr17:76356160	1
POP4	chr19:30097169	1
PARK2	chr6:163148834	1
WNT10B	chr12:49365641	1
EPN1	chr19:56186560	1
FAM84B	chr8:127570711	1
TDP1	chr14:90422245	1
AK1	chr9:130640022	1
OGFRL1	chr6:71998476	1
PPP1R15A	chr19:49375648	1
NKAIN1	chr1:31712734	1
SNORD109A	chr15:25287120	1
EIF4E	chr4:99850243	1
TRAF6	chr11:36531863	1
GFOD1	chr6:13486415	1
PPEF1-AS1	chrX:18710806	1
ELP6	chr3:47555199	1
EPC2	chr2:149402559	1
MDM2	chr12:69201951	1
PRKD2	chr19:47220384	1
ZFP36L1	chr14:69260631	1
LL22NC03-63E9.3	chr22:22901749	1
CDT1	chr16:88870185	1
2002-09-01	chr2:242255275	1
AGL	chr1:100316044	1
ACSL1	chr4:185726942	1
BRDT	chr1:92414927	1
ABHD8	chr19:17414282	1
HCG18	chr6:30294933	1
NTSR2	chr2:11810329	1
LINC01018	chr5:6582248	1
CLDN34	chrX:9935397	1
HBB	chr11:5248301	1
UNC50	chr2:99225041	1
IRF2	chr4:185395726	1
SRPX	chrX:38080177	1
MAPK11	chr22:50708822	1
PANK2	chr20:3869741	1
RGS12	chr4:3371723	1
PPP4R2	chr3:73046118	1
GUCD1	chr22:24951903	1
LRRN4CL	chr11:62457371	1
HFE2	chr1:145413190	1
DOK5	chr20:53092256	1
STAMBPL1	chr10:90639943	1
SEC24B-AS1	chr4:110354973	1
ANKRD33B	chr5:10564434	1
MIR3118-3	chr15:21038123	1
CHRM3	chr1:239792372	1
LINC00244	chr7:156333184	1
SLC25A51	chr9:37904350	1
PKP3	chr11:392598	1
C1ORF159	chr1:1051736	1
OST4	chr2:27294567	1
N4BP2L1	chr13:33002315	1
RSF1	chr11:77531880	1
WDR83	chr19:12780516	1
MIR665	chr14:101341369	1
LOC101929516	chr1:40030741	1
MIR6892	chr7:143079778	1
PHKB	chr16:47495209	1
PARD6B	chr20:49348080	1
ARHGAP11B	chr15:30918878	1
SENP5	chr3:196594726	1
MIR4315-2	chr17:62818220	1
ORC3	chr6:88299784	1
HIVEP1	chr6:12012723	1
IER2	chr19:13261281	1
MEX3B	chr15:82338484	1
KIF7	chr15:90198682	1
ZNF230	chr19:44507076	1
SFPQ	chr1:35658743	1
GFRA4	chr20:3644046	1
CD55	chr1:207494816	1
FAHD2CP	chr2:96676298	1
GALNT13	chr2:154728410	1
NEDD4	chr15:56209329	1
SKP1	chr5:133512724	1
DOCK8	chr9:214864	1
EZH2	chr7:148581441	1
PELO	chr5:52083773	1
LINC01159	chr2:105489053	1
MT1IP	chr16:56710027	1
MRPL12	chr17:79670399	1
PIBF1	chr13:73356229	1
CCSER1	chr4:91156181	1
SNORA40	chr11:93468402	1
ESYT3	chr3:138153414	1
FANCD2OS	chr3:10149915	1
PDZD9	chr16:22012431	1
TMEM8A	chr16:431950	1
HUWE1	chrX:53713674	1
SULT1A1	chr16:28634907	1
RNF19B	chr1:33430414	1
ARHGEF35	chr7:143892791	1
ATP5S	chr14:50779046	1
VPS9D1	chr16:89787394	1
ANKRD30BL	chr2:133015542	1
PRR5-ARHGAP8	chr22:45098077	1
CPM	chr12:69326979	1
CDC26	chr9:116037869	1
MIR7845	chr2:208031123	1
SNORD5	chr11:93466466	1
C19ORF83	chr19:46144904	1
ARRB1	chr11:75062875	1
LNX1-AS2	chr4:54459122	1
POLR3E	chr16:22308695	1
AQR	chr15:35261995	1
IPMK	chr10:60027694	1
MIR623	chr13:100008384	1
2007-03-01	chr2:160568967	1
SGMS1	chr10:52383737	1
TMEM40	chr3:12810956	1
ELP3	chr8:27947747	1
GAGE2D	chrX:49197562	1
TNFRSF12A	chr16:3070312	1
PRRT3	chr3:9994078	1
HLA-F-AS1	chr6:29716826	1
LINC00703	chr10:4448660	1
MRGPRX1	chr11:18956549	1
C1QL4	chr12:49730971	1
ZMYM3	chrX:70474038	1
FAM120C	chrX:54209691	1
LOC100507661	chr3:168619732	1
ZNF461	chr19:37157755	1
RGS2	chr1:192778168	1
TBC1D3F	chr17:36348623	1
PTPN1	chr20:49126857	1
MAGED4B	chrX:51812368	1
CD200R1L	chr3:112564797	1
B3GALNT1	chr3:160822683	1
DNASE2	chr19:12992335	1
NTMT1	chr9:132371162	1
B3GNT4	chr12:122688227	1
SLC16A6	chr17:66287405	1
YBEY	chr21:47706266	1
APOBEC1	chr12:7823195	1
GTF2F1	chr19:6393291	1
SERPINB1	chr6:2842283	1
IQGAP1	chr15:90931472	1
LINC01538	chr18:61927290	1
TUBB6	chr18:12308057	1
BAZ2A	chr12:57024115	1
EPHA6	chr3:97158436	1
MIR3064	chr17:62496957	1
C9ORF92	chr9:16253105	1
TNFRSF1B	chr1:12227059	1
LINC00838	chr10:34061608	1
LOC101928435	chr21:40349700	1
ARHGAP31-AS1	chr3:119041607	1
PAX8	chr2:114036498	1
MIR6720	chr6:1390646	1
NOMO2	chr16:18573434	1
RIT1	chr1:155880706	1
RHBDF2	chr17:74483991	1
C21ORF33	chr21:45553493	1
MIR4308	chr14:55344911	1
MIR5008	chr1:228129384	1
CST13P	chr20:23499782	1
C4ORF33	chr4:130014828	1
AMN	chr14:103388992	1
UGP2	chr2:64068097	1
PGBD2	chr1:249200441	1
TBCK	chr4:107237423	1
LOC100130093	chr1:227916239	1
ZNF579	chr19:56092211	1
CPEB2-AS1	chr4:15003669	1
PDHB	chr3:58419566	1
KRBOX4	chrX:46306623	1
SLC26A4-AS1	chr7:107302243	1
TRIM25	chr17:54991409	1
ANP32B	chr9:100745488	1
RND1	chr12:49259653	1
MPG	chr16:128168	1
PHTF2	chr7:77428108	1
LOC644172	chr17:43679228	1
TOB2P1	chr6:28186707	1
EIF3G	chr19:10230599	1
SMEK2	chr2:55844860	1
STARD7-AS1	chr2:96874153	1
LINC01521	chr22:31742744	1
BTG3	chr21:18985268	1
TCP10L2	chr6:167584080	1
GRAP2	chr22:40322631	1
POLR2G	chr11:62529010	1
RTKN2	chr10:64028622	1
GZMM	chr19:544033	1
PAIP1	chr5:43557195	1
DKK2	chr4:107957453	1
USE1	chr19:17326154	1
PALLD	chr4:169753155	1
GOLGA3	chr12:133405288	1
SRSF6	chr20:42086503	1
APOC4	chr19:45445494	1
LOC100288069	chr1:714068	1
RAB35	chr12:120554643	1
BCAM	chr19:45312315	1
ZNF331	chr19:54057898	1
HMGN4	chr6:26538571	1
ERO1L	chr14:53162649	1
FAM47B	chrX:34960912	1
MIR1468	chrX:63005967	1
LOC284933	chr22:48943199	1
HNRNPUL2	chr11:62494857	1
MMP23B	chr1:1567559	1
USP4	chr3:49377536	1
SNAR-F	chr19:51108219	1
PFKFB1	chrX:55024967	1
CMYA5	chr5:78985658	1
KLKP1	chr19:51399654	1
BVES	chr6:105585049	1
RARS2	chr6:88299735	1
LRBA	chr4:151936419	1
LOC284788	chr20:22401281	1
MYL10	chr7:101272576	1
CCDC90B	chr11:82997450	1
SPIDR	chr8:48173469	1
UBE2D3	chr4:103747017	1
POP7	chr7:100303675	1
LINC01000	chr7:128281294	1
GRM1	chr6:146350333	1
PDE4D	chr5:58335339	1
CNTN5	chr11:98891705	1
MIR4435-1HG	chr2:112252692	1
BLACE	chr7:155160628	1
TBC1D3L	chr17:36348623	1
RUFY1	chr5:178986692	1
TMEM259	chr19:1021141	1
OR4F29	chr5:180794287	1
CAHM	chr6:163834982	1
ZBTB4	chr17:7387568	1
B4GALT4	chr3:118959752	1
LOC100133331	chr1:323891	1
TULP2	chr19:49401996	1
CSTF3-AS1	chr11:33183202	1
ACOT6	chr14:74083547	1
H3F3A	chr1:226250407	1
HNRNPD	chr4:83295149	1
LOC100133050	chr5:99723958	1
U2AF2	chr19:56165415	1
CCR6	chr6:167525294	1
TIPARP-AS1	chr3:156393502	1
ADORA2A-AS1	chr22:24890783	1
FRG1	chr4:190861973	1
TYW5	chr2:200820459	1
BAZ2B	chr2:160473112	1
XPNPEP3	chr22:41253084	1
EXTL3	chr8:28558989	1
SUZ12	chr17:30264043	1
KRT18	chr12:53342842	1
GATA3-AS1	chr10:8095385	1
KGFLP1	chr9:46687556	1
GGCX	chr2:85788657	1
ARPC4	chr3:9834800	1
IL1RN	chr2:113885137	1
TCTE1	chr6:44265458	1
RFX6	chr6:117198375	1
SMTN	chr22:31480981	1
CYB5R2	chr11:7694122	1
DNTTIP2	chr1:94344762	1
TAF3	chr10:7860466	1
TM4SF1	chr3:149095568	1
GINM1	chr6:149887527	1
RPS27L	chr15:63449741	1
TMEM120A	chr7:75623992	1
N4BP1	chr16:48644120	1
DCAKD	chr17:43128885	1
DOC2B	chr17:31421	1
ACP6	chr1:147142634	1
PCBP2	chr12:53845885	1
WDR83OS	chr19:12780465	1
MT1A	chr16:56672577	1
NPY4R	chr10:47083533	1
HIGD2A	chr5:175815783	1
INO80	chr15:41408444	1
HAP1	chr17:39890898	1
KDSR	chr18:61034506	1
BHLHE41	chr12:26278003	1
C2ORF49	chr2:105953815	1
SLC6A17	chr1:110693131	1
SMNDC1	chr10:112064707	1
ZNF837	chr19:58892389	1
TSTA3	chr8:144699732	1
ATP1A3	chr19:42498428	1
DCK	chr4:71859264	1
TMOD4	chr1:151148547	1
LOC101927394	chr3:8057994	1
MEOX1	chr17:41738931	1
LINC00623	chr1:144340759	1
ST3GAL1	chr8:134584183	1
MIR8072	chr12:123849390	1
HIF3A	chr19:46806855	1
HIST2H4A	chr1:149804220	1
GREB1	chr2:11680079	1
NXF2	chrX:101694929	1
H3F3AP4	chr1:226250427	1
ADORA2A	chr22:24819564	1
RPS27A	chr2:55459038	1
FAM135B	chr8:139509065	1
ACP2	chr11:47270179	1
FAM86B3P	chr8:8086091	1
BBS10	chr12:76742222	1
WIPF3	chr7:29846169	1
METTL15	chr11:28129797	1
TADA3	chr3:9834695	1
MIR6809	chr2:218765351	1
IFIT2	chr10:91061705	1
LOC100132062	chr1:323891	1
ANAPC7	chr12:110841535	1
FAM110A	chr20:814339	1
DNLZ	chr9:139258263	1
PPP1R3B	chr8:9008220	1
TNNI2	chr11:1861431	1
DENND4B	chr1:153919154	1
SPATA6	chr1:48937880	1
ALDH1B1	chr9:38392660	1
AP5M1	chr14:57735605	1
TMC1	chr9:75136716	1
LRFN2	chr6:40555203	1
AMDHD2	chr16:2570362	1
LRRC14B	chr5:191625	1
CCL4L1	chr17:34538309	1
ASPHD1	chr16:29912146	1
TCEB3-AS1	chr1:24104787	1
OR1Q1	chr9:125377016	1
COL25A1	chr4:110223523	1
FAM90A7P	chr8:7416626	1
ANKRD20A12P	chr1:142713605	1
CPPED1	chr16:12897744	1
GAB2	chr11:78052926	1
DIS3	chr13:73356266	1
EFCAB3	chr17:60447578	1
TAF6L	chr11:62538774	1
LINC01561	chr10:122357460	1
UBE2G2	chr21:46221751	1
FERMT2	chr14:53417815	1
MIR3202-1	chrX:153246547	1
PHIP	chr6:79788011	1
PML	chr15:74287013	1
ZNF276	chr16:89787392	1
MGLL	chr3:127541725	1
LINC00933	chr15:85113879	1
BCL2L11	chr2:111878490	1
GAGE2A	chrX:49197581	1
C1ORF56	chr1:151020258	1
FOXP4-AS1	chr6:41515283	1
ARHGAP19-SLIT1	chr10:99052430	1
SLC1A4	chr2:65215578	1
LINC00491	chr5:102007168	1
LOC101929771	chr1:222014008	1
LOC100130700	chr16:34740840	1
PRTN3	chr19:840984	1
LOC100630923	chr7:102004307	1
PRR23A	chr3:138725110	1
TNFAIP8	chr5:118691514	1
STAG3L1	chr7:72476448	1
ZNF561-AS1	chr19:9732157	1
USP34	chr2:61697849	1
HDAC2	chr6:114291888	1
HSP90B1	chr12:104324111	1
EIF3C	chr16:28699878	1
FYTTD1	chr3:197477260	1
MIR629	chr15:70371807	1
MAD2L1BP	chr6:43597278	1
PPP1R35	chr7:100034094	1
LOC101927539	chr17:55685773	1
UBP1	chr3:33481870	1
GPR89A	chr1:145827103	1
TMEM199	chr17:26684603	1
ADPRHL2	chr1:36554452	1
KCNK5	chr6:39197251	1
ZNF398	chr7:148844559	1
TBC1D9	chr4:141677471	1
FANK1	chr10:127585107	1
MHRT	chr14:23884658	1
UNC45A	chr15:91473409	1
EXOC3-AS1	chr5:443275	1
DUSP9	chrX:152907896	1
NPAS3	chr14:33408458	1
TNS2	chr12:53440809	1
HIPK1	chr1:114471995	1
BOLA2B	chr16:30205627	1
LOC643339	chr12:93771512	1
C9ORF84	chr9:114557288	1
HBG1	chr11:5271087	1
JOSD2	chr19:51014416	1
DPY19L2P3	chr7:29724769	1
LOC80078	chr6:80023101	1
BTG2	chr1:203274663	1
CYP11A1	chr15:74658553	1
PBX4	chr19:19729725	1
ACOT12	chr5:80689988	1
RAB1B	chr11:66036055	1
LOC145783	chr15:57210697	1
ADAM7	chr8:24298508	1
TBC1D3H	chr17:36348623	1
LOC102724699	chr3:186543310	1
LOC101928203	chr16:76668894	1
KRTAP10-4	chr21:45993605	1
TIAL1	chr10:121356541	1
F2RL1	chr5:76114832	1
GAS2L1	chr22:29702984	1
CNOT1	chr16:58663790	1
C21ORF58	chr21:47738134	1
RHOH	chr4:40192630	1
LOC256880	chr4:100871650	1
OSR2	chr8:99956630	1
HS1BP3	chr2:20850864	1
CHRM4	chr11:46408158	1
NPFFR2	chr4:72897520	1
MTG1	chr10:135207620	1
TNRC18	chr7:5463177	1
ERMAP	chr1:43282775	1
MYCBPAP	chr17:48585744	1
ATP2B2	chr3:10547268	1
MIR3118-2	chr15:21038123	1
LOC101927884	chr2:75751193	1
EIF3D	chr22:36925277	1
MPC2	chr1:167905439	1
TAF9	chr5:68665409	1
OSM	chr22:30662829	1
PPFIBP1	chr12:27677044	1
TRIM63	chr1:26394125	1
CD83	chr6:14117864	1
ZNF136	chr19:12273871	1
MIR6776	chr17:2596213	1
TMEM263	chr12:107349543	1
ZNF18	chr17:11900689	1
DECR2	chr16:451857	1
LINC01213	chr3:149956486	1
MIR6826	chr3:128990988	1
LAMA3	chr18:21269406	1
APOBEC3F	chr22:39436672	1
KLK9	chr19:51512890	1
MMP1	chr11:102668966	1
TBC1D3	chr17:36348621	1
MAN1A2	chr1:117910084	1
MROH5	chr8:142517330	1
LOC101929709	chr8:90769939	1
UBE2QL1	chr5:6448735	1
C4ORF36	chr4:87813575	1
ANKRD65	chr1:1356824	1
QSOX2	chr9:139137687	1
NCK1-AS1	chr3:136580905	1
SPEG	chr2:220325533	1
STK10	chr5:171615346	1
FAM3C	chr7:121036422	1
SIAH2	chr3:150481263	1
LOC146880	chr17:62777622	1
XPO6	chr16:28223239	1
RNASEH2C	chr11:65488409	1
GHITM	chr10:85899184	1
SCAMP4	chr19:1905372	1
RXFP4	chr1:155911479	1
MMP14	chr14:23305741	1
NXF2B	chrX:101694929	1
CELA3B	chr1:22303417	1
ABCB9	chr12:123451056	1
C20ORF24	chr20:35234136	1
ITPKB	chr1:226926876	1
TMEM221	chr19:17559376	1
MIR7846	chr1:12226999	1
ELMO1	chr7:37488555	1
SEMG2	chr20:43850009	1
LOC100506082	chr11:4208381	1
RHOQ	chr2:46769866	1
CCZ1	chr7:5938340	1
TPT1-AS1	chr13:45915479	1
RNH1	chr11:506821	1
CDC23	chr5:137549032	1
NCK1	chr3:136581049	1
ZNF567	chr19:37178513	1
TBRG1	chr11:124492741	1
MIR4728	chr17:37882747	1
FPR2	chr19:52266641	1
CXORF38	chrX:40506819	1
SH3BGR	chr21:40817796	1
LOC643406	chr20:5451841	1
SLC27A2	chr15:50474392	1
POLD1	chr19:50887579	1
AIG1	chr6:143380499	1
TYW1	chr7:66461791	1
CPN2	chr3:194072057	1
KLHDC9	chr1:161068180	1
ATXN2L	chr16:28834368	1
LENG8-AS1	chr19:54960216	1
ADAMTSL1	chr9:18474078	1
EIF2D	chr1:206785904	1
DBNL	chr7:44084238	1
USP30	chr12:109490374	1
KIF26B	chr1:245318286	1
RECQL	chr12:21654603	1
ECHDC1	chr6:127664754	1
IFI27L1	chr14:94547638	1
WASH1	chr9:29739	1
CRY2	chr11:45868956	1
RFWD2	chr1:176176380	1
NFATC1	chr18:77160273	1
ANKRD10	chr13:111567454	1
UBE2I	chr16:1359153	1
MIR4444-2	chr3:75263626	1
ARL5B	chr10:18948312	1
TRMT112	chr11:64085556	1
LMF1	chr16:1020984	1
SLCO3A1	chr15:92396937	1
ZNF692	chr1:249153125	1
MIR6742	chr1:228584810	1
LOC100272217	chr9:133454881	1
SNRPA	chr19:41256758	1
OR2G2	chr1:247751661	1
TCF12	chr15:57210832	1
SNRPF	chr12:96252708	1
2005-03-01	chr10:94050919	1
LINC01349	chr1:101112560	1
TAPBP	chr6:33282164	1
MCEMP1	chr19:7741942	1
LOC100996455	chr11:64216528	1
FTL	chr19:49468565	1
LOC102723859	chr17:36348607	1
MRPS18A	chr6:43655549	1
PRR14L	chr22:32146120	1
CDADC1	chr13:49822046	1
PLEKHG3	chr14:65171192	1
MPO	chr17:56358296	1
VIM	chr10:17270257	1
CST9L	chr20:23549386	1
SUPT3H	chr6:45345788	1
LOC101929199	chr4:27219100	1
NEK1	chr4:170533778	1
IFT74-AS1	chr9:26956305	1
CDC42EP2	chr11:65082288	1
MAP7D2	chrX:20134756	1
LINC01191	chr2:114737145	1
TRIAP1	chr12:120884215	1
GJB7	chr6:88038996	1
RNF138	chr18:29672568	1
PLAA	chr9:26947468	1
LOC101928943	chr11:47293626	1
CASC23	chr11:8038056	1
CPT2	chr1:53662100	1
WDR11	chr10:122610686	1
MIR337	chr14:101340829	1
USP6	chr17:5031686	1
GAGE12B	chrX:49306370	1
GPR183	chr13:99959749	1
SLC5A6	chr2:27435175	1
SUMO2	chr17:73179098	1
LOC100289561	chr7:102004307	1
BCORL1	chrX:129139163	1
LOC101928063	chr19:44507022	1
DEFB132	chr20:238376	1
OR10G8	chr11:123900329	1
TRAPPC8	chr18:29523091	1
THAP7	chr22:21356404	1
MIR6747	chr11:62334543	1
IDI1	chr10:1095061	1
GAGE12I	chrX:49216676	1
LOC643770	chr12:98897633	1
OR11H1	chr22:16449804	1
CTDSP1	chr2:219263060	1
MIR1273E	chr1:240640408	1
ACSF3	chr16:89202955	1
GOLGA6C	chr15:75550898	1
COX5B	chr2:98262520	1
RRP12	chr10:99161127	1
NDUFB2-AS1	chr7:140396877	1
PPAT	chr4:57301802	1
TLR4	chr9:120466452	1
DDX51	chr12:132628880	1
DDX11L5	chr9:11986	1
COPB1	chr11:14521404	1
LOC100505549	chr18:55297533	1
NIT2	chr3:100053561	1
WSB2	chr12:118499016	1
JAK1	chr1:65432187	1
APOC4-APOC2	chr19:45445494	1
HPS5	chr11:18343721	1
LOC100130950	chr17:5095378	1
FOXD4	chr9:118417	1
LINC00702	chr10:4286104	1
KRTAP21-1	chr21:32127696	1
PPP1R18	chr6:30655093	1
CASP2	chr7:142986680	1
OR51I2	chr11:5474637	1
JUN	chr1:59249785	1
TMEM101	chr17:42092397	1
KIF3C	chr2:26205443	1
MIR625	chr14:65937819	1
TMF1	chr3:69101484	1
SCML4	chr6:108053600	1
TTC16	chr9:130478357	1
TRAP1	chr16:3767598	1
PNKD	chr2:219187901	1
UBC	chr12:125399587	1
TISP43	chr2:131328421	1
PRSS33	chr16:2836708	1
MMGT1	chrX:135056134	1
ADAM12	chr10:128077127	1
DCAF5	chr14:69619316	1
PRKRA	chr2:179315958	1
HOXD11	chr2:176972083	1
MIR6792	chr19:7682324	1
PRAMEF15	chr1:13421175	1
SIPA1	chr11:65405577	1
USP3-AS1	chr15:63893026	1
P4HA3	chr11:74022721	1
ALCAM	chr3:105085556	1
PNLDC1	chr6:160221280	1
GUCA1B	chr6:42162694	1
RASSF5	chr1:206730491	1
ARIH1	chr15:72766666	1
MIR147B	chr15:45725247	1
DHX15	chr4:24586184	1
POM121L10P	chr22:25055114	1
TCF4	chr18:52969852	1
VSIG8	chr1:159832447	1
LOC101928381	chr9:66922966	1
C17ORF59	chr17:8093564	1
PXMP2	chr12:133264191	1
KLHL9	chr9:21335429	1
GUSBP1	chr5:21459588	1
MIR5739	chr22:28855856	1
VTI1A	chr10:114206755	1
FAM19A1	chr3:68040733	1
RANBP1	chr22:20104946	1
MIR141	chr12:7073259	1
FCGR3A	chr1:161520413	1
KRT83	chr12:52715182	1
MRPS9	chr2:105654482	1
RITA1	chr12:113623330	1
SAR1A	chr10:71930285	1
TMEM5	chr12:64173905	1
KCNIP1	chr5:169931039	1
ABT1	chr6:26597170	1
ELL3	chr15:44069502	1
TBC1D10A	chr22:30722955	1
FBXO30	chr6:146135921	1
ARHGEF5	chr7:144052488	1
NAP1L1	chr12:76478738	1
PTDSS1	chr8:97274113	1
HMGCR	chr5:74632992	1
SAXO1	chr9:19049352	1
INSL6	chr9:5185618	1
INPP5K	chr17:1420182	1
COPB2	chr3:139108522	1
ASL	chr7:65540833	1
LOC100192426	chr18:8367032	1
ZC3HC1	chr7:129691291	1
ZFX-AS1	chrX:24167771	1
SEC24B	chr4:110354927	1
MYL3	chr3:46904973	1
PRIMA1	chr14:94254766	1
LBX2	chr2:74726685	1
TRIM52	chr5:180688119	1
PRICKLE4	chr6:41748499	1
SORCS3	chr10:106400858	1
PDE7A	chr8:66753969	1
SLC7A11-AS1	chr4:139010167	1
LHFP	chr13:40177356	1
DNAJB2	chr2:220144039	1
SNF8	chr17:47022154	1
LINC01550	chr14:98444461	1
MAN1B1	chr9:139981378	1
ISOC1	chr5:128430441	1
STK19	chr6:31939645	1
MIR4720	chr16:81418622	1
GTF2I	chr7:74071990	1
RPL37A	chr2:217363519	1
RAB39A	chr11:107799200	1
MIR150	chr19:50004125	1
SPRY4	chr5:141703982	1
NMU	chr4:56502465	1
IFIH1	chr2:163175218	1
RPL8	chr8:146017729	1
IL1B	chr2:113594356	1
CTSA	chr20:44519590	1
SLCO5A1	chr8:70745404	1
MIR2110	chr10:115933938	1
MTIF2	chr2:55496315	1
MAN1B1-AS1	chr9:139981269	1
ELMO3	chr16:67233027	1
KIAA1598	chr10:118886097	1
WDR13	chrX:48456223	1
LINC00673	chr17:70588943	1
LINC00489	chr20:36251521	1
HTR3E	chr3:183817966	1
GPX1	chr3:49395791	1
PARP9	chr3:122283147	1
MIR208A	chr14:23857875	1
LOC101927740	chr5:158527490	1
MIR329-1	chr14:101493121	1
NAT14	chr19:55996556	1
PDE6A	chr5:149324356	1
SENP1	chr12:48499775	1
MIR6716	chr11:118514717	1
FAM151B	chr5:79783799	1
CATIP-AS1	chr2:219232625	1
CEP135	chr4:56814973	1
RAB3GAP1	chr2:135809834	1
MPPE1	chr18:11908796	1
NR1H3	chr11:47269850	1
PTPN11	chr12:112856535	1
GAGE7	chrX:49216677	1
C18ORF54	chr18:51884286	1
EIF4EBP3	chr5:139927250	1
ACBD6	chr1:180472022	1
CABP5	chr19:48547311	1
STOML1	chr15:74286963	1
SNORD109B	chr15:25287120	1
MEF2A	chr15:100106132	1
TMEM237	chr2:202508252	1
ARHGEF2	chr1:155947966	1
PSPN	chr19:6375860	1
MIR4710	chr14:105144086	1
SPAM1	chr7:123565908	1
HOXC-AS1	chr12:54393794	1
POM121L1P	chr22:22987012	1
LRRC37BP1	chr17:28903482	1
NBPF1	chr1:16940100	1
SLC2A8	chr9:130159416	1
VPS39	chr15:42500524	1
SLC16A9	chr10:61469649	1
RSPH1	chr21:43916464	1
FAM99B	chr11:1706859	1
MIR410	chr14:101532248	1
PTGES3L	chr17:41132545	1
CCDC86	chr11:60609428	1
STXBP5	chr6:147525493	1
H3F3C	chr12:31945175	1
CAMLG	chr5:134074169	1
MFSD10	chr4:2935964	1
GALNT7	chr4:174089903	1
SLC52A3	chr20:749228	1
PRDX5	chr11:64085559	1
TUBB3	chr16:89989686	1
KAT6A	chr8:41909505	1
DCDC2	chr6:24358280	1
AIMP2	chr7:6048881	1
STAG3L3	chr7:72476466	1
SNTB2	chr16:69221049	1
NIM1K	chr5:43192953	1
CLTC	chr17:57697049	1
DOT1L	chr19:2164147	1
RPRD2	chr1:150336586	1
LINC01280	chr2:217471661	1
CHMP4B	chr20:32399109	1
ISYNA1	chr19:18548972	1
NMUR1	chr2:232395182	1
LINC00163	chr21:46414001	1
RLN2	chr9:5304611	1
HPD	chr12:122296769	1
SLC25A47	chr14:100789678	1
MTRNR2L2	chr5:79946854	1
SPATA31D5P	chr9:84528351	1
SCFD2	chr4:54232242	1
RORA	chr15:61521502	1
LINC01305	chr2:175190754	1
SLC22A17	chr14:23821660	1
C5ORF28	chr5:43483992	1
METTL9	chr16:21610796	1
CT45A10	chrX:134953901	1
SDPR	chr2:192712006	1
LAMB1	chr7:107643804	1
DDRGK1	chr20:3185295	1
HMGB4	chr1:34329679	1
JMJD6	chr17:74722881	1
MMP21	chr10:127464390	1
FMNL3	chr12:50101197	1
TSPAN10	chr17:79604196	1
LINC01080	chr13:80585211	1
ZKSCAN5	chr7:99102572	1
CAD	chr2:27440257	1
LOC100134368	chr16:432240	1
HEXDC	chr17:80376251	1
IRF5	chr7:128578270	1
CNTNAP3	chr9:39288300	1
ACTR1B	chr2:98280561	1
MSX1	chr4:4861391	1
ZNF346	chr5:176449696	1
NCBP1	chr9:100395704	1
MIR2392	chr14:101280827	1
ADAT3	chr19:1905370	1
ELF2	chr4:140005568	1
LNX2	chr13:28194720	1
ERP44	chr9:102861334	1
MRPS2	chr9:138392476	1
CEP41	chr7:130081051	1
LOC101928491	chr6:17511496	1
SMTNL1	chr11:57310113	1
NCALD	chr8:102803439	1
WFDC3	chr20:44420547	1
ARFGEF1	chr8:68255912	1
LOC101927120	chr11:56615953	1
TKFC	chr11:61100653	1
SYT17	chr16:19179637	1
PLD3	chr19:40854331	1
PEX19	chr1:160254941	1
EDN2	chr1:41950354	1
LOC101060321	chr17:34756993	1
TTC17	chr11:43380434	1
ATP6V1D	chr14:67826720	1
KLF10	chr8:103666192	1
LRRC37A6P	chr10:27541235	1
MIR8061	chr19:55156759	1
MSANTD2	chr11:124670299	1
PPWD1	chr5:64859065	1
LOC102724862	chr17:36348609	1
PTPRR	chr12:71314584	1
TMSB10	chr2:85132762	1
EP300	chr22:41488613	1
ERG	chr21:40032591	1
PDE1C	chr7:32111045	1
SEMA4D	chr9:92094611	1
PPCS	chr1:42922164	1
BAZ1B	chr7:72936615	1
CIDECP	chr3:10067820	1
DUSP4	chr8:29206322	1
FOXM1	chr12:2986321	1
TPM3	chr1:154155725	1
CPEB3	chr10:94050875	1
CDCA4	chr14:105487425	1
PTPN5	chr11:18813389	1
OGFOD2	chr12:123459749	1
ZBED1	chrX:2418580	1
GAGE2B	chrX:49235707	1
SETMAR	chr3:4345296	1
SUV420H1	chr11:67981239	1
LTBR	chr12:6493198	1
PRR5	chr22:45098077	1
SMTNL2	chr17:4487833	1
GORAB	chr1:170501262	1
RPS21	chr20:60962120	1
TTC13	chr1:231114618	1
VRK2	chr2:58273846	1
COQ10A	chr12:56661066	1
KIAA0930	chr22:45608347	1
PFN1P2	chr1:144612719	1
TPTE2	chr13:20012615	1
KALRN	chr3:123813557	1
ELF1	chr13:41593508	1
ICE1	chr5:5422785	1
TAF1D	chr11:93474703	1
MIR4750	chr19:50391431	1
CCAR2	chr8:22462538	1
CMKLR1	chr12:108714439	1
LINC00641	chr14:21675059	1
TEKT2	chr1:36549675	1
MIR3127	chr2:97464014	1
WDR26	chr1:224622001	1
NIPA2	chr15:23034427	1
SLC30A2	chr1:26372629	1
SLC25A39	chr17:42402217	1
GYLTL1B	chr11:45943171	1
ABI3	chr17:47287588	1
MORC2-AS1	chr22:31318294	1
GADD45B	chr19:2476122	1
DAAM2	chr6:39760772	1
RAD21L1	chr20:1206763	1
DNAJB11	chr3:186288464	1
PRSS42	chr3:46875585	1
ANXA2	chr15:60690185	1
HLCS	chr21:38353264	1
LINC00493	chr20:18548072	1
OR6B2	chr2:240969846	1
AXL	chr19:41732659	1
CCDC117	chr22:29169124	1
ETV3	chr1:157108177	1
RASGEF1B	chr4:82393082	1
LOC101927560	chr1:84326229	1
KLHL38	chr8:124665190	1
LRRC49	chr15:71145577	1
C1ORF43	chr1:154193273	1
MINOS1-NBL1	chr1:19923470	1
OAS2	chr12:113416273	1
TRIM11	chr1:228594517	1
LOC101927166	chr17:46522194	1
TCTEX1D4	chr1:45272957	1
LOC101929715	chr2:10589853	1
C9ORF3	chr9:97488950	1
FUT11	chr10:75532048	1
RNPEP	chr1:201951765	1
STAU1	chr20:47804904	1
MESP1	chr15:90294540	1
ODC1	chr2:10587925	1
TMUB1	chr7:150780413	1
FECH	chr18:55253969	1
SLC7A7	chr14:23285101	1
C7ORF49	chr7:134854226	1
CABYR	chr18:21719447	1
SULF1	chr8:70378858	1
MAGEA11	chrX:148769902	1
PIK3R1	chr5:67511583	1
ZMIZ2	chr7:44795786	1
MINOS1	chr1:19923470	1
AKR7L	chr1:19600568	1
KDELR2	chr7:6523849	1
SDF2L1	chr22:21996541	1
EIF3CL	chr16:28415162	1
WDR11-AS1	chr10:122610691	1
MGC16142	chr7:92167788	1
NCOA7	chr6:126111908	1
LIN7C	chr11:27528326	1
GDF7	chr2:20866423	1
GAGE8	chrX:49197606	1
LOC101928796	chr21:47392883	1
FKBP6	chr7:72742234	1
OR4F16	chr5:180794287	1
PRAMEF8	chr1:12976466	1
RPL23AP82	chr22:51195513	1
FLVCR2	chr14:76071804	1
SAT1	chrX:23801274	1
HNRNPUL2-BSCL2	chr11:62494856	1
ASTL	chr2:96804175	1
SNORD83A	chr22:39711312	1
WNK2	chr9:95947211	1
ITIH5	chr10:7708961	1
METTL23	chr17:74722911	1
MIR6748	chr11:62557286	1
KCNJ18	chr17:21308447	1
ASB8	chr12:48551377	1
CHMP5	chr9:33264876	1
ZNF43	chr19:22019010	1
MIR8085	chr19:45261913	1
CNTN4	chr3:2280512	1
SYT5	chr19:55690811	1
SNAR-D	chr19:50643577	1
MGAT1	chr5:180230048	1
SLC35B2	chr6:44225089	1
LOC374443	chr12:9800642	1
TNFRSF11B	chr8:119964383	1
SYN1	chrX:47479256	1
PIGV	chr1:27114678	1
RNASE2	chr14:21423629	1
BCAP31	chrX:152989556	1
SLC25A44	chr1:156163722	1
PP7080	chr5:473080	1
GSAP	chr7:77045717	1
CCRN4L	chr4:139936912	1
OR8A1	chr11:124439964	1
LHX5	chr12:113909877	1
LPXN	chr11:58343390	1
IDNK	chr9:86237963	1
NPPA-AS1	chr1:11900375	1
RNF103	chr2:86851000	1
OTX1	chr2:63277191	1
TM2D3	chr15:102192594	1
METTL10	chr10:126480510	1
PITHD1	chr1:24104875	1
TCP11L1	chr11:33061560	1
BOLA2	chr16:30205627	1
ABCC3	chr17:48712217	1
RRAGA	chr9:19049371	1
[truncated: 24,284 more rows]
