# Supplementary material for: Modulation of macrophage inflammatory function through selective inhibition of the epigenetic reader protein SP140
Source: BMC Biol. 2022 Aug 19;20:182. doi: 10.1186/s12915-022-01380-6 (PMC9392322; doi:10.1186/s12915-022-01380-6)
Supplement: Supplementary file 9 — Additional file 9: Table S9. The normalized read count for ChIP-seq (DMSO-pretreated “M1” macrophages stimulated with 1h LPS (100 ng/mL)). [file 12915_2022_1380_MOESM9_ESM.xlsx]

## Sheet: Sheet1
#H:hugo	tss_for_gene	The normalized read count
MIR3687-2	chr21:9826202	210.5
MIR3687-1	chr21:9826202	210.5
MIR3648-2	chr21:9825831	101
MIR3648-1	chr21:9825831	101
FLOT1	chr6:30710453	53.3333
SERPINA1	chr14:94855153	44
MIR663A	chr20:26188914	41
VIM-AS1	chr10:17271984	34.6667
CEBPB-AS1	chr20:48808606	29.3333
PHF19	chr9:123657174	28.3333
MIR6087	chrX:108297771	28
LOC100130476	chr6:138189370	22.6667
NFKBIA	chr14:35873960	22.6667
MIR8078	chr18:112339	22.3333
LINC00910	chr17:41466266	22.3333
DUSP5P1	chr1:228780656	22
TNFAIP2	chr14:103592663	22
FTH1	chr11:61735132	22
IRF1	chr5:131826465	20.6667
ICAM4	chr19:10397642	20.3333
MIR4530	chr19:39900318	20.3333
SCO2	chr22:50964574	18
ROCK1P1	chr18:109064	18
TNF	chr6:31543343	16.6667
NUP62	chr19:50432773	16.3333
ACTR3	chr2:114648174	16
LITAF	chr16:11680229	15.6667
DRAM1	chr12:102271104	15
SGPP2	chr2:223289321	15
NFE2L2	chr2:178128617	14
IL4I1	chr19:50432796	14
CCL5	chr17:34207377	13.6667
PATL1	chr11:59436511	13.3333
LOC101928438	chr9:102582171	13
RHOU	chr1:228780393	13
ALCAM	chr3:105085556	12.6667
LINC01465	chr12:62997214	12.6667
NCF1B	chr7:72634673	12.6667
DUSP2	chr2:96811179	12.3333
TBC1D9	chr4:141677471	12.3333
MIR7641-2	chr1:228781866	12.3333
KLF10	chr8:103666192	12.3333
MIR6732	chr1:37945830	12.3333
NFKBIZ	chr3:101568357	12.3333
CCL4	chr17:34431219	12.3333
ACAT2	chr6:160182988	12.3333
MIR6821	chr22:50356513	12
SOD2	chr6:160114353	12
NCF1	chr7:74188308	12
MAFF	chr22:38599026	12
CDH23	chr10:73571639	12
B2M	chr15:45003684	11.6667
TRAF1	chr9:123691451	11.6667
PDE4DIP	chr1:145039995	11.6667
MARCKS	chr6:114178513	11.6667
ATF3	chr1:212788359	11.5
MGLL	chr3:127541725	11.3333
CCL3	chr17:34417506	11.3333
ISG15	chr1:948846	11.3333
MIR4477A	chr9:68415388	11
NAMPT	chr7:105925638	11
SIRPA	chr20:1875825	10.6667
B4GALT1-AS1	chr9:33166945	10.6667
LOC100129518	chr6:160183364	10.6667
MIR155HG	chr21:26934456	10.5
CTSB	chr8:11725646	10.3333
FTL	chr19:49468565	10.3333
CCL4L2	chr17:34640030	10.3333
MIR4750	chr19:50391431	10.3333
ATF5	chr19:50432399	10.3333
SOCS3	chr17:76356160	10
INSIG1	chr7:155089485	10
TYMP	chr22:50968514	10
MADD	chr11:47291198	10
BTBD19	chr1:45274153	10
BZRAP1-AS1	chr17:56406965	10
XBP1	chr22:29196560	10
ZNFX1	chr20:47894756	9.66667
PTPN12	chr7:77167351	9.66667
CCL3L3	chr17:34524147	9.66667
CXCL3	chr4:74904490	9.66667
ZFAS1	chr20:47894714	9.66667
IL10RA	chr11:117857105	9.66667
MIR142	chr17:56408679	9.66667
PLEKHO1	chr1:150122775	9.66667
MBNL1-AS1	chr3:151987415	9.5
IRF2BP2	chr1:234745271	9.33333
CXCL1	chr4:74735108	9.33333
CCL3L1	chr17:34524157	9.33333
IER3	chr6:30712327	9.33333
JUNB	chr19:12902309	9.33333
SLC35B2	chr6:44225627	9.33333
NFKB2	chr10:104155352	9.33333
SLC2A6	chr9:136344276	9.33333
ADPGK	chr15:73076126	9.33333
PSMB8	chr6:32812712	9
FNDC3B	chr3:171757417	9
RNVU1-19	chr1:147994145	9
IL15RA	chr10:6019574	9
NCF1C	chr7:74587802	9
RGL2	chr6:33267165	9
SOCS1	chr16:11350039	9
KLF6	chr10:3827473	9
LINC01578	chr15:93426525	9
CD44	chr11:35160416	9
ARHGAP31	chr3:119013219	9
ACSL1	chr4:185726942	8.66667
ITGB8	chr7:20370724	8.66667
NOTCH2	chr1:120612317	8.66667
POLG2	chr17:62493184	8.66667
BZRAP1	chr17:56406152	8.66667
BRD2	chr6:32940860	8.66667
DUSP1	chr5:172198203	8.66667
ACTB	chr7:5570232	8.66667
TAF10	chr11:6633475	8.66667
ARHGAP31-AS1	chr3:119041607	8.5
IL10RB	chr21:34638664	8.5
NEAT1	chr11:65190268	8.33333
SPHK1	chr17:74380689	8.33333
GADD45B	chr19:2476122	8.33333
ICAM1	chr19:10381516	8.33333
PNRC1	chr6:89790428	8.33333
PTGER2	chr14:52781015	8
MAP3K8	chr10:30722949	8
DDX60L	chr4:169401665	8
MIRLET7I	chr12:62997465	8
F3	chr1:95007413	8
FBRS	chr16:30670839	8
MIR27A	chr19:13947331	8
SLED1	chr4:185720200	8
MGC12916	chr17:14207056	8
FAM49B	chr8:130952118	8
BLVRA	chr7:43798271	7.66667
RASSF5	chr1:206680862	7.66667
PMAIP1	chr18:57567191	7.66667
JAK2	chr9:4985244	7.66667
MINOS1-NBL1	chr1:19923470	7.66667
TNIP1	chr5:150460645	7.66667
MINOS1	chr1:19923470	7.66667
IGF2R	chr6:160390130	7.66667
SNAR-C3	chr19:48453552	7.66667
MIR23A	chr19:13947473	7.33333
GNA13	chr17:63052920	7.33333
MIR6891	chr6:31323093	7.33333
WTAP	chr6:160148029	7.33333
CITED2	chr6:139695350	7.33333
USP30	chr12:109490374	7.33333
PRPF40B	chr12:50017402	7.33333
GSAP	chr7:77045717	7.33333
DFNA5	chr7:24797083	7.33333
ZC3HAV1	chr7:138794465	7.33333
WARS	chr14:100842680	7.33333
SMG9	chr19:44259142	7.33333
STX4	chr16:31044811	7.33333
NOTCH2NL	chr1:145209112	7.33333
KLF7	chr2:208031580	7.33333
TRAF3IP2-AS1	chr6:111804674	7
TCEB3CL	chr18:44544371	7
IFIT2	chr10:91061705	7
WDR25	chr14:100842832	7
C17ORF49	chr17:6918055	7
MAP2K3	chr17:21191347	7
MIR8075	chr13:113917233	7
MIR4751	chr19:50436320	7
LGALS3	chr14:55595934	7
TCTEX1D4	chr1:45272957	7
ODF3B	chr22:50971008	7
TATDN2	chr3:10290176	7
PIP4K2B	chr17:36956158	7
MAFB	chr20:39317880	7
RNVU1-20	chr1:149605916	7
C15ORF48	chr15:45722726	7
LOC102724297	chr3:46448550	7
MIR22	chr17:1617281	6.66667
MIR146A	chr5:159912358	6.66667
TNFSF15	chr9:117554810	6.66667
ADORA2A	chr22:24823529	6.66667
ABI1	chr10:27150016	6.66667
BANP	chr16:87993476	6.66667
TAGLN2	chr1:159894341	6.66667
RAB12	chr18:8609442	6.66667
NRBP1	chr2:27651472	6.66667
RBM47	chr4:40631883	6.66667
SKIL	chr3:170075472	6.5
AKT1S1	chr19:50379506	6.33333
AMZ2P1	chr17:62971703	6.33333
UPP1	chr7:48128850	6.33333
RXFP4	chr1:155911479	6.33333
LOC101060091	chr2:114648569	6.33333
TMEM106A	chr17:41363845	6.33333
MIR147B	chr15:45725247	6.33333
CCR7	chr17:38717265	6.33333
UNC5C	chr4:96470361	6.33333
AFF1	chr4:87928152	6.33333
OGFR	chr20:61436176	6.33333
MGAT1	chr5:180230048	6.33333
LOC374443	chr12:9800642	6.33333
ZC3H12A	chr1:37940118	6.33333
CD68	chr17:7482805	6.33333
PLAUR	chr19:44174498	6.33333
LOC101927100	chr5:114937851	6.33333
NAB2	chr12:57482676	6.33333
IDO1	chr8:39771327	6.33333
MIR6774	chr16:85951952	6.33333
BCAR3	chr1:94312706	6.33333
KMT2E-AS1	chr7:104654588	6.33333
ELMSAN1	chr14:74227001	6.33333
POLR2J3	chr7:102213068	6
RNF19B	chr1:33430414	6
POLR3E	chr16:22308695	6
APOBR	chr16:28505969	6
UBE2D3	chr4:103748340	6
CAHM	chr6:163834982	6
MSC-AS1	chr8:72756350	6
PF4	chr4:74847841	6
C19ORF71	chr19:3539154	6
ARHGEF2	chr1:155947966	6
IL15	chr4:142557748	6
SLC9A8	chr20:48429249	6
SAMD4A	chr14:55034329	6
CCRN4L	chr4:139936912	6
PSAP	chr10:73611082	6
ICAM5	chr19:10400654	6
SP3	chr2:174828947	6
GRAMD1A	chr19:35491245	6
ARPC2	chr2:219082119	6
IL10RB-AS1	chr21:34638565	6
TFEB	chr6:41702798	6
MIR24-2	chr19:13947173	6
LINC01410	chr9:66457288	6
TGIF1	chr18:3449648	6
RRP8	chr11:6624880	6
PACERR	chr1:186649785	5.66667
2002-09-01	chr2:242254601	5.66667
CAPG	chr2:85641197	5.66667
ZFP36	chr19:39897486	5.66667
PTGS2	chr1:186649559	5.66667
RPS27L	chr15:63449741	5.66667
LINC00623	chr1:144340759	5.66667
CCL4L1	chr17:34538309	5.66667
ANXA5	chr4:122618147	5.66667
TMEM170A	chr16:75498314	5.66667
TXN	chr9:113018920	5.66667
HNRNPK	chr9:86595184	5.66667
RHOG	chr11:3862213	5.66667
MOB4	chr2:198381021	5.66667
GNS	chr12:65153226	5.66667
TNFRSF14	chr1:2487803	5.66667
SRC	chr20:35974530	5.66667
NFKB1	chr4:103422485	5.66667
CXCL8	chr4:74606222	5.66667
KYNU	chr2:143635194	5.66667
PFKFB3	chr10:6244839	5.66667
ME1	chr6:84140938	5.66667
IFIT3	chr10:91087575	5.66667
KMT2E	chr7:104654636	5.66667
IAH1	chr2:9614669	5.66667
PKM	chr15:72523727	5.66667
PLD1	chr3:171528284	5.5
SNAR-A10	chr19:48427035	5.33333
SNAR-A7	chr19:48427035	5.33333
ISG20	chr15:89181973	5.33333
ERN1	chr17:62207502	5.33333
ARFGAP2	chr11:47198676	5.33333
ZNF276	chr16:89786775	5.33333
SNAR-A3	chr19:48427035	5.33333
EIF4G2	chr11:10829543	5.33333
SNAR-A4	chr19:48427035	5.33333
NABP1	chr2:192542861	5.33333
TPT1-AS1	chr13:45915479	5.33333
ARAP2	chr4:36245979	5.33333
TMEM138	chr11:61129472	5.33333
LOC439933	chr4:36245737	5.33333
FGD5-AS1	chr3:14989012	5.33333
TANK	chr2:162016938	5.33333
SNAR-A5	chr19:48427035	5.33333
CCRL2	chr3:46449048	5.33333
SNAR-A14	chr19:48427035	5.33333
SNAR-A8	chr19:48427035	5.33333
GABARAP	chr17:7145753	5.33333
SNAR-A6	chr19:48427035	5.33333
TAOK2	chr16:29985187	5.33333
NDEL1	chr17:8339169	5.33333
SNAR-A11	chr19:48427035	5.33333
CD63	chr12:56122136	5.33333
TMEM185B	chr2:120980984	5.33333
PTGER4	chr5:40680031	5.33333
SNAR-A9	chr19:48427035	5.33333
RNF115	chr1:145610989	5.33333
EIF4A1	chr17:7476023	5.33333
MAOA	chrX:43514154	5
SLFN11	chr17:33700720	5
STAG2	chrX:123094409	5
MIR3181	chr16:50776215	5
ATP6V1B2	chr8:20054703	5
RHBDF2	chr17:74497509	5
COL2A1	chr12:48398285	5
SEZ6	chr17:27333081	5
CC2D1B	chr1:52831877	5
CDKN1A	chr6:36646486	5
ARRDC3-AS1	chr5:90676163	5
HMOX1	chr22:35777059	5
GPX1	chr3:49395791	5
CAPZB	chr1:19811201	5
S100A11	chr1:152009511	5
SECTM1	chr17:80291921	5
RASGEF1B	chr4:82393082	5
C7ORF49	chr7:134855276	5
ASTL	chr2:96804175	5
LYN	chr8:56792385	5
MAPK6	chr15:52311410	5
EDEM1	chr3:5229358	5
ARRDC2	chr19:18111940	5
RAB21	chr12:72148657	5
SDC4	chr20:43977064	5
BACH1	chr21:30671736	5
RNF13	chr3:149530474	5
TAOK1	chr17:27717942	5
PTPRJ	chr11:48002109	5
NCR3LG1	chr11:17373308	5
DGKH	chr13:42614171	5
PDXK	chr21:45138977	5
ZFP36L2	chr2:43453745	5
SLC43A3	chr11:57194560	5
ARIH2OS	chr3:48956818	5
EIF5	chr14:103801197	5
HLA-B	chr6:31324989	5
KPNB1	chr17:45727203	5
CELF1	chr11:47574792	5
FLJ31104	chr5:55290994	5
PTTG1IP	chr21:46293818	5
SERPINB8	chr18:61637262	5
ABR	chr17:1083268	4.66667
GYPC	chr2:127413510	4.66667
NAA38	chr17:7761172	4.66667
ZFP37	chr9:115819071	4.66667
LINC01137	chr1:37940044	4.66667
SERPINB9	chr6:2903546	4.66667
ZFX	chrX:24167853	4.66667
N4BP1	chr16:48644120	4.66667
ADM	chr11:10326526	4.66667
NBN	chr8:90996899	4.66667
GTF2A1	chr14:81687296	4.66667
NR3C1	chr5:142783254	4.66667
TCIRG1	chr11:67806461	4.66667
CEBPB	chr20:48807119	4.66667
MIR3128	chr2:178120738	4.66667
ARL5B	chr10:18948312	4.66667
RNU11	chr1:28975111	4.66667
SNORD33	chr19:49993873	4.66667
ARIH1	chr15:72766666	4.66667
MPDU1	chr17:7486964	4.66667
BIRC2	chr11:102218104	4.66667
SLC39A8	chr4:103266348	4.66667
IFIH1	chr2:163175218	4.66667
CYP1B1	chr2:38303323	4.66667
LOC101927811	chr7:20371385	4.66667
KDM3B	chr5:137688284	4.66667
FMNL3	chr12:50101197	4.66667
ESYT1	chr12:56521985	4.66667
LOC101928674	chr17:76356528	4.66667
ODC1	chr2:10587925	4.66667
GBP5	chr1:89738544	4.66667
SGK1	chr6:134496034	4.66667
RABGEF1	chr7:66147077	4.66667
LOC645166	chr1:148930404	4.66667
GMFB	chr14:54955744	4.66667
NAA60	chr16:3507991	4.66667
LINC00854	chr17:41381062	4.66667
BSCL2	chr11:62477091	4.66667
PLEKHO2	chr15:65134081	4.66667
LINC01126	chr2:43454349	4.66667
LTB	chr6:31550202	4.66667
TMEM9B	chr11:8986320	4.66667
RILPL2	chr12:123921280	4.66667
TIPARP-AS1	chr3:156393502	4.5
BTG2	chr1:203274663	4.5
SIGLEC1	chr20:3687775	4.5
ABCB10	chr1:229694442	4.5
LSS	chr21:47648738	4.5
DALRD3	chr3:49056041	4.5
OASL	chr12:121477045	4.33333
MIR3191	chr19:47730276	4.33333
2006-03-01	chr5:10353750	4.33333
NPC1	chr18:21166581	4.33333
ARL2	chr11:64781584	4.33333
ZNF706	chr8:102217960	4.33333
LOC100132352	chr9:69065565	4.33333
TNFAIP8	chr5:118691514	4.33333
CLN3	chr16:28503403	4.33333
UBE2L6	chr11:57335180	4.33333
SUPT16H	chr14:21852425	4.33333
TCEB3C	chr18:44550534	4.33333
MIR4477B	chr9:68415307	4.33333
PPP1R18	chr6:30655093	4.33333
BHLHE40-AS1	chr3:5021646	4.33333
UBC	chr12:125399587	4.33333
DHX15	chr4:24586184	4.33333
CFLAR	chr2:201983268	4.33333
CD81-AS1	chr11:2399222	4.33333
CAND1.11	chr11:10329859	4.33333
FOXD3	chr1:63788729	4.33333
LINC00963	chr9:132250938	4.33333
HEIH	chr5:180258618	4.33333
ANXA2	chr15:60690185	4.33333
PIK3R1	chr5:67511583	4.33333
TPCN2	chr11:68816349	4.33333
UBE2B	chr5:133706866	4.33333
DNAJA2	chr16:47007625	4.33333
RUSC1	chr1:155290639	4.33333
MIR3175	chr15:93447628	4.33333
PRKAG1	chr12:49412531	4.33333
ARL2-SNX15	chr11:64781584	4.33333
P2RX7	chr12:121570630	4.33333
PFKP	chr10:3110818	4.33333
CCSER2	chr10:86088344	4.33333
SNORA67	chr17:7481272	4.33333
RNLS	chr10:90343082	4.33333
TICAM2	chr5:114938176	4.33333
RHEB	chr7:151217010	4.33333
CORO1C	chr12:109125326	4.33333
ROMO1	chr20:34287231	4.33333
TCEB3CL2	chr18:44550534	4.33333
MTDH	chr8:98656406	4.33333
TICAM1	chr19:4831754	4.33333
SGTB	chr5:65017941	4.33333
LOC100132057	chr1:143687126	4.33333
REL	chr2:61108629	4.33333
TRIM8	chr10:104404251	4.33333
ALOX12	chr17:6899383	4
HIVEP1	chr6:12012723	4
AMBRA1	chr11:46615619	4
MTF1	chr1:38325292	4
PPP1R10	chr6:30585084	4
TOM1	chr22:35695796	4
LEMD3	chr12:65563350	4
SNORD10	chr17:7480128	4
C20ORF27	chr20:3749035	4
INO80D	chr2:206950906	4
ZC3H12C	chr11:109964086	4
PAGR1	chr16:29827527	4
DTX3L	chr3:122283184	4
PARP14	chr3:122399671	4
LTA	chr6:31540070	4
DDX5	chr17:62502484	4
STAT5A	chr17:40439564	4
AGER	chr6:32152099	4
CXCL2	chr4:74964997	4
LOC100133985	chr2:70352448	4
DDAH2	chr6:31698042	4
GTPBP4	chr10:1034348	4
PABPC4	chr1:40042521	4
CDV3	chr3:133293277	4
LOC102723701	chr8:37594944	4
ASAP1	chr8:131455906	4
INPP5K	chr17:1420182	4
ZFX-AS1	chrX:24167771	4
MIR3142	chr5:159901408	4
NBPF1	chr1:16940100	4
KLLN	chr10:89623194	4
CLTC	chr17:57697049	4
C10ORF54	chr10:73533337	4
RASSF1-AS1	chr3:50374941	4
LINC-PINT	chr7:130598069	4
NR4A3	chr9:102584136	4
SLC15A3	chr11:60719257	4
MIR4683	chr10:35930180	4
HLA-A	chr6:29910246	4
U2AF1	chr21:44527688	4
SNHG8	chr4:119199916	4
PABPC1	chr8:101734315	4
SDHAP2	chr3:195384909	4
PDSS1	chr10:26986594	4
TSPY26P	chr20:30778163	4
SLC43A2	chr17:1532180	4
C7ORF25	chr7:42951689	4
WDR90	chr16:699362	4
UBTF	chr17:42297041	4
PLXNC1	chr12:94542498	4
SIAH1	chr16:48419229	4
LOC100506860	chr7:130598222	4
SNORD12	chr20:47897219	4
CD274	chr9:5450502	4
RUNX3	chr1:25256770	4
PPP1R15B	chr1:204380945	4
KIAA1551	chr12:32112352	4
PSMB8-AS1	chr6:32811862	4
KDM7A	chr7:139876741	4
TM9SF3	chr10:98346809	4
ARHGEF12	chr11:120207617	4
F9	chrX:138612894	4
RELA	chr11:65430443	4
MIR3680-2	chr16:21517456	4
POLDIP3	chr22:43010968	4
HCK	chr20:30639990	4
PRDM1	chr6:106534194	4
MX1	chr21:42792484	4
PTEN	chr10:89623194	4
TBC1D22B	chr6:37225479	4
MIR3680-1	chr16:21517456	4
MIR4674	chr9:139440711	4
PLEKHG4	chr16:67313426	3.66667
LOC654342	chr2:91847975	3.66667
MIR3180-3	chr16:15005076	3.66667
MAN1A1	chr6:119670931	3.66667
IST1	chr16:71929395	3.66667
SNX8	chr7:2354110	3.66667
LINC00936	chr12:90102731	3.66667
SMAD3	chr15:67358194	3.66667
DHRS13	chr17:27230089	3.66667
HIAT1	chr1:100503788	3.66667
MIR1538	chr16:69599771	3.66667
STX16-NPEPL1	chr20:57226308	3.66667
FOSL2	chr2:28615778	3.66667
GPX3	chr5:150399998	3.66667
STX16	chr20:57226308	3.66667
ZNF417	chr19:58427978	3.66667
ARID2	chr12:46123619	3.66667
YWHAG	chr7:75988342	3.66667
PPP3CB	chr10:75255782	3.66667
TTI1	chr20:36661870	3.66667
PSMB4	chr1:151372040	3.66667
CYB5R2	chr11:7694829	3.66667
C16ORF58	chr16:31519740	3.66667
LCP2	chr5:169724822	3.66667
C17ORF70	chr17:79519429	3.66667
CSNK1A1	chr5:148929894	3.66667
CYGB	chr17:74533987	3.66667
FNBP4	chr11:47788993	3.66667
GAGE2A	chrX:49354117	3.66667
DBI	chr2:120125250	3.66667
NFATC1	chr18:77160273	3.66667
SMARCA5	chr4:144434615	3.66667
HSPA6	chr1:161494329	3.66667
RTN4	chr2:55276326	3.66667
TBL1X	chrX:9431334	3.66667
SGMS2	chr4:108745720	3.66667
LOC400684	chr19:32896445	3.66667
TMEM235	chr17:76227390	3.66667
SIPA1	chr11:65405577	3.66667
SYNCRIP	chr6:86352608	3.66667
LOC284454	chr19:13947103	3.66667
PAN3-AS1	chr13:28713311	3.66667
BTG1	chr12:92539673	3.66667
MIR4710	chr14:105144086	3.66667
SLC1A5	chr19:47288134	3.66667
PVRL2	chr19:45349392	3.66667
RFC2	chr7:73668788	3.66667
UBA52	chr19:18682613	3.66667
TMEM131	chr2:98612354	3.66667
TDRKH	chr1:151763010	3.66667
HERC6	chr4:89299890	3.66667
EIF5A	chr17:7210855	3.66667
ITGAX	chr16:31366454	3.66667
LOC101060524	chr1:148901844	3.66667
SNX27	chr1:151584661	3.66667
RPL18	chr19:49122675	3.66667
LST1	chr6:31554475	3.66667
LINC00441	chr13:48877797	3.66667
KCTD11	chr17:7255207	3.66667
LACC1	chr13:44453419	3.66667
USP27X-AS1	chrX:49643959	3.66667
NFS1	chr20:34287287	3.66667
RUFY3	chr4:71570653	3.66667
MTCH2	chr11:47664206	3.66667
LOC104968399	chr18:3262357	3.66667
MIR3180-1	chr16:15005076	3.66667
SPRED1	chr15:38545051	3.66667
ADSSL1	chr14:105190533	3.66667
LIMK2	chr22:31608249	3.66667
SPG21	chr15:65281844	3.66667
STOML2	chr9:35103192	3.66667
TTLL3	chr3:9851643	3.66667
FAM72C	chr1:143913160	3.66667
FGR	chr1:27952751	3.66667
SLC46A2	chr9:115653193	3.66667
ELF4	chrX:129244475	3.66667
LOC653513	chr1:144680025	3.66667
METTL1	chr12:58165914	3.66667
FCHSD2	chr11:72853143	3.66667
JHDM1D-AS1	chr7:139877060	3.66667
MIR3190	chr19:47730198	3.66667
NFX1	chr9:33290417	3.66667
CTSZ	chr20:57582309	3.66667
HSPA1L	chr6:31782835	3.66667
PNPLA6	chr19:7599635	3.66667
GTF2A2	chr15:59949737	3.66667
EIF1AD	chr11:65769637	3.66667
CASC3	chr17:38296506	3.66667
DRD5P2	chr1:148901844	3.66667
MIR3180-2	chr16:15005080	3.66667
THOC7	chr3:63849462	3.5
TRAIP	chr3:49893992	3.5
MBNL1	chr3:151985828	3.5
TUBB6	chr18:12308057	3.5
RASSF1	chr3:50374895	3.5
ADPRH	chr3:119298279	3.5
IL18	chr11:112034840	3.5
MIR4521	chr17:8090262	3.5
PARP9	chr3:122283147	3.5
RAB7A	chr3:128444978	3.5
P2RX4	chr12:121647663	3.5
EIF4A2	chr3:186501360	3.5
FLJ13224	chr12:31477249	3.33333
FMNL1	chr17:43299291	3.33333
IRF2	chr4:185395726	3.33333
NINJ1	chr9:95896570	3.33333
ZNF804A	chr2:185463092	3.33333
HIST2H2BE	chr1:149858232	3.33333
PCBP1-AS1	chr2:70314147	3.33333
AZIN1-AS1	chr8:103876498	3.33333
ATP2C1	chr3:130613433	3.33333
SCML1	chrX:17755568	3.33333
WNT11	chr11:75917574	3.33333
DNAJB1	chr19:14628674	3.33333
CDC25C	chr5:137674044	3.33333
AK4	chr1:65613849	3.33333
SLC1A4	chr2:65216494	3.33333
SCARB2	chr4:77135052	3.33333
CA2	chr8:86376130	3.33333
HMGA1	chr6:34204649	3.33333
WAPAL	chr10:88281541	3.33333
MREG	chr2:216878346	3.33333
TLCD2	chr17:1613662	3.33333
CD83	chr6:14117864	3.33333
LOC101929709	chr8:90769939	3.33333
CSTB	chr21:45196256	3.33333
DBF4	chr7:87505543	3.33333
LOC148413	chr1:1334909	3.33333
NLN	chr5:65018022	3.33333
PGLS	chr19:17622431	3.33333
CFAP58	chr10:106113521	3.33333
FASTKD2	chr2:207630111	3.33333
IL1B	chr2:113594356	3.33333
HAX1	chr1:154245038	3.33333
TMEM88	chr17:7758383	3.33333
MAP3K11	chr11:65381720	3.33333
CLASRP	chr19:45542297	3.33333
LINC00847	chr5:180257956	3.33333
SLC35A4	chr5:139944149	3.33333
MBD6	chr12:57916658	3.33333
SYS1	chr20:43991739	3.33333
MRPS2	chr9:138392476	3.33333
STAT2	chr12:56754037	3.33333
NME1-NME2	chr17:49230896	3.33333
OVCA2	chr17:1945276	3.33333
SLC35F5	chr2:114514270	3.33333
ETV3	chr1:157108177	3.33333
C1ORF43	chr1:154193273	3.33333
FLVCR2	chr14:76044939	3.33333
CDR2	chr16:22385938	3.33333
NUDT3	chr6:34360457	3.33333
CYP51A1-AS1	chr7:91763876	3.33333
ENO2	chr12:7023613	3.33333
DOCK4	chr7:111846462	3.33333
SIRT7	chr17:79876058	3.33333
TSSC4	chr11:2421717	3.33333
CBWD6	chr9:69262593	3.33333
SNRNP35	chr12:123944250	3.33333
LOC102724094	chr7:100660889	3.33333
PLK3	chr1:45266035	3.33333
NECAP2	chr1:16767166	3.33333
CPT1B	chr22:51017096	3.33333
SLC4A2	chr7:150756656	3.33333
REXO1L2P	chr8:86574742	3.33333
YAP1	chr11:101981191	3.33333
GCA	chr2:163200582	3.33333
MIR6080	chr17:62776876	3.33333
FAM72D	chr1:143913143	3.33333
TNFAIP3	chr6:138188324	3.33333
NFKBIL1	chr6:31515352	3.33333
AKIRIN2	chr6:88411985	3.33333
ZBED5-AS1	chr11:10879763	3.33333
SERPINB9P1	chr6:2876744	3.33333
MVP	chr16:29831714	3.33333
DAPK1	chr9:90112595	3.33333
C12ORF57	chr12:7052979	3.33333
NR2C2	chr3:14989090	3.33333
CCND1	chr11:69455872	3.33333
PCNXL4	chr14:60558628	3.33333
MAML1	chr5:179159850	3.33333
NOD2	chr16:50731049	3.33333
SH3KBP1	chrX:19905744	3.33333
RASA4B	chr7:102257203	3
FXYD2	chr11:117698807	3
KLHL6	chr3:183273499	3
AKIRIN1	chr1:39456915	3
PPP1R15A	chr19:49375648	3
BHLHE40	chr3:5021096	3
FBXL3	chr13:77601331	3
LONRF1	chr8:12612992	3
IER2	chr19:13261281	3
MIR933	chr2:176032437	3
TIPARP	chr3:156392714	3
MAP2K2	chr19:4124126	3
VPS9D1	chr16:89787394	3
INPP1	chr2:191208195	3
NUBP1	chr16:10837642	3
SIL1	chr5:138534065	3
LYL1	chr19:13213974	3
TMEM201	chr1:9648931	3
CMYA5	chr5:78985658	3
HYPK	chr15:44092618	3
REXO1	chr19:1848452	3
PIM3	chr22:50354142	3
PIK3CD	chr1:9711789	3
TMEM259	chr19:1021141	3
POGLUT1	chr3:119187784	3
TRIP11	chr14:92506403	3
IFFO1	chr12:6665249	3
SPI1	chr11:47400127	3
NME1	chr17:49230919	3
CAMK2D	chr4:114683083	3
SMIM12	chr1:35325338	3
TTC39C	chr18:21594383	3
CEP95	chr17:62503157	3
CAB39	chr2:231578262	3
OSBPL11	chr3:125314381	3
SNAR-B2	chr19:50637121	3
PITPNA-AS1	chr17:1420212	3
LRCH3	chr3:197518096	3
SNORA4	chr3:186505401	3
UNC45A	chr15:91473409	3
BOLA2B	chr16:29466285	3
LINC01138	chr1:143744519	3
RAB20	chr13:111214084	3
EMC9	chr14:24610797	3
FIS1	chr7:100888371	3
GCH1	chr14:55369542	3
LIPT1	chr2:99771536	3
DECR2	chr16:451857	3
ARHGAP10	chr4:148653452	3
UPF1	chr19:18942743	3
AGRN	chr1:955502	3
MAP3K4	chr6:161412758	3
NBL1	chr1:19970207	3
RBM33	chr7:155437202	3
ANAPC13	chr3:134204831	3
SLCO3A1	chr15:92396937	3
MIR4453	chr4:153457579	3
RASA4	chr7:102257205	3
MCL1	chr1:150552214	3
SF1	chr11:64545938	3
CLK1	chr2:201729284	3
ATP6V1H	chr8:54755602	3
FAM188B	chr7:30811032	3
C1QB	chr1:22979681	3
HSD52	chr1:59612479	3
GPD2	chr2:157292899	3
MALAT1	chr11:65265232	3
MARS	chr12:57881735	3
MIEF2	chr17:18163847	3
MITF	chr3:69788585	3
TANGO2	chr22:20008591	3
SIX5	chr19:46272497	3
YWHAQ	chr2:9771184	3
PICALM	chr11:85780139	3
SMAD2	chr18:45456970	3
MYL12B	chr18:3262716	3
DMXL2	chr15:51914967	3
SH3BP5	chr3:15374136	3
UBE2Z	chr17:46985730	3
TRMT1L	chr1:185126116	3
HIF1A-AS1	chr14:62162541	3
KDELC2	chr11:108369159	3
USP24	chr1:55681039	3
TYSND1	chr10:71906496	3
RPS6KB2	chr11:67195934	3
MIR6723	chr1:567793	3
DOT1L	chr19:2164147	3
ING2	chr4:184426202	3
DOCK10	chr2:225907330	3
PLEKHA8	chr7:30067976	3
TJP2	chr9:71788970	3
PHOSPHO1	chr17:47308128	3
GCLM	chr1:94375012	3
DOCK11	chrX:117629871	3
RPRD1B	chr20:36661947	3
ARID5A	chr2:97202463	3
MTRNR2L8	chr11:10530723	3
SNAR-B1	chr19:50637121	3
LOC148696	chr1:207991723	3
PTPN23	chr3:47422471	3
GLT8D1	chr3:52740099	3
XRN1	chr3:142166904	3
RPL35A	chr3:197677051	3
POLI	chr18:51795848	3
BOLA2	chr16:29466285	3
CCT6P3	chr7:64498731	3
CPQ	chr8:97657454	3
TPP1	chr11:6640692	3
ATG16L1	chr2:234160216	3
RBPJ	chr4:26321331	3
GPR132	chr14:105531887	3
TPT1	chr13:45915419	3
DIXDC1	chr11:111807926	3
MAP1LC3B	chr16:87425800	3
LRRC61	chr7:150020295	3
SCFD1	chr14:31091524	3
USP17L11	chr4:9250355	3
PHF23	chr17:7142825	3
B3GNT2	chr2:62423261	3
TMEM9B-AS1	chr11:8986221	3
LOC730183	chr16:30709810	3
ENO1-AS1	chr1:8938893	3
ARID5B	chr10:63808969	3
SERINC2	chr1:31882411	3
SRXN1	chr20:634014	3
ZNF470	chr19:57078889	3
RNF149	chr2:101925178	3
CYB561A3	chr11:61129755	3
ZNF33A	chr10:38299577	3
LRRC6	chr8:133687863	3
RELT	chr11:73087712	3
VKORC1	chr16:31106276	3
CHMP1B	chr18:11851388	3
CARD8	chr19:48744320	3
PILRA	chr7:99971067	3
CENPU	chr4:185655286	3
KLF2	chr19:16435650	3
VEGFA	chr6:43739721	3
LINC01353	chr1:203256279	3
STARD8	chrX:67913481	3
SH3BP2	chr4:2820540	3
APBB3	chr5:139944189	3
ARMC9	chr2:232063259	3
SFT2D2	chr1:168195254	3
PSPH	chr7:56119268	3
SCRN2	chr17:45918699	3
TAP1	chr6:32820564	3
SETD5	chr3:9439383	3
DHX34	chr19:47852537	3
FBXL8	chr16:67193890	3
PSTPIP2	chr18:43652250	3
LSP1	chr11:1886394	3
ZNF800	chr7:127032778	3
EP400	chr12:132434464	3
TASP1	chr20:13619583	3
C19ORF24	chr19:1275519	3
USP17L18	chr4:9250355	3
LOC100419583	chr15:45021185	3
POLD4	chr11:67121067	3
ARSG	chr17:66287635	3
ZFAND5	chr9:74979508	3
MIR137HG	chr1:98515249	3
SQRDL	chr15:45926937	3
MIR3178	chr16:2582006	3
SFSWAP	chr12:132195631	3
ARF1	chr1:228270850	3
NT5C	chr17:73127890	3
WT1	chr11:32457081	3
IRAK3	chr12:66582977	3
DYRK1B	chr19:40324873	3
OPTN	chr10:13142081	3
TROVE2	chr1:193028551	3
LOC100289511	chr14:70234430	3
WASH3P	chr15:102501015	3
SEMA4C	chr2:97535735	3
EIF1	chr17:39845126	2.66667
GPN2	chr1:27216869	2.66667
CD82	chr11:44587140	2.66667
FUT4	chr11:94277016	2.66667
HSPA2	chr14:65007185	2.66667
RBMXL1	chr1:89458643	2.66667
ZFP36L1	chr14:69260631	2.66667
FAM134A	chr2:220042938	2.66667
TAL1	chr1:47698007	2.66667
IER5	chr1:181057637	2.66667
KRTAP2-4	chr17:39222131	2.66667
IGSF6	chr16:21663987	2.66667
CIDEB	chr14:24780576	2.66667
FBXO39	chr17:6679551	2.66667
PLTP	chr20:44541003	2.66667
GPCPD1	chr20:5591672	2.66667
RAPGEF1	chr9:134585229	2.66667
MAD1L1	chr7:2272583	2.66667
NFKBID	chr19:36391552	2.66667
USP17L22	chr4:9259849	2.66667
PELI1	chr2:64371605	2.66667
PLEKHF2	chr8:96145948	2.66667
HMGB2	chr4:174255509	2.66667
RNF130	chr5:179499118	2.66667
CPEB2-AS1	chr4:15003669	2.66667
RASA3	chr13:114898095	2.66667
PAIP1	chr5:43557195	2.66667
GOLGA3	chr12:133405288	2.66667
LILRP2	chr19:55219699	2.66667
CHAMP1	chr13:115079964	2.66667
ANKHD1-EIF4EBP3	chr5:139781398	2.66667
THEM4	chr1:151882361	2.66667
NUF2	chr1:163291722	2.66667
STAT1	chr2:191878976	2.66667
YRDC	chr1:38273865	2.66667
ANKHD1	chr5:139781398	2.66667
CCNT1	chr12:49110781	2.66667
GSPT1	chr16:12009825	2.66667
CLIP4	chr2:29338291	2.66667
DCAKD	chr17:43128885	2.66667
FAM129A	chr1:184943718	2.66667
LDOC1L	chr22:44894005	2.66667
PHIP	chr6:79788011	2.66667
LOC100131564	chr1:93811368	2.66667
TPM4	chr19:16187134	2.66667
CPEB2	chr4:15004297	2.66667
BPTF	chr17:65821779	2.66667
LOC643072	chr2:160471804	2.66667
TMEM219	chr16:29973350	2.66667
ING1	chr13:111364969	2.66667
MSL1	chr17:38278789	2.66667
FLJ36000	chr17:21904061	2.66667
OSM	chr22:30662829	2.66667
VPS16	chr20:2821342	2.66667
F13A1	chr6:6320924	2.66667
SLAMF7	chr1:160708846	2.66667
HERC5	chr4:89378267	2.66667
ST3GAL5	chr2:86116157	2.66667
ZNF697	chr1:120190390	2.66667
ANTXR2	chr4:80994477	2.66667
RUNX1	chr21:36260987	2.66667
RIPK2	chr8:90769974	2.66667
ORAI1	chr12:122064454	2.66667
MRC2	chr17:60704761	2.66667
LOC440434	chr17:36413256	2.66667
ATM	chr11:108093558	2.66667
RPL26	chr17:8286565	2.66667
SAMD14	chr17:48207246	2.66667
IBTK	chr6:82957471	2.66667
ADAMTSL4-AS1	chr1:150547028	2.66667
C2ORF76	chr2:120124258	2.66667
HAGH	chr16:1877195	2.66667
MIR3910-2	chr9:94398627	2.66667
BCAS2	chr1:115124265	2.66667
C1ORF86	chr1:2139172	2.66667
WDR37	chr10:1102775	2.66667
ZMPSTE24	chr1:40723721	2.66667
CYBA	chr16:88717492	2.66667
CNOT4	chr7:135194875	2.66667
LILRB4	chr19:55174270	2.66667
SYNRG	chr17:35969486	2.66667
ARMC7	chr17:73106046	2.66667
PNPLA8	chr7:108166762	2.66667
HAUS8	chr19:17186343	2.66667
RMI1	chr9:86595636	2.66667
TRIM13	chr13:50571142	2.66667
ARRDC3	chr5:90679149	2.66667
CXCL9	chr4:76928676	2.66667
LINC01003	chr7:152161208	2.66667
LINC01359	chr1:65468159	2.66667
USP17L20	chr4:9259849	2.66667
PRDM2	chr1:14075875	2.66667
OFD1	chrX:13752831	2.66667
SUV420H1	chr11:67981239	2.66667
ACO2	chr22:41865128	2.66667
PCED1A	chr20:2821348	2.66667
LINC00641	chr14:21673662	2.66667
CCDC117	chr22:29168661	2.66667
MBD3L3	chr19:7058645	2.66667
SNX32	chr11:65601409	2.66667
ZBTB10	chr8:81397853	2.66667
C7ORF43	chr7:99756344	2.66667
TMUB1	chr7:150780413	2.66667
ZMIZ2	chr7:44795786	2.66667
TLK2	chr17:60556385	2.66667
EFR3A	chr8:132916355	2.66667
FKBP2	chr11:64008603	2.66667
MEF2C-AS1	chr5:88179146	2.66667
STARD4-AS1	chr5:110847923	2.66667
ZCCHC4	chr4:25314395	2.66667
SLC25A13	chr7:95951459	2.66667
STAT3	chr17:40540405	2.66667
ZNF296	chr19:45579688	2.66667
CCBL2	chr1:89458643	2.66667
SNHG7	chr9:139622636	2.66667
IRG1	chr13:77526623	2.66667
UBE2R2	chr9:33817181	2.66667
GAS7	chr17:10101868	2.66667
UCHL5	chr1:193028523	2.66667
MIR7703	chr14:24612774	2.66667
RXRB	chr6:33168473	2.66667
APOL2	chr22:36635689	2.66667
PIKFYVE	chr2:209130990	2.66667
OTUD4	chr4:146100832	2.66667
LEMD2	chr6:33756906	2.66667
DIDO1	chr20:61557903	2.66667
YWHAZ	chr8:101963560	2.66667
LINC00471	chr2:232379050	2.66667
PAPD4	chr5:78908242	2.66667
HIPK3	chr11:33278867	2.66667
SRP54	chr14:35452103	2.66667
DPP9	chr19:4723855	2.66667
VPS54	chr2:64246214	2.66667
CASP9	chr1:15850940	2.66667
NKIRAS2	chr17:40169593	2.66667
C1QTNF1	chr17:77019015	2.66667
BCL2L14	chr12:12223877	2.66667
OAT	chr10:126107545	2.66667
CCDC122	chr13:44453826	2.66667
GPATCH2L	chr14:76618227	2.66667
TMEM217	chr6:37225413	2.66667
NRP2	chr2:206547223	2.66667
LOC115110	chr1:2488450	2.66667
ARHGEF37	chr5:148961134	2.66667
LONRF3	chrX:118110294	2.66667
TAS2R40	chr7:142919171	2.66667
ZNF646	chr16:31085742	2.66667
UBA1	chrX:47053200	2.66667
LCOR	chr10:98592711	2.66667
PAQR8	chr6:52226925	2.66667
MED27	chr9:134955274	2.66667
NFYA	chr6:41040706	2.66667
LRP5L	chr22:25777544	2.66667
FLJ42969	chr8:102064281	2.66667
STRN3	chr14:31495607	2.66667
RPLP2	chr11:809935	2.66667
EFR3B	chr2:25264972	2.66667
BRCA2	chr13:32889616	2.66667
DNASE1	chr16:3702939	2.66667
ALG13	chrX:110924397	2.66667
VARS2	chr6:30882107	2.66667
HAVCR1	chr5:156485487	2.66667
UBE2C	chr20:44441214	2.66667
LBX2-AS1	chr2:74729743	2.66667
ANKRD12	chr18:9136750	2.66667
MIR22HG	chr17:1619566	2.66667
RBM43	chr2:152118389	2.66667
GOLGA4	chr3:37284681	2.66667
SDAD1	chr4:76912115	2.66667
SPAG9	chr17:49124329	2.66667
RIC8A	chr11:207510	2.66667
TRNT1	chr3:3168599	2.66667
LYSMD3	chr5:89825401	2.66667
RABL2B	chr22:51222087	2.66667
GRAP	chr17:18950336	2.66667
SIRT1	chr10:69644426	2.66667
DEDD2	chr19:42724304	2.66667
VCPIP1	chr8:67579452	2.66667
PTOV1	chr19:50354376	2.66667
IKZF1	chr7:50344264	2.66667
RAP1GAP	chr1:21995856	2.66667
C11ORF45	chr11:128775592	2.66667
SCAND1	chr20:34542548	2.66667
S100A6	chr1:153508717	2.66667
LINC00346	chr13:111522655	2.66667
FNDC3A	chr13:49550744	2.66667
PRR15	chr7:29603426	2.66667
KLC1	chr14:104095524	2.66667
RNU1-13P	chr1:147860803	2.66667
HES4	chr1:935552	2.66667
STAG3L5P-PVRIG2P-PILRB	chr7:99933687	2.66667
MIR202	chr10:135061124	2.66667
PSMB9	chr6:32821937	2.66667
TIGD6	chr5:149380730	2.5
KAT2A	chr17:40273382	2.5
USP17L29	chr4:9331636	2.5
CNBP	chr3:128902810	2.5
BROX	chr1:222885894	2.5
H3F3A	chr1:226250407	2.5
DYRK3	chr1:206808880	2.5
RBBP8	chr18:20513294	2.5
CHCHD10	chr22:24110159	2.5
GUK1	chr1:228327928	2.5
ACAT1	chr11:107992257	2.5
USP17L28	chr4:9331636	2.5
SHQ1	chr3:72897598	2.5
PRDX1	chr1:45987610	2.5
MYNN	chr3:169490852	2.5
USP17L30	chr4:9331636	2.5
PRKCD	chr3:53195222	2.5
GART	chr21:34914464	2.5
SNORA81	chr3:186504463	2.5
INAFM1	chr19:47778141	2.5
RPS6KC1	chr1:213224574	2.5
COPB2	chr3:139108522	2.5
LOC388692	chr1:149287129	2.5
NDUFAF3	chr3:49058617	2.5
USP17L26	chr4:9331636	2.5
GPSM1	chr9:139249251	2.5
RSPH10B	chr7:6793739	2.5
USP17L27	chr4:9331636	2.5
SDHAP1	chr3:195717150	2.5
MIR1248	chr3:186504460	2.5
TPRA1	chr3:127309602	2.5
USP17L5	chr4:9331636	2.5
LMNA	chr1:156084460	2.5
MIR663B	chr2:133014653	2.5
USP17L25	chr4:9331636	2.5
SNORD43	chr22:39715118	2.5
SELPLG	chr12:109025854	2.5
PLSCR1	chr3:146262628	2.5
SCN1B	chr19:35521591	2.5
AIDA	chr1:222885864	2.5
PBRM1	chr3:52719866	2.5
DPYD	chr1:98386615	2.5
SLC9A2	chr2:103236147	2.5
GTPBP2	chr6:43595090	2.5
PSMD6	chr3:64009148	2.5
ZNF496	chr1:247495045	2.5
LINC01136	chr1:203274453	2.5
RSPH10B2	chr7:6793739	2.5
STAG3L5P	chr7:99933701	2.5
SRGAP2D	chr1:206557366	2.5
USP17L24	chr4:9331636	2.5
WNT5A	chr3:55515426	2.5
TBL2	chr7:72993013	2.5
DDB1	chr11:61100684	2.33333
TOB2	chr22:41843027	2.33333
C14ORF80	chr14:105956519	2.33333
LIM2	chr19:51891210	2.33333
FUS	chr16:31191430	2.33333
MIR550B1	chr7:30329506	2.33333
LOC400541	chr16:70207351	2.33333
TAB2	chr6:149639435	2.33333
JAGN1	chr3:9932270	2.33333
LOC100996437	chr7:66119505	2.33333
PCNP	chr3:101293041	2.33333
PPP4R2	chr3:73046118	2.33333
DAGLA	chr11:61447904	2.33333
HLA-C	chr6:31239913	2.33333
N4BP2L1	chr13:33002315	2.33333
PDK3	chrX:24483343	2.33333
KLF3	chr4:38665789	2.33333
MALT1	chr18:56338617	2.33333
KDM4D	chr11:94706844	2.33333
DEPDC7	chr11:33037727	2.33333
FAM20A	chr17:66597095	2.33333
EZH2	chr7:148581441	2.33333
CD40	chr20:44746892	2.33333
GAGE12C	chrX:49335002	2.33333
IL27	chr16:28518155	2.33333
DNAH2	chr17:7621077	2.33333
EEF2	chr19:3985461	2.33333
CD27-AS1	chr12:6560683	2.33333
MIR1207	chr8:129061397	2.33333
BAZ2A	chr12:57024115	2.33333
RIT1	chr1:155881193	2.33333
NKX2-4	chr20:21378047	2.33333
ZFAND3	chr6:37787306	2.33333
QRSL1	chr6:107077440	2.33333
WNK1	chr12:862088	2.33333
SNORA70G	chr12:69021155	2.33333
TMCO3	chr13:114145307	2.33333
HLA-DRA	chr6:32407618	2.33333
MIR4435-1HG	chr2:112252692	2.33333
SMKR1	chr7:129142319	2.33333
EGLN2	chr19:41305333	2.33333
MIR4651	chr7:75544514	2.33333
WHAMM	chr15:83478379	2.33333
PGS1	chr17:76374698	2.33333
ACTG1	chr17:79479892	2.33333
ACSL4	chrX:108976621	2.33333
DPYSL2	chr8:26435339	2.33333
CSGALNACT2	chr10:43633892	2.33333
NDUFV2-AS1	chr18:9136718	2.33333
CSNK1D	chr17:80231594	2.33333
GABPB1	chr15:50647605	2.33333
GAGE12E	chrX:49335002	2.33333
ZBTB42	chr14:105267517	2.33333
HERPUD1	chr16:56966001	2.33333
ENY2	chr8:110346551	2.33333
SLC16A3	chr17:80190107	2.33333
PFN1	chr17:4852381	2.33333
SMG7-AS1	chr1:183441117	2.33333
PSMB10	chr16:67970780	2.33333
GHRH	chr20:35885299	2.33333
TRIB3	chr20:361986	2.33333
MAPKAPK2	chr1:206858364	2.33333
TRAF7	chr16:2205798	2.33333
ARMT1	chr6:151773392	2.33333
EEF1D	chr8:144679558	2.33333
LINC00869	chr1:144341077	2.33333
NADK	chr1:1711508	2.33333
RDM1	chr17:34257780	2.33333
SNORA60	chr20:37078011	2.33333
NUFIP2	chr17:27621166	2.33333
COPA	chr1:160313354	2.33333
TAPBP	chr6:33282164	2.33333
COX20	chr1:244998638	2.33333
CASP7	chr10:115439427	2.33333
SERINC5	chr5:79551901	2.33333
GAGE12B	chrX:49315926	2.33333
USP12-AS2	chr13:27746395	2.33333
IDI1	chr10:1095061	2.33333
GAGE12I	chrX:49335064	2.33333
SF3B1	chr2:198299771	2.33333
ACSF3	chr16:89160216	2.33333
COPB1	chr11:14521404	2.33333
MOAP1	chr14:93651249	2.33333
MIR4505	chr14:74225449	2.33333
SLC27A3	chr1:153747767	2.33333
ZZEF1	chr17:4046253	2.33333
POU6F1	chr12:51611477	2.33333
ECE1	chr1:21672034	2.33333
MIR645	chr20:49202322	2.33333
FAM53A	chr4:1685718	2.33333
SREBF2	chr22:42229082	2.33333
TNFSF11	chr13:43148290	2.33333
PRIMA1	chr14:94254766	2.33333
SMG1P3	chr16:21513602	2.33333
EHD4	chr15:42264755	2.33333
ZNF503-AS2	chr10:77161285	2.33333
CERS6	chr2:169312758	2.33333
LPIN1	chr2:11886721	2.33333
FASN	chr17:80056106	2.33333
CLCN6	chr1:11866152	2.33333
PCMT1	chr6:150070830	2.33333
MEF2A	chr15:100106132	2.33333
ACTR6	chr12:100593864	2.33333
GSTO2	chr10:106028630	2.33333
UBE2M	chr19:59070343	2.33333
STARD3NL	chr7:38217807	2.33333
UBE2E1-AS1	chr3:23848396	2.33333
GABARAPL1	chr12:10365488	2.33333
TES	chr7:115850546	2.33333
POLR3C	chr1:145610668	2.33333
SLC35E2B	chr1:1624243	2.33333
ZEB2-AS1	chr2:145277180	2.33333
RPS20	chr8:56987140	2.33333
TSPAN10	chr17:79604196	2.33333
TKFC	chr11:61100653	2.33333
LARP4B	chr10:977645	2.33333
MIR212	chr17:1953674	2.33333
WBP4	chr13:41635696	2.33333
CAMTA1	chr1:6845383	2.33333
IL18BP	chr11:71710108	2.33333
NFAT5	chr16:69599868	2.33333
SEC22C	chr3:42642572	2.33333
STAU1	chr20:47804904	2.33333
HEY1	chr8:80678710	2.33333
LRCH1	chr13:47127295	2.33333
IGFBP3	chr7:45960871	2.33333
ATXN7L1	chr7:105319609	2.33333
DNAJB6	chr7:157129710	2.33333
MOB3A	chr19:2096269	2.33333
TBC1D1	chr4:37892704	2.33333
MIR760	chr1:94312387	2.33333
SLC6A6	chr3:14444075	2.33333
ZNF79	chr9:130186652	2.33333
LOC101927243	chr7:77044514	2.33333
PLA2G6	chr22:38577761	2.33333
AURKAIP1	chr1:1310562	2.33333
GAGE12G	chrX:49335002	2.33333
TUBA1C	chr12:49658781	2.33333
LIMD1-AS1	chr3:45730374	2.33333
BAG5	chr14:104028655	2.33333
IQSEC3	chr12:176048	2.33333
RAB1A	chr2:65357435	2.33333
SEC23B	chr20:18488606	2.33333
HOMER3	chr19:19051113	2.33333
MTHFR	chr1:11866160	2.33333
DVL2	chr17:7137863	2.33333
KCNH2	chr7:150675402	2.33333
POMZP3	chr7:76256620	2.33333
RBM12B	chr8:94753224	2.33333
MB21D1	chr6:74162043	2.33333
ID2-AS1	chr2:8821991	2.33333
PXDC1	chr6:3752246	2.33333
ATP6V1G1	chr9:117349993	2.33333
FMNL2	chr2:153191750	2.33333
CTC1	chr17:8151413	2.33333
RAD23B	chr9:110046333	2.33333
CHRAC1	chr8:141521396	2.33333
KLF3-AS1	chr4:38666249	2.33333
ARHGAP25	chr2:69001932	2.33333
SRSF3	chr6:36562089	2.33333
EHD1	chr11:64646240	2.33333
JMJD8	chr16:734439	2.33333
SLC25A45	chr11:65149857	2.33333
MAPKBP1	chr15:42066631	2.33333
RAB10	chr2:26256728	2.33333
GAGE6	chrX:49335037	2.33333
NRM	chr6:30659197	2.33333
TMEM223	chr11:62559486	2.33333
PTGES3	chr12:57081781	2.33333
ILK	chr11:6625039	2.33333
SLC38A2	chr12:46766645	2.33333
STAT6	chr12:57504089	2.33333
PIEZO1	chr16:88851372	2.33333
PGAM5	chr12:133287392	2.33333
INSIG2	chr2:118846049	2.33333
ATP5L	chr11:118272103	2.33333
CCDC53	chr12:102455902	2.33333
C1ORF122	chr1:38273472	2.33333
SLC47A2	chr17:19620043	2.33333
MYCBP	chr1:39339050	2.33333
UBE2V2	chr8:48920994	2.33333
LILRB2	chr19:54784399	2.33333
RPS5	chr19:58898635	2.33333
ORAI3	chr16:30960404	2.33333
TRAF2	chr9:139780964	2.33333
CLIC1	chr6:31704322	2.33333
NPLOC4	chr17:79604179	2.33333
MNT	chr17:2304258	2.33333
ADAM17	chr2:9695917	2.33333
ARMC5	chr16:31469593	2.33333
FLJ20021	chr4:102268933	2.33333
SYT15	chr10:46970601	2.33333
PPIA	chr7:44836234	2.33333
PBX3	chr9:128510477	2.33333
SBF2	chr11:10315754	2.33333
UBE2E1	chr3:23851933	2.33333
MIR4665	chr9:6007825	2.33333
BECN1	chr17:40976310	2.33333
VAV1	chr19:6772678	2.33333
MMP2	chr16:55514444	2
C11ORF70	chr11:101918168	2
CHD8	chr14:21905457	2
MIR1976	chr1:26881032	2
ZBTB12	chr6:31869769	2
PIR	chrX:15511711	2
IPO9	chr1:201798287	2
SYN3	chr22:33402806	2
STK25	chr2:242448987	2
LARP7	chr4:113558611	2
ZDHHC6	chr10:114206717	2
CHST15	chr10:125851940	2
C8G	chr9:139839697	2
ERBB2IP	chr5:65222381	2
SLC9A3R1	chr17:72744750	2
LOC101929710	chr5:95297704	2
MOB1B	chr4:71768056	2
TCP1	chr6:160210735	2
PPID	chr4:159644552	2
BSDC1	chr1:32860062	2
TMEM132A	chr11:60691912	2
RPAP1	chr15:41836475	2
ALAS1	chr3:52232098	2
C16ORF95	chr16:87351026	2
UCKL1	chr20:62582527	2
HNRNPH1	chr5:179050711	2
COX16	chr14:70826448	2
EIF4E	chr4:99850243	2
MIR548Z	chr12:65016385	2
MDM2	chr12:69202796	2
SLX1B-SULT1A4	chr16:30205753	2
PRR20B	chr13:57741330	2
FAM156A	chrX:52926321	2
SLC3A2	chr11:62649170	2
NUDT16L1	chr16:4743693	2
MTPN	chr7:135662204	2
UNC50	chr2:99225041	2
PANK2	chr20:3870462	2
MIR3173	chr14:95604323	2
LOC100506700	chr14:81916501	2
ANKRD33B	chr5:10564434	2
MPC1L	chrX:40482817	2
SLC25A51	chr9:37904350	2
UPF2	chr10:12084840	2
GSE1	chr16:85645028	2
RSF1	chr11:77531880	2
GALNS	chr16:88923374	2
THUMPD3-AS1	chr3:9439174	2
MIR6892	chr7:143079778	2
SNORA56	chrX:154003272	2
HSPB6	chr19:36247930	2
CD58	chr1:117113715	2
CPSF3	chr2:9563665	2
ANKRD11	chr16:89556969	2
FBXO5	chr6:153304740	2
DPYS	chr8:105479277	2
MIR7845	chr2:208031123	2
EREG	chr4:75230859	2
NUP50	chr22:45560551	2
GAGE2D	chrX:49226137	2
ATL3	chr11:63439202	2
LOC100507373	chr19:14247963	2
IFRD1	chr7:112090562	2
FBXL19	chr16:30934375	2
EPHA3	chr3:89156673	2
CCNL1	chr3:156878482	2
MIR1471	chr2:232757008	2
SP1	chr12:53774427	2
MIR3187	chr19:813583	2
IQSEC1	chr3:13009198	2
PLEKHG6	chr12:6419601	2
SNORA43	chr9:139620689	2
FAM43A	chr3:194406621	2
TMX1	chr14:51706885	2
TGFBR2	chr3:30647993	2
CLDN20	chr6:155585146	2
ORM2	chr9:117092068	2
CUX1	chr7:101460881	2
MMP25-AS1	chr16:3109371	2
RASL11A	chr13:27844463	2
HDGF	chr1:156722024	2
TRIM25	chr17:54991409	2
WAC	chr10:28821516	2
ARHGAP22	chr10:49813176	2
ATF7IP2	chr16:10479911	2
SLC25A43	chrX:118533257	2
ARL4A	chr7:12726451	2
BCLAF1	chr6:136610989	2
KDM5A	chr12:498621	2
PKIB	chr6:122931376	2
USP4	chr3:49377536	2
EDAR	chr2:109605828	2
MCM8-AS1	chr20:5986467	2
CTSK	chr1:150780917	2
TEX14	chr17:56769416	2
HIST1H2AG	chr6:27100816	2
TSPAN2	chr1:115632121	2
C7ORF13	chr7:156433348	2
HUNK	chr21:33245627	2
SLC25A40	chr7:87505692	2
LSM14B	chr20:60697516	2
MIR3615	chr17:72744751	2
FSCN1	chr7:5632435	2
ATF2	chr2:176032934	2
DYNLL1	chr12:120907659	2
LINC00657	chr20:34638882	2
KIF27	chr9:86536380	2
SUZ12	chr17:30264043	2
YTHDF2	chr1:29063451	2
ARPC4	chr3:9834800	2
C19ORF40	chr19:33463122	2
SMTN	chr22:31480981	2
SEZ6L	chr22:26565439	2
SDE2	chr1:226187066	2
PRKACA	chr19:14228559	2
NUDT4	chr12:93771698	2
LDB1	chr10:103880210	2
NPY4R	chr10:47083533	2
KLF13	chr15:31619057	2
PFKFB4	chr3:48594227	2
CBLC	chr19:45281125	2
BHLHE41	chr12:26278003	2
LACTB	chr15:63413998	2
NFE2	chr12:54689563	2
S100P	chr4:6695565	2
GIMAP8	chr7:150147717	2
ILF2	chr1:153643504	2
LOC100049716	chr12:740056	2
ARID3A	chr19:926036	2
NUP153	chr6:17707065	2
H3F3AP4	chr1:226250427	2
MAGI3	chr1:113933474	2
HIST1H2BC	chr6:26124132	2
TADA3	chr3:9834695	2
MIR4692	chr11:72494574	2
LINC01272	chr20:48884022	2
RNU4ATAC	chr2:122288455	2
PFDN5	chr12:53689234	2
COA1	chr7:43769140	2
HEG1	chr3:124774802	2
MLLT6	chr17:36861872	2
GALK2	chr15:49447955	2
ARHGAP19-SLIT1	chr10:99052430	2
MDK	chr11:46402617	2
MICAL3	chr22:18507325	2
SSSCA1	chr11:65337929	2
LRRFIP2	chr3:37217851	2
GMNN	chr6:24775640	2
SPCS2	chr11:74660291	2
GSK3A	chr19:42746736	2
ADPRHL2	chr1:36554452	2
SPG20-AS1	chr13:36920567	2
SCAF8	chr6:155054511	2
LOC100507406	chr6:138060174	2
LHFPL2	chr5:77944648	2
EED	chr11:85955805	2
HIST3H3	chr1:228613026	2
MFSD8	chr4:128887139	2
HIST1H1E	chr6:26156558	2
MIR200C	chr12:7072861	2
GAS2L1	chr22:29702984	2
PI4KAP1	chr22:20398695	2
PTPN2	chr18:12884334	2
HEATR5B	chr2:37311488	2
LUZP6	chr7:135662204	2
SH2D2A	chr1:156785939	2
UBTD1	chr10:99258638	2
TLK1	chr2:172017410	2
ZNF384	chr12:6798541	2
HPS1	chr10:100206704	2
AKAP2	chr9:112810877	2
ACADVL	chr17:7123149	2
SDHD	chr11:111957547	2
PPFIBP1	chr12:27677044	2
C3ORF14	chr3:62304717	2
SPDYA	chr2:29033699	2
VPS37B	chr12:123380712	2
SNORD50B	chr6:86387377	2
NCK1-AS1	chr3:136580905	2
SIAH2	chr3:150481263	2
ATP5A1	chr18:43678319	2
ZFAND1	chr8:82633539	2
CHD2	chr15:93443550	2
MIR762HG	chr16:30886780	2
HIST1H2AC	chr6:26124372	2
CIRH1A	chr16:69166498	2
SNAPC2	chr19:7985193	2
CDC23	chr5:137549032	2
RNMT	chr18:13726703	2
KCTD3	chr1:215740734	2
MCM3AP-AS1	chr21:47649144	2
TSFM	chr12:58176527	2
ATXN2L	chr16:28834368	2
SMAP2	chr1:40839377	2
AAK1	chr2:69870977	2
RMND1	chr6:151773316	2
UBR4	chr1:19536746	2
AP1G1	chr16:71842976	2
RPP40	chr6:5004297	2
UBE2I	chr16:1359153	2
TRMT112	chr11:64085556	2
PRRG4	chr11:32851480	2
PPTC7	chr12:111021064	2
MIR517A	chr19:54215521	2
VIM	chr10:17270257	2
SUMO3	chr21:46238044	2
P4HTM	chr3:49027340	2
ABCE1	chr4:146019155	2
CA5BP1	chrX:15693038	2
DPH6	chr15:35838404	2
SRGN	chr10:70847827	2
CBWD5	chr9:69262630	2
PLOD3	chr7:100861011	2
SUV420H2	chr19:55851220	2
UBL3	chr13:30424820	2
HNRNPF	chr10:43892279	2
FGD5P1	chr3:13974552	2
SYK	chr9:93564208	2
TDG	chr12:104359592	2
XPO1	chr2:61765418	2
MIR6730	chr1:12639051	2
MIR191	chr3:49058142	2
RPS19	chr19:42363987	2
LOC101929237	chr8:22735484	2
METTL4	chr18:2571489	2
WSB2	chr12:118499979	2
JAK1	chr1:65432187	2
ZMIZ1	chr10:80828791	2
POLR2C	chr16:57496550	2
SLFN5	chr17:33570085	2
SEPHS2	chr16:30457296	2
JUN	chr1:59249785	2
ZNF718	chr4:53192	2
PIK3R5	chr17:8815834	2
UTS2B	chr3:191048325	2
ZNF334	chr20:45142198	2
TRIP12	chr2:230786725	2
HES7	chr17:8027410	2
RGPD5	chr2:110551965	2
CHI3L1	chr1:203155922	2
KIF2A	chr5:61601988	2
PXMP2	chr12:133264191	2
BCAP29	chr7:107220421	2
MIR29B1	chr7:130562298	2
ASXL2	chr2:26101312	2
EEPD1	chr7:36192835	2
SEC13	chr3:10362725	2
RBM26	chr13:79980356	2
C17ORF64	chr17:58499864	2
IL13RA1	chrX:117861558	2
CAND2	chr3:12838170	2
BEST3	chr12:70083057	2
LINC00921	chr16:3313767	2
PPIH	chr1:43124047	2
TSC1	chr9:135820020	2
AASS	chr7:121784344	2
CYP27B1	chr12:58160976	2
TRIM52	chr5:180688119	2
P3H2	chr3:189840226	2
GBP1	chr1:89531043	2
BTN2A3P	chr6:26421618	2
TIMELESS	chr12:56843200	2
PQLC1	chr18:77711653	2
NKPD1	chr19:45663408	2
RPS6KA1	chr1:26872342	2
MRPS15	chr1:36930040	2
FCGR1A	chr1:149754249	2
SPRY4	chr5:141704620	2
FAM181A	chr14:94393730	2
MCMBP	chr10:121632395	2
SNAR-C2	chr19:48416307	2
ZCWPW2	chr3:28390639	2
REPIN1	chr7:150065878	2
TMTC2	chr12:83080933	2
SENP1	chr12:48499775	2
TRIM22	chr11:5710816	2
NR1H3	chr11:47279467	2
SH3GL1P2	chr17:28951335	2
DDX47	chr12:12966279	2
CASP10	chr2:202047620	2
SGPL1	chr10:72575703	2
TGFBR3L	chr19:7981031	2
FAM72B	chr1:120839004	2
STOML1	chr15:74284689	2
FRAT1	chr10:99079021	2
HOXC-AS1	chr12:54393794	2
INF2	chr14:105155942	2
ANKRD46	chr8:101571939	2
PCK1	chr20:56136136	2
MEGF8	chr19:42829760	2
TBKBP1	chr17:45772629	2
LIG4	chr13:108867130	2
RNF168	chr3:196230639	2
PRDX5	chr11:64085559	2
KAT6A	chr8:41909505	2
SH3TC1	chr4:8201059	2
ADRM1	chr20:60877951	2
TMEM184B	chr22:38668670	2
GPR88	chr1:101003727	2
ITGB1BP1	chr2:9563643	2
ACAD9	chr3:128598332	2
PPM1B	chr2:44395941	2
FAM46A	chr6:82462428	2
NCBP1	chr9:100395704	2
WBP2	chr17:73851501	2
MIR100	chr11:122023016	2
TIMM8B	chr11:111957522	2
WDFY3-AS2	chr4:85887970	2
LNX2	chr13:28194720	2
RGS10	chr10:121296045	2
FOXP1	chr3:71632904	2
EPHB6	chr7:142552775	2
MYO1G	chr7:45018704	2
P4HB	chr17:79818544	2
ALKBH8	chr11:107436461	2
SPAG7	chr17:4871132	2
GAGE12D	chrX:49315880	2
TSNAXIP1	chr16:67840780	2
ANXA4	chr2:69969126	2
UEVLD	chr11:18610293	2
BAX	chr19:49458116	2
MMP9	chr20:44637546	2
FAHD1	chr16:1877224	2
AP1S2	chrX:15873137	2
GPR55	chr2:231789941	2
MTMR14	chr3:9691116	2
IPO13	chr1:44412477	2
VRK2	chr2:58273846	2
JUND	chr19:18392466	2
ZNF511	chr10:135122392	2
RCAN1	chr21:35896935	2
ICA1L	chr2:203736708	2
SCRT2	chr20:656823	2
SLMO2	chr20:57617901	2
TPI1P2	chr7:128695276	2
SNAR-C5	chr19:48416307	2
KIF1B	chr1:10270763	2
AMPD3	chr11:10476665	2
FBXO34	chr14:55738020	2
TMBIM1	chr2:219157280	2
CBWD1	chr9:179075	2
TELO2	chr16:1543351	2
UBN1	chr16:4898380	2
CTNNA1	chr5:138089084	2
WDR92	chr2:68384678	2
GTF2IRD2B	chr7:74508346	2
TMEM50B	chr21:34852316	2
MFN1	chr3:179065479	2
NUMB	chr14:73925286	2
POLE	chr12:133264110	2
BCL7B	chr7:72971602	2
RARRES1	chr3:158450275	2
STRA13	chr17:79980785	2
OTULIN	chr5:14664782	2
MIR2052HG	chr8:75512100	2
HIBADH	chr7:27702620	2
DEK	chr6:18264799	2
MIR6733	chr1:43637383	2
PIK3R6	chr17:8770994	2
CCT6A	chr7:56119377	2
TMEM206	chr1:212588243	2
ZNF764	chr16:30569642	2
MIR4485	chr11:10529873	2
FBXO22	chr15:76196199	2
CHMP5	chr9:33264876	2
PLEKHG2	chr19:39903749	2
EMC3	chr3:10028522	2
OTX1	chr2:63277191	2
CC2D1A	chr19:14016955	2
TM2D3	chr15:102192594	2
FLOT2	chr17:27224715	2
SMPD1	chr11:6411643	2
2009-09-01	chr17:75369271	2
ATG13	chr11:46638825	2
CREBZF	chr11:85376182	2
NAGS	chr17:42082031	2
KEAP1	chr19:10613481	2
FAM157C	chr16:90168671	2
POLB	chr8:42195972	2
LOC100499194	chr2:114737561	2
PERM1	chr1:917497	2
APH1A	chr1:150241609	2
GTF2IRD2	chr7:74508346	2
MIR429	chr1:1104384	2
PCM1	chr8:17780365	2
LRRC37A3	chr17:62915598	2
LRRC59	chr17:48474914	2
RAB13	chr1:153957842	2
KIF24	chr9:34329198	2
SNAR-A12	chr19:48448178	2
PARP3	chr3:51976320	2
PNO1	chr2:68385004	2
ARID4B	chr1:235490802	2
TRMT10C	chr3:101280679	2
TTN-AS1	chr2:179387917	2
PHYHD1	chr9:131683173	2
SNAR-C4	chr19:48442797	2
CEACAM6	chr19:42259427	2
NUDT17	chr1:145589435	2
HCST	chr19:36393381	2
PDIA3	chr15:44038589	2
TRA2B	chr3:185655924	2
MYL12A	chr18:3247527	2
MFSD11	chr17:74733582	2
SON	chr21:34915343	2
SLMO2-ATP5E	chr20:57617901	2
AGTRAP	chr1:11796141	2
MIR527	chr19:54257271	2
GAGE12H	chrX:49315891	2
NKAP	chrX:119077735	2
ZNF530	chr19:58111252	2
RPL24	chr3:101405563	2
TNFSF13	chr17:7461608	2
GHDC	chr17:40346550	2
SNAR-C1	chr19:48416307	2
VPS29	chr12:110939945	2
ARHGAP20	chr11:110582773	2
KPNA4	chr3:160283376	2
SASH1	chr6:148663728	2
FLJ37453	chr1:16174642	2
FNIP2	chr4:159690181	2
UBAC2	chr13:99853162	2
METTL21B	chr12:58166382	2
JADE2	chr5:133861339	2
FKBP15	chr9:115983641	2
CD70	chr19:6591163	2
LRRC8B	chr1:89990396	2
SCG3	chr15:51973549	2
RPS2P32	chr7:23530006	2
SBF2-AS1	chr11:9779839	2
UBE3A	chr15:25684175	2
EPAS1	chr2:46524540	2
MIR6727	chr1:1247946	2
ZBTB25	chr14:64970563	2
LOC285766	chr6:205484	2
CTGLF12P	chr10:49239658	2
IQGAP2	chr5:75699079	2
LINC01547	chr21:46359828	2
SPTLC1	chr9:94877756	2
KLF11	chr2:10184371	2
SMDT1	chr22:42475694	2
RAB8B	chr15:63481727	2
PRDX6	chr1:173446485	2
SLC22A18	chr11:2923511	2
C10ORF55	chr10:75682535	2
FEM1B	chr15:68570140	2
LINC00515	chr21:26955536	2
CELF6	chr15:72612287	2
PRR20C	chr13:57741330	2
FLJ21408	chr16:27279525	2
LILRA2	chr19:55085297	2
TLL2	chr10:98273683	2
STX11	chr6:144471653	2
MTIF3	chr13:28024326	2
CYB5D2	chr17:4046461	2
ARHGAP19	chr10:99052430	2
VPS13D	chr1:12290095	2
ADA	chr20:43280376	2
DCTN6	chr8:30013812	2
PHLPP1	chr18:60382671	2
GPR31	chr6:167571319	2
SLC37A4	chr11:118900278	2
PRR20D	chr13:57741330	2
DLK2	chr6:43423362	2
DOK3	chr5:176936858	2
RWDD1	chr6:116892529	2
EPG5	chr18:43547305	2
PPIL2	chr22:22020272	2
KLHL22	chr22:20850170	2
WSCD2	chr12:108525507	2
ZFYVE21	chr14:104182080	2
NCAPH2	chr22:50946644	2
RNMTL1	chr17:685512	2
CDCP1	chr3:45187914	2
MZT2A	chr2:132250064	2
ATP6V0E1	chr5:172410762	2
MIR4466	chr6:157100865	2
SLC25A3	chr12:98987402	2
RDH10	chr8:74206836	2
CCDC28B	chr1:32665986	2
TMEM19	chr12:72079877	2
FBXO31	chr16:87425713	2
TUBB	chr6:30689325	2
ENTPD8	chr9:140335901	2
ZNF35	chr3:44690232	2
SPG20	chr13:36920646	2
JPX	chrX:73164158	2
VMP1	chr17:57784862	2
NR1D2	chr3:23987611	2
MUS81	chr11:65627871	2
MIR21	chr17:57918626	2
PANK3	chr5:168006614	2
TRIP10	chr19:6739692	2
SNORD95	chr5:180670376	2
DXO	chr6:31940032	2
SNX5	chr20:17949437	2
BIN2	chr12:51717982	2
DDX11L9	chr15:102519296	2
HIPK4	chr19:40896128	2
APOC2	chr19:45449238	2
PAN3	chr13:28712642	2
CDH7	chr18:63418156	2
PRR20A	chr13:57741330	2
GSTZ1	chr14:77787229	2
CELSR2	chr1:109792640	2
ZNF668	chr16:31084823	2
SNHG6	chr8:67837777	2
PPM1G	chr2:27632550	2
NRSN2-AS1	chr20:305896	2
PDE1B	chr12:54943863	2
COMMD6	chr13:76112008	2
HNRNPU	chr1:245027827	2
MAEA	chr4:1303578	2
B3GNT5	chr3:182971031	2
SRGAP2-AS1	chr1:121139765	2
C16ORF54	chr16:29757340	2
ABL2	chr1:179112224	2
MAPKAPK5-AS1	chr12:112280706	2
ARF4	chr3:57583215	2
SNORA44	chr1:28907024	2
ZNF595	chr4:53178	2
PRPF4B	chr6:4021568	2
GATSL3	chr22:30685616	2
PDGFB	chr22:39636914	2
SNAR-A13	chr19:48448178	2
PCID2	chr13:113862962	2
HOXD1	chr2:177053306	2
RSPH6A	chr19:46318605	2
NDUFB10	chr16:2009516	2
R3HCC1L	chr10:99894380	2
SELK	chr3:53925989	2
CHTF8	chr16:69166071	2
PIK3CA	chr3:178866310	2
SOWAHD	chrX:118892575	2
HMGCL	chr1:24151949	2
GPN1	chr2:27851862	2
TRIM71	chr3:32859509	2
TSEN34	chr19:54694118	2
NDUFA6-AS1	chr22:42486936	2
MAK	chr6:10838788	2
ZNF37A	chr10:38383263	2
FOXO3	chr6:108881025	2
KPNA6	chr1:32573643	2
PISD	chr22:32026810	2
ATP9B	chr18:76829274	2
TMEM39A	chr3:119182529	2
ALOX15P1	chr17:6561037	2
CLTA	chr9:36190852	2
MCU	chr10:74452376	2
FAM213B	chr1:2518188	2
LRRK2	chr12:40618812	2
NBR1	chr17:41322986	2
MARK3	chr14:103851700	2
ZNF747	chr16:30546291	2
RASA4CP	chr7:44080222	2
LENG9	chr19:54974894	2
CTNNB1	chr3:41240941	2
SPSB2	chr12:6982449	2
C8ORF34-AS1	chr8:69243726	2
PRR20E	chr13:57741330	2
EI24	chr11:125439282	2
LINC01134	chr1:3816967	2
PSMD9	chr12:122326636	2
ZFP62	chr5:180288286	2
PARP15	chr3:122296448	2
URB1-AS1	chr21:33765441	2
CA4	chr17:58227301	2
OSBPL1A	chr18:21977833	2
KCMF1	chr2:85198230	2
HIST1H2BK	chr6:27114637	2
KRT7	chr12:52626953	2
LOC100129461	chr6:5004049	2
GAGE12F	chrX:49315857	2
ATP6V0A1	chr17:40610861	2
SRA1	chr5:139937041	2
NCOA2	chr8:71316020	2
ABCB6	chr2:220083712	2
C17ORF53	chr17:42219273	2
ORC4	chr2:148778306	2
SLC39A1	chr1:153935844	2
CNOT11	chr2:101869344	2
MRPL30	chr2:99797541	2
TLX3	chr5:170736287	2
SLC23A2	chr20:4982145	2
LINC01336	chr5:74348468	2
RFTN1	chr3:16555222	2
CATSPERG	chr19:38826442	2
ITSN2	chr2:24583397	2
SLX1A-SULT1A3	chr16:30205753	2
ITGAV	chr2:187454789	2
REV3L	chr6:111804918	2
FEM1A	chr19:4791727	2
XRRA1	chr11:74660232	2
CWC27	chr5:64064744	2
RAB11FIP3	chr16:475667	2
CISD2	chr4:103790134	2
TINF2	chr14:24711880	2
ILF3	chr19:10764936	2
EIF4G1	chr3:184032951	2
PSMA4	chr15:78832746	2
SAP30L	chr5:153825516	2
MIR4467	chr7:102111915	2
HTATSF1P2	chr6:3025005	2
NIN	chr14:51297839	2
HSPA5	chr9:128003666	2
MIR4645	chr6:2854341	2
ARL14EP	chr11:30344645	2
PPP4R1L	chr20:56884495	2
MICB	chr6:31465826	2
MLST8	chr16:2255177	2
GOLIM4	chr3:167813417	2
DR1	chr1:93811477	2
USF1	chr1:161015769	2
MFSD12	chr19:3557582	2
PLEKHH3	chr17:40828108	2
ART3	chr4:76932332	2
POMT2	chr14:77787225	2
APBB1IP	chr10:26727265	2
NDUFS7	chr19:1383882	2
C11ORF96	chr11:43964105	2
TRAPPC9	chr8:141467861	1.66667
DNHD1	chr11:6518525	1.66667
CNTNAP3B	chr9:43684884	1.66667
RAB5A	chr3:19988571	1.66667
SQLE	chr8:126010719	1.66667
FAM138F	chr1:36081	1.66667
C6ORF99	chr6:159290898	1.66667
SMG1P5	chr16:30346695	1.66667
HIST1H4B	chr6:26027480	1.66667
HIST2H3A	chr1:149824180	1.66667
PRKD2	chr19:47220384	1.66667
ADAR	chr1:154578776	1.66667
SPATA6L	chr9:4666674	1.66667
WDR83	chr19:12780516	1.66667
CGB8	chr19:49552368	1.66667
UGT8	chr4:115519610	1.66667
ARID1A	chr1:27022521	1.66667
SHMT2	chr12:57624148	1.66667
NUDT4P1	chr12:93771745	1.66667
MOB3C	chr1:47082563	1.66667
ACBD5	chr10:27531068	1.66667
COA5	chr2:99224981	1.66667
YY1AP1	chr1:155658447	1.66667
PYGO2	chr1:154934258	1.66667
ZNF787	chr19:56632742	1.66667
CNOT10	chr3:32726636	1.66667
MIEF1	chr22:39898234	1.66667
WDFY1	chr2:224810104	1.66667
TOPORS	chr9:32552626	1.66667
PTMA	chr2:232573234	1.66667
PAPD5	chr16:50186828	1.66667
HSPE1-MOB4	chr2:198364720	1.66667
SPSB3	chr16:1832581	1.66667
ADPRM	chr17:10600926	1.66667
DIS3L	chr15:66585919	1.66667
ANP32B	chr9:100745488	1.66667
IL7	chr8:79717758	1.66667
USE1	chr19:17326154	1.66667
PIK3AP1	chr10:98480279	1.66667
CLEC3B	chr3:45067758	1.66667
NCOA3	chr20:46130600	1.66667
NAPB	chr20:23402156	1.66667
CSTF3-AS1	chr11:33183202	1.66667
DTX2	chr7:76090971	1.66667
PFAS	chr17:8152595	1.66667
CTRC	chr1:15764937	1.66667
LINC00476	chr9:98638259	1.66667
SF3A1	chr22:30752936	1.66667
IKBKB	chr8:42128819	1.66667
LINC00523	chr14:101123604	1.66667
DNAAF2	chr14:50101948	1.66667
GABRB3	chr15:26961912	1.66667
PCBD1	chr10:72648011	1.66667
HCG11	chr6:26521933	1.66667
EMILIN2	chr18:2847027	1.66667
PCBP2	chr12:53845885	1.66667
DHX58	chr17:40264751	1.66667
PDLIM5	chr4:95373007	1.66667
DUSP13	chr10:76859248	1.66667
MATR3	chr5:138609440	1.66667
TSSC1	chr2:3381653	1.66667
HIST2H4A	chr1:149804220	1.66667
ATP5B	chr12:57039852	1.66667
LOC101928053	chr11:10830843	1.66667
MIR3155B	chr10:6194225	1.66667
TIGD1	chr2:233415300	1.66667
FAM110A	chr20:814339	1.66667
NUDT4P2	chr12:93771701	1.66667
DNLZ	chr9:139258263	1.66667
PEX7	chr6:137143701	1.66667
ZC3HAV1L	chr7:138720775	1.66667
ACO1	chr9:32384600	1.66667
LCTL	chr15:66857835	1.66667
NIPAL2	chr8:99306621	1.66667
CHKA	chr11:67888858	1.66667
MIR3609	chr7:98479272	1.66667
[truncated: 24,284 more rows]
